# Supplementary material for: The genetic landscape of pediatric postural orthostatic tachycardia syndrome
Source: Clin Auton Res. 2025 Feb 18;35(3):431–51. doi: 10.1007/s10286-025-01110-2 (PMC12137463; doi:10.1007/s10286-025-01110-2)
Supplement: Supplementary file 1 — Supplementary file1 (XLSX 1626 KB) [file 10286_2025_1110_MOESM1_ESM.xlsx]

## Sheet: sTable1
Supplementary Table 1 The summary statistics of the GWAS
CHR	SNP	BPhg38	A1_Fam	A2_Fam	T_Fam	U_Fam	OR_Fam	CHISQ_Fam	P_Fam	Mendelian Errors N_Fam	A1_CaCo	TEST_CaCo	NMISS_CaCo	OR_CaCo	SE_CaCo	L95_CaCo	U95_CaCo	STAT_CaCo	P_CaCo	Controls HWE P_CaCo	AvgCall	Rsq	Genotyped	A1	MAF	Func.refGene	Gene.refGene	BPhg19
1	chr1:67212821:C:G	67212821	G	C	9	1	9	6.4	0.01141	1	G	ADD	4257	2.976	0.22	1.933	4.58	4.956	7.202e-07	1	0.99886	0.97583	Imputed	G	0.02619	intronic	IL23R	67678504
20	chr20:10938738:G:A	10938738	A	G	4	0	NA	4	0.0455	0	A	ADD	4257	14.79	0.5349	5.184	42.2	5.037	4.739e-07	1	0.99911	0.92467	Imputed	A	0.001762	intergenic	LOC101929413;C20orf187	10919386
1	chr1:67241638:A:G	67241638	G	A	10	1	10	7.364	0.006656	0	G	ADD	4257	2.678	0.2193	1.743	4.117	4.493	7.022e-06	1	0.99871	0.97361	Imputed	G	0.02878	intronic	IL23R	67707321
10	chr10:10690149:T:C	10690149	C	T	61	33	1.848	8.34	0.003877	0	C	ADD	4257	1.602	0.1083	1.295	1.98	4.349	1.369e-05	0.5693	0.99948	0.99844	Genotyped	C	0.2664	intronic	CELF2	10732112
20	chr20:10899655:C:T	10899655	T	C	5	0	NA	5	0.02535	0	T	ADD	4257	5.927	0.376	2.836	12.39	4.732	2.218e-06	1	0.99891	0.94474	Imputed	T	0.00552	ncRNA_intronic	LOC101929413	10880303
10	chr10:10696863:A:C	10696863	C	A	59	32	1.844	8.011	0.004649	1	C	ADD	4257	1.6	0.1082	1.294	1.978	4.345	1.395e-05	0.5155	0.99795	0.9918	Imputed	C	0.2664	intronic	CELF2	10738826
10	chr10:10690404:A:G	10690404	G	A	57	33	1.727	6.4	0.01141	1	G	ADD	4257	1.643	0.1096	1.325	2.037	4.528	5.944e-06	0.9334	0.99632	0.98623	Imputed	G	0.2551	intronic	CELF2	10732367
20	chr20:10873331:C:T	10873331	T	C	5	0	NA	5	0.02535	0	T	ADD	4257	5.729	0.3743	2.751	11.93	4.664	3.1e-06	1	0.99871	0.93343	Imputed	T	0.005638	intergenic	LINC01752;LOC101929413	10853979
10	chr10:10696758:T:C	10696758	C	T	59	33	1.788	7.348	0.006714	1	C	ADD	4257	1.602	0.1083	1.295	1.98	4.349	1.366e-05	0.5693	0.9979	0.99208	Imputed	C	0.2664	intronic	CELF2	10738721
10	chr10:10686504:A:G	10686504	G	A	59	33	1.788	7.348	0.006714	1	G	ADD	4257	1.602	0.1084	1.295	1.981	4.349	1.369e-05	0.6257	0.99821	0.99299	Imputed	G	0.2664	intronic	CELF2	10728467
10	chr10:10686886:A:G	10686886	G	A	59	33	1.788	7.348	0.006714	1	G	ADD	4257	1.602	0.1084	1.295	1.981	4.349	1.369e-05	0.6257	0.99823	0.99305	Imputed	G	0.2664	intronic	CELF2	10728849
10	chr10:10687683:A:T	10687683	T	A	59	33	1.788	7.348	0.006714	1	T	ADD	4257	1.602	0.1084	1.295	1.981	4.349	1.369e-05	0.6257	0.99822	0.99305	Imputed	T	0.2664	intronic	CELF2	10729646
10	chr10:10689416:T:G	10689416	G	T	59	33	1.788	7.348	0.006714	1	G	ADD	4257	1.6	0.1083	1.294	1.979	4.339	1.429e-05	0.5975	0.99789	0.99182	Imputed	G	0.2666	intronic	CELF2	10731379
10	chr10:10708014:G:A	10708014	A	G	50	27	1.852	6.87	0.008765	0	A	ADD	4257	1.63	0.1111	1.311	2.027	4.395	1.106e-05	0.3278	0.99845	0.99263	Imputed	A	0.2335	intronic	CELF2	10749977
17	chr17:70641609:A:G	70641609	G	A	15	4	3.75	6.368	0.01162	0	G	ADD	4257	2.311	0.1923	1.586	3.369	4.358	1.315e-05	0.8446	0.99929	0.99096	Imputed	G	0.04381	intergenic	KCNJ2;CASC17	68637750
10	chr10:10698961:C:A	10698961	A	C	50	27	1.852	6.87	0.008765	0	A	ADD	4257	1.599	0.111	1.286	1.987	4.227	2.37e-05	0.1834	0.99853	0.99311	Imputed	A	0.2341	intronic	CELF2	10740924
17	chr17:70636685:A:G	70636685	G	A	15	4	3.75	6.368	0.01162	0	G	ADD	4257	2.279	0.1922	1.563	3.321	4.285	1.829e-05	0.8453	0.99919	0.98977	Imputed	G	0.04428	intergenic	KCNJ2;CASC17	68632826
10	chr10:10702735:T:C	10702735	C	T	50	27	1.852	6.87	0.008765	0	C	ADD	4257	1.598	0.111	1.285	1.986	4.221	2.429e-05	0.1983	0.99862	0.99344	Imputed	C	0.2342	intronic	CELF2	10744698
10	chr10:10682857:G:A	10682857	A	G	59	35	1.686	6.128	0.01331	1	A	ADD	4257	1.592	0.1082	1.288	1.968	4.298	1.721e-05	0.6021	0.99687	0.98861	Imputed	A	0.2718	intronic	CELF2	10724820
10	chr10:10694379:C:G	10694379	G	C	59	34	1.735	6.72	0.009531	1	G	ADD	4257	1.576	0.108	1.276	1.948	4.215	2.492e-05	0.5754	0.99704	0.9881	Imputed	G	0.2731	intronic	CELF2	10736342
20	chr20:10984013:T:A	10984013	A	T	4	0	NA	4	0.0455	0	A	ADD	4257	13.7	0.5779	4.413	42.52	4.529	5.926e-06	1	0.99846	0.8522	Imputed	A	0.001527	intergenic	LOC101929413;C20orf187	10964661
16	chr16:27083950:T:C	27083950	C	T	10	43	0.2326	20.55	5.818e-06	2	C	ADD	4257	0.6911	0.1868	0.4793	0.9966	-1.978	0.0479	0.7033	0.9674	0.78965	Imputed	C	0.1153	intergenic	C16orf82;KDM8	27095271
10	chr10:10701739:C:G	10701739	G	C	50	27	1.852	6.87	0.008765	0	G	ADD	4257	1.587	0.1113	1.276	1.974	4.151	3.317e-05	0.2133	0.99864	0.99353	Imputed	G	0.2334	intronic	CELF2	10743702
14	chr14:105121176:C:T	105121176	T	C	20	9	2.222	4.172	0.04109	0	T	ADD	4257	1.839	0.1358	1.41	2.4	4.488	7.183e-06	0.08392	0.99877	0.99046	Imputed	T	0.1102	intergenic	LINC02298;JAG2	105587513
10	chr10:128549441:C:A	128549441	A	C	4	0	NA	4	0.0455	0	A	ADD	4257	5.541	0.3806	2.628	11.68	4.498	6.849e-06	1	0.99806	0.88182	Imputed	A	0.00552	intergenic	LINC01163;MGMT	130347705
6	chr6:152869108:A:G	152869108	G	A	16	4	4	7.2	0.00729	0	G	ADD	4257	1.975	0.1674	1.422	2.742	4.065	4.809e-05	1	0.99796	0.98088	Imputed	G	0.06636	intergenic	VIP;FBXO5	153190243
14	chr14:105123299:T:C	105123299	C	T	21	10	2.1	3.903	0.04819	0	C	ADD	4257	1.837	0.1358	1.408	2.398	4.481	7.442e-06	0.08457	0.9988	0.99079	Imputed	C	0.1103	intergenic	LINC02298;JAG2	105589636
1	chr1:67191052:T:G	67191052	G	T	9	1	9	6.4	0.01141	0	G	ADD	4257	2.563	0.2271	1.642	4.001	4.144	3.407e-05	0.3013	0.99999	0.9997	Genotyped	G	0.02584	intronic	IL23R	67656735
1	chr1:67192067:G:A	67192067	A	G	9	1	9	6.4	0.01141	0	A	ADD	4257	2.563	0.2271	1.642	4.001	4.144	3.407e-05	0.3013	0.99987	0.99628	Imputed	A	0.02584	intronic	IL23R	67657750
1	chr1:67144471:G:A	67144471	A	G	9	1	9	6.4	0.01141	0	A	ADD	4257	2.561	0.2272	1.641	3.998	4.14	3.467e-05	0.3013	0.99973	0.99213	Imputed	A	0.02584	intergenic	C1orf141;IL23R	67610154
10	chr10:10663610:T:C	10663610	C	T	51	27	1.889	7.385	0.006578	0	C	ADD	4257	1.556	0.1111	1.252	1.935	3.981	6.855e-05	0.416	0.99811	0.99125	Imputed	C	0.2463	intronic	CELF2	10705573
6	chr6:150671458:G:C	150671458	C	G	24	3	8	16.33	5.312e-05	0	C	ADD	4257	1.52	0.1631	1.104	2.092	2.568	0.01023	0.4712	0.99974	0.99731	Imputed	C	0.08551	intronic	PLEKHG1	150992594
10	chr10:10662360:T:C	10662360	C	T	51	27	1.889	7.385	0.006578	0	C	ADD	4257	1.544	0.111	1.242	1.92	3.914	9.083e-05	0.4179	0.99998	0.9999	Genotyped	C	0.2477	intronic	CELF2	10704323
10	chr10:10684132:A:T	10684132	T	A	51	29	1.759	6.05	0.01391	0	T	ADD	4257	1.571	0.1107	1.265	1.951	4.08	4.501e-05	0.1502	0.99753	0.98935	Imputed	T	0.2398	intronic	CELF2	10726095
6	chr6:36962914:C:G	36962914	G	C	4	0	NA	4	0.0455	0	G	ADD	4257	4.026	0.3243	2.132	7.603	4.295	1.746e-05	0.1975	0.99998	0.99888	Imputed	G	0.008457	intronic	PI16	36930690
8	chr8:83956235:A:C	83956235	C	A	11	2	5.5	6.231	0.01255	0	C	ADD	4257	2.387	0.2178	1.558	3.657	3.995	6.475e-05	1	0.99625	0.93302	Imputed	C	0.02936	intergenic	LINC01419;RALYL	84868470
10	chr10:10692014:G:T	10692014	T	G	60	34	1.765	7.191	0.007325	0	T	ADD	4257	1.522	0.109	1.229	1.884	3.852	0.0001169	0.3925	0.99468	0.98203	Imputed	T	0.2651	intronic	CELF2	10733977
10	chr10:10662921:A:G	10662921	G	A	51	28	1.821	6.696	0.009662	0	G	ADD	4257	1.544	0.111	1.242	1.919	3.913	9.127e-05	0.3939	0.99814	0.99142	Imputed	G	0.2476	intronic	CELF2	10704884
10	chr10:10677780:C:A	10677780	A	C	51	30	1.7	5.444	0.01963	0	A	ADD	4257	1.568	0.1105	1.262	1.947	4.07	4.704e-05	0.1437	0.99721	0.98883	Imputed	A	0.2444	intronic	CELF2	10719743
10	chr10:10664555:T:A	10664555	A	T	51	29	1.759	6.05	0.01391	0	A	ADD	4257	1.556	0.111	1.251	1.934	3.98	6.884e-05	0.4158	0.99754	0.989	Imputed	A	0.2462	intronic	CELF2	10706518
10	chr10:10680395:A:G	10680395	G	A	51	30	1.7	5.444	0.01963	0	G	ADD	4257	1.566	0.1104	1.261	1.944	4.059	4.92e-05	0.1326	0.99715	0.98859	Imputed	G	0.2447	intronic	CELF2	10722358
10	chr10:10680650:C:T	10680650	T	C	51	30	1.7	5.444	0.01963	0	T	ADD	4257	1.566	0.1104	1.261	1.944	4.059	4.92e-05	0.1326	0.99699	0.98821	Imputed	T	0.2447	intronic	CELF2	10722613
10	chr10:10688283:A:C	10688283	C	A	49	28	1.75	5.727	0.0167	1	C	ADD	4257	1.564	0.1113	1.258	1.946	4.021	5.803e-05	0.2704	0.99822	0.99246	Imputed	C	0.2361	intronic	CELF2	10730246
10	chr10:1218049:G:A	1218049	A	G	20	6	3.333	7.538	0.00604	0	A	ADD	4257	1.881	0.1682	1.353	2.615	3.756	0.0001726	0.06155	0.99547	0.95839	Imputed	A	0.07024	intronic	ADARB2	1263989
10	chr10:10676061:G:T	10676061	T	G	51	30	1.7	5.444	0.01963	0	T	ADD	4257	1.563	0.1105	1.258	1.941	4.04	5.35e-05	0.183	0.99691	0.9879	Imputed	T	0.245	intronic	CELF2	10718024
10	chr10:10678837:C:T	10678837	T	C	51	30	1.7	5.444	0.01963	0	T	ADD	4257	1.558	0.1102	1.255	1.933	4.025	5.692e-05	0.09569	0.99734	0.98925	Imputed	T	0.2472	intronic	CELF2	10720800
10	chr10:10670606:A:C	10670606	C	A	51	30	1.7	5.444	0.01963	1	C	ADD	4257	1.557	0.1104	1.254	1.934	4.013	5.986e-05	0.1336	0.99781	0.9902	Imputed	C	0.2456	intronic	CELF2	10712569
6	chr6:36957526:C:T	36957526	T	C	4	0	NA	4	0.0455	0	T	ADD	4257	3.873	0.3235	2.054	7.302	4.185	2.846e-05	0.2156	0.99985	0.9929	Imputed	T	0.008809	intronic	PI16	36925302
10	chr10:10679321:A:G	10679321	G	A	51	30	1.7	5.444	0.01963	0	G	ADD	4257	1.554	0.1107	1.251	1.93	3.982	6.822e-05	0.1552	0.99717	0.98868	Imputed	G	0.244	intronic	CELF2	10721284
20	chr20:63508876:T:C	63508876	C	T	16	5	3.2	5.762	0.01638	0	C	ADD	4257	2.04	0.1811	1.43	2.909	3.937	8.267e-05	1	0.99963	0.99438	Imputed	C	0.05415	intergenic	EEF1A2;PPDPF	62140229
17	chr17:70646646:A:T	70646646	T	A	15	4	3.75	6.368	0.01162	0	T	ADD	4257	2.16	0.2003	1.459	3.199	3.846	0.0001201	0.4136	0.99911	0.98853	Imputed	T	0.04193	intergenic	KCNJ2;CASC17	68642787
11	chr11:7930329:G:A	7930329	A	G	11	3	3.667	4.571	0.03251	0	A	ADD	4257	2.467	0.2212	1.599	3.805	4.082	4.459e-05	0.1974	0.9941	0.88738	Imputed	A	0.0276	intergenic	OR10A6;OR10A3	7951876
10	chr10:10675044:A:C	10675044	C	A	51	30	1.7	5.444	0.01963	0	C	ADD	4257	1.551	0.1109	1.248	1.928	3.959	7.514e-05	0.2455	0.99684	0.98762	Imputed	C	0.2444	intronic	CELF2	10717007
10	chr10:10675585:T:TA	10675585	TA	T	51	30	1.7	5.444	0.01963	0	TA	ADD	4257	1.551	0.1108	1.248	1.927	3.959	7.522e-05	0.2123	0.99676	0.98724	Imputed	TA	0.2444	0		10717548
18	chr18:59501936:C:T	59501936	T	C	24	7	3.429	9.323	0.002263	0	T	ADD	4257	1.77	0.168	1.273	2.46	3.397	0.0006805	0.7189	0.99679	0.96835	Imputed	T	0.07341	intronic	CCBE1	57169168
10	chr10:10678858:A:G	10678858	G	A	51	30	1.7	5.444	0.01963	0	G	ADD	4257	1.546	0.1104	1.245	1.919	3.947	7.909e-05	0.104	0.99732	0.98915	Imputed	G	0.2465	intronic	CELF2	10720821
16	chr16:77424417:A:G	77424417	G	A	27	67	0.403	17.02	3.696e-05	1	G	ADD	4257	0.7972	0.1126	0.6392	0.9941	-2.013	0.04413	0.4827	0.99382	0.9765	Imputed	G	0.3744	intronic	ADAMTS18	77458314
10	chr10:10696547:T:G	10696547	G	T	59	33	1.788	7.348	0.006714	0	G	ADD	4257	1.497	0.1099	1.207	1.856	3.669	0.0002438	0.4806	0.99332	0.9781	Imputed	G	0.2572	intronic	CELF2	10738510
10	chr10:10667348:T:G	10667348	G	T	51	30	1.7	5.444	0.01963	0	G	ADD	4257	1.541	0.1101	1.242	1.913	3.929	8.513e-05	0.09767	0.99776	0.98993	Imputed	G	0.2492	intronic	CELF2	10709311
10	chr10:10665315:C:T	10665315	T	C	51	30	1.7	5.444	0.01963	0	T	ADD	4257	1.54	0.1102	1.241	1.911	3.922	8.8e-05	0.1068	0.99778	0.98999	Imputed	T	0.2495	intronic	CELF2	10707278
10	chr10:10667119:A:G	10667119	G	A	51	30	1.7	5.444	0.01963	0	G	ADD	4257	1.54	0.1101	1.241	1.911	3.92	8.862e-05	0.1068	0.99777	0.98993	Imputed	G	0.2495	intronic	CELF2	10709082
10	chr10:10666900:A:C	10666900	C	A	51	30	1.7	5.444	0.01963	0	C	ADD	4257	1.539	0.1102	1.24	1.91	3.912	9.154e-05	0.1166	0.99756	0.9892	Imputed	C	0.2497	intronic	CELF2	10708863
10	chr10:10668612:C:G	10668612	G	C	50	30	1.667	5	0.02535	1	G	ADD	4257	1.548	0.1101	1.248	1.921	3.969	7.23e-05	0.0971	0.99786	0.9903	Imputed	G	0.2484	intronic	CELF2	10710575
9	chr9:86832336:C:T	86832336	T	C	17	4	4.25	8.048	0.004556	0	T	ADD	4257	1.936	0.1878	1.339	2.797	3.516	0.0004382	0.8648	0.99937	0.99171	Imputed	T	0.05074	intergenic	ZCCHC6;GAS1	89447251
12	chr12:43735926:G:A	43735926	A	G	30	6	5	16	6.334e-05	0	A	ADD	4257	1.47	0.1825	1.028	2.102	2.11	0.03489	0.8972	0.99963	0.99626	Imputed	A	0.06624	intronic	PUS7L	44129729
6	chr6:152866281:C:A	152866281	A	C	15	4	3.75	6.368	0.01162	0	A	ADD	4257	1.912	0.1738	1.36	2.688	3.729	0.0001921	0.7803	0.99813	0.98082	Imputed	A	0.06166	intergenic	VIP;FBXO5	153187416
10	chr10:128588398:C:T	128588398	T	C	4	0	NA	4	0.0455	0	T	ADD	4257	5.064	0.4001	2.312	11.09	4.054	5.03e-05	1	0.99986	0.9854	Imputed	T	0.005403	intergenic	LINC01163;MGMT	130386662
17	chr17:70566126:A:T	70566126	T	A	27	12	2.25	5.769	0.01631	0	T	ADD	4257	1.799	0.1549	1.328	2.438	3.792	0.0001494	1	0.99963	0.9966	Imputed	T	0.08739	intergenic	KCNJ2;CASC17	68562267
20	chr20:63510909:TG:T	63510909	T	TG	20	6	3.333	7.538	0.00604	0	T	ADD	4257	1.86	0.1756	1.319	2.625	3.535	0.0004081	0.5888	0.99956	0.99417	Imputed	T	0.06389	intergenic	EEF1A2;PPDPF	62142262
20	chr20:63510923:T:G	63510923	G	T	20	6	3.333	7.538	0.00604	0	G	ADD	4257	1.86	0.1756	1.318	2.624	3.533	0.0004104	0.5888	0.9995	0.99341	Imputed	G	0.06389	intergenic	EEF1A2;PPDPF	62142276
8	chr8:133844406:A:C	133844406	C	A	79	37	2.135	15.21	9.635e-05	0	C	ADD	4257	1.262	0.1049	1.027	1.549	2.216	0.02672	0.489	0.99427	0.98007	Imputed	C	0.4874	intergenic	LOC101927798;LOC101927822	134856649
20	chr20:63506623:G:A	63506623	A	G	16	5	3.2	5.762	0.01638	0	A	ADD	4257	1.993	0.1828	1.393	2.852	3.773	0.0001616	0.873	0.99978	0.99661	Imputed	A	0.05356	intergenic	EEF1A2;PPDPF	62137976
17	chr17:70669008:G:T	70669008	T	G	22	7	3.143	7.759	0.005346	0	T	ADD	4257	1.804	0.1695	1.294	2.515	3.48	0.0005006	0.3176	0.99914	0.99092	Imputed	T	0.06953	intergenic	KCNJ2;CASC17	68665149
12	chr12:43779218:G:A	43779218	A	G	30	6	5	16	6.334e-05	0	A	ADD	4257	1.448	0.1827	1.012	2.072	2.027	0.0427	0.799	0.99965	0.9964	Imputed	A	0.0673	intronic	IRAK4	44173021
20	chr20:48394310:G:T	48394310	T	G	11	1	11	8.333	0.003892	0	T	ADD	4257	1.875	0.1857	1.303	2.698	3.385	0.000711	0.1519	0.99811	0.97473	Imputed	T	0.04827	intergenic	LINC00494;PREX1	47023053
6	chr6:152847292:C:T	152847292	T	C	12	2	6	7.143	0.007526	1	T	ADD	4257	2.122	0.2116	1.402	3.213	3.557	0.0003757	0.06844	0.99978	0.99607	Genotyped	T	0.03359	intergenic	VIP;FBXO5	153168427
20	chr20:48310381:ACT:A	48310381	A	ACT	12	3	4	5.4	0.02014	0	A	ADD	4257	2.189	0.2062	1.461	3.279	3.8	0.000145	0.4881	0.9996	0.9919	Imputed	A	0.03712	intergenic	LINC01522;LINC00494	46939124
12	chr12:43772054:C:T	43772054	T	C	30	6	5	16	6.334e-05	0	T	ADD	4257	1.441	0.1846	1.004	2.07	1.981	0.04762	1	0.99958	0.99609	Imputed	T	0.0653	intronic	IRAK4	44165857
12	chr12:43776439:T:G	43776439	G	T	30	6	5	16	6.334e-05	0	G	ADD	4257	1.441	0.1846	1.004	2.07	1.981	0.04762	1	0.99961	0.99616	Imputed	G	0.0653	intronic	IRAK4	44170242
12	chr12:43730159:A:G	43730159	G	A	30	6	5	16	6.334e-05	0	G	ADD	4257	1.435	0.1828	1.003	2.053	1.976	0.04812	0.7054	0.99962	0.99601	Imputed	G	0.06789	UTR3	PUS7L	44123962
20	chr20:10855343:G:T	10855343	T	G	5	0	NA	5	0.02535	0	T	ADD	4257	3.965	0.3594	1.96	8.02	3.833	0.0001266	1	0.99851	0.92883	Imputed	T	0.007517	intergenic	LINC01752;LOC101929413	10835991
20	chr20:63508572:G:A	63508572	A	G	16	5	3.2	5.762	0.01638	0	A	ADD	4257	1.975	0.1832	1.379	2.828	3.714	0.0002042	1	0.99977	0.99651	Imputed	A	0.05426	intergenic	EEF1A2;PPDPF	62139925
20	chr20:63513600:G:A	63513600	A	G	16	5	3.2	5.762	0.01638	0	A	ADD	4257	1.975	0.1832	1.379	2.828	3.714	0.0002042	1	0.99941	0.99141	Imputed	A	0.05426	intergenic	EEF1A2;PPDPF	62144953
1	chr1:53124129:A:G	53124129	G	A	43	21	2.048	7.562	0.00596	2	G	ADD	4257	1.535	0.1248	1.202	1.96	3.434	0.0005948	0.2001	0.98962	0.94607	Imputed	G	0.1729	intronic	SLC1A7	53589801
20	chr20:63501072:C:T	63501072	T	C	18	7	2.571	4.84	0.02781	0	T	ADD	4257	1.904	0.1681	1.369	2.647	3.83	0.000128	0.3046	0.99869	0.98748	Imputed	T	0.0673	intergenic	EEF1A2;PPDPF	62132425
10	chr10:10696651:T:C	10696651	C	T	57	33	1.727	6.4	0.01141	1	C	ADD	4257	1.486	0.1099	1.198	1.843	3.605	0.0003124	0.454	0.99555	0.98393	Imputed	C	0.2563	intronic	CELF2	10738614
10	chr10:10681509:A:G	10681509	G	A	59	34	1.735	6.72	0.009531	0	G	ADD	4257	1.479	0.1101	1.192	1.835	3.553	0.0003813	0.4314	0.99744	0.98965	Imputed	G	0.2579	intronic	CELF2	10723472
20	chr20:63505971:C:T	63505971	T	C	16	5	3.2	5.762	0.01638	0	T	ADD	4257	1.974	0.1847	1.375	2.836	3.683	0.0002305	0.7447	1	1	Genotyped	T	0.05238	intergenic	EEF1A2;PPDPF	62137324
15	chr15:82567126:G:C	82567126	C	G	8	1	8	5.444	0.01963	0	C	ADD	4257	2.367	0.2311	1.505	3.723	3.728	0.0001928	0.3074	0.9987	0.97549	Imputed	C	0.02596	intronic	CPEB1	83235876
17	chr17:70664543:G:A	70664543	A	G	22	7	3.143	7.759	0.005346	0	A	ADD	4257	1.774	0.1696	1.272	2.473	3.38	0.0007239	0.2681	0.99846	0.98549	Imputed	A	0.07082	intergenic	KCNJ2;CASC17	68660684
16	chr16:56578188:A:G	56578188	G	A	14	3	4.667	7.118	0.007633	0	G	ADD	4257	1.737	0.1594	1.271	2.373	3.463	0.0005348	0.01273	0.99924	0.98994	Imputed	G	0.074	intergenic	MT4;MT3	56612100
20	chr20:17609850:CTT:C	17609850	CTT	C	39	71	0.5493	9.309	0.00228	0	CTT	ADD	4257	0.7112	0.1091	0.5743	0.8809	-3.123	0.001793	0.01407	0.97677	0.92486	Imputed	CTT	0.4348	0		17590495
17	chr17:70579791:C:T	70579791	T	C	15	4	3.75	6.368	0.01162	0	T	ADD	4257	2.089	0.2066	1.393	3.131	3.566	0.0003621	0.5255	0.99943	0.99157	Imputed	T	0.04029	intergenic	KCNJ2;CASC17	68575932
9	chr9:86832071:C:T	86832071	T	C	16	4	4	7.2	0.00729	0	T	ADD	4257	1.945	0.1934	1.331	2.842	3.44	0.0005818	1	0.99924	0.98929	Imputed	T	0.0471	intergenic	ZCCHC6;GAS1	89446986
20	chr20:11005526:A:G	11005526	G	A	4	0	NA	4	0.0455	0	G	ADD	4257	11.25	0.6197	3.341	37.91	3.907	9.362e-05	1	0.99887	0.88479	Imputed	G	0.001409	intergenic	LOC101929413;C20orf187	10986174
17	chr17:70590012:C:T	70590012	T	C	15	4	3.75	6.368	0.01162	0	T	ADD	4257	2.056	0.2025	1.382	3.057	3.558	0.0003738	1	0.99987	0.99756	Imputed	T	0.04228	intergenic	KCNJ2;CASC17	68586153
17	chr17:70593506:A:G	70593506	G	A	15	4	3.75	6.368	0.01162	0	G	ADD	4257	2.056	0.2025	1.382	3.057	3.558	0.0003738	1	0.99988	0.99763	Imputed	G	0.04228	intergenic	KCNJ2;CASC17	68589647
12	chr12:52772408:G:A	52772408	G	A	78	52	1.5	5.2	0.02259	0	G	ADD	4257	1.491	0.1074	1.208	1.84	3.719	0.0002003	0.05221	0.99191	0.9732	Imputed	G	0.448	intronic	KRT76	53166192
17	chr17:70539150:G:GA	70539150	GA	G	15	4	3.75	6.368	0.01162	0	GA	ADD	4257	2.051	0.2025	1.379	3.05	3.546	0.000391	1	0.99974	0.99511	Imputed	GA	0.0424	0		68535291
17	chr17:70576435:A:G	70576435	G	A	15	4	3.75	6.368	0.01162	0	G	ADD	4257	2.05	0.2025	1.378	3.048	3.544	0.0003946	1	0.99978	0.99577	Imputed	G	0.0424	intergenic	KCNJ2;CASC17	68572576
17	chr17:70576968:A:G	70576968	G	A	15	4	3.75	6.368	0.01162	0	G	ADD	4257	2.05	0.2025	1.378	3.048	3.544	0.0003946	1	0.99989	0.99786	Imputed	G	0.0424	intergenic	KCNJ2;CASC17	68573109
17	chr17:70584358:C:T	70584358	T	C	15	4	3.75	6.368	0.01162	0	T	ADD	4257	2.05	0.2025	1.378	3.048	3.544	0.0003946	1	0.99989	0.99786	Imputed	T	0.0424	intergenic	KCNJ2;CASC17	68580499
17	chr17:70584518:C:T	70584518	T	C	15	4	3.75	6.368	0.01162	0	T	ADD	4257	2.05	0.2025	1.378	3.048	3.544	0.0003946	1	0.99989	0.99786	Imputed	T	0.0424	intergenic	KCNJ2;CASC17	68580659
20	chr20:63515556:T:TG	63515556	TG	T	15	5	3	5	0.02535	0	TG	ADD	4257	1.983	0.1829	1.386	2.838	3.743	0.0001818	1	0.9993	0.98937	Imputed	TG	0.05415	0		62146909
20	chr20:48333666:C:T	48333666	T	C	11	3	3.667	4.571	0.03251	0	T	ADD	4257	2.301	0.2192	1.498	3.537	3.802	0.0001436	1	0.9995	0.98839	Imputed	T	0.03054	intergenic	LINC01522;LINC00494	46962409
16	chr16:4321710:CTTCTCT:C	4321710	C	CTTCTCT	7	1	7	4.5	0.03389	0	C	ADD	4257	3.739	0.346	1.898	7.366	3.812	0.0001381	0.1799	0.99783	0.90991	Imputed	C	0.007869	intronic	GLIS2	4371711
16	chr16:4321717:T:A	4321717	A	T	7	1	7	4.5	0.03389	0	A	ADD	4257	3.739	0.346	1.898	7.366	3.812	0.0001381	0.1799	0.99783	0.90991	Imputed	A	0.007869	intronic	GLIS2	4371718
19	chr19:1599796:G:T	1599796	T	G	6	0	NA	6	0.01431	3	T	ADD	4257	3.507	0.3494	1.768	6.956	3.591	0.0003298	1	0.99658	0.87619	Imputed	T	0.008926	intronic	UQCR11	1599795
15	chr15:63277703:C:T	63277703	T	C	20	43	0.4651	8.397	0.003759	0	T	ADD	4257	0.5133	0.2068	0.3423	0.7699	-3.224	0.001262	1	0.99126	0.93838	Imputed	T	0.1211	exonic	APH1B	63569902
17	chr17:70590579:G:A	70590579	A	G	15	4	3.75	6.368	0.01162	0	A	ADD	4257	2.046	0.2026	1.375	3.043	3.533	0.0004116	1	0.9996	0.995	Imputed	A	0.04252	intergenic	KCNJ2;CASC17	68586720
18	chr18:59501436:C:T	59501436	T	C	20	4	5	10.67	0.001091	0	T	ADD	4257	1.708	0.1879	1.182	2.469	2.848	0.004394	0.8835	0.99678	0.9616	Imputed	T	0.05884	intronic	CCBE1	57168668
12	chr12:52771064:G:A	52771064	G	A	78	52	1.5	5.2	0.02259	0	G	ADD	4257	1.488	0.1074	1.206	1.836	3.702	0.0002136	0.05629	0.99191	0.97318	Imputed	G	0.4483	exonic	KRT76	53164848
17	chr17:70563020:G:T	70563020	T	G	15	4	3.75	6.368	0.01162	0	T	ADD	4257	2.044	0.2025	1.374	3.039	3.529	0.0004169	1	0.9999	0.99803	Imputed	T	0.04252	intergenic	KCNJ2;CASC17	68559161
17	chr17:70563126:T:G	70563126	G	T	15	4	3.75	6.368	0.01162	0	G	ADD	4257	2.044	0.2025	1.374	3.039	3.529	0.0004169	1	0.9999	0.99803	Imputed	G	0.04252	intergenic	KCNJ2;CASC17	68559267
12	chr12:52575125:CA:C	52575125	C	CA	12	3	4	5.4	0.02014	0	C	ADD	4257	2.161	0.21	1.432	3.262	3.67	0.0002421	0.3231	0.99976	0.99554	Imputed	C	0.0343	intergenic	KRT74;KRT72	52968909
18	chr18:59501492:C:G	59501492	G	C	20	4	5	10.67	0.001091	0	G	ADD	4257	1.705	0.1879	1.179	2.464	2.838	0.004539	0.8835	0.99678	0.96164	Imputed	G	0.05896	intronic	CCBE1	57168724
16	chr16:4424891:A:G	4424891	G	A	7	0	NA	7	0.008151	0	G	ADD	4257	3.426	0.3604	1.69	6.942	3.417	0.0006337	0.1741	0.99851	0.92733	Imputed	G	0.007634	upstream	DNAJA3	4474892
17	chr17:70559064:AC:A	70559064	A	AC	15	3	5	8	0.004678	0	A	ADD	4257	2.008	0.2137	1.321	3.052	3.261	0.001109	0.3756	0.9999	0.9979	Imputed	A	0.03852	intergenic	KCNJ2;CASC17	68555205
17	chr17:70568165:C:T	70568165	T	C	15	3	5	8	0.004678	0	T	ADD	4257	2.008	0.2137	1.321	3.052	3.261	0.001109	0.3756	0.9999	0.998	Imputed	T	0.03852	intergenic	KCNJ2;CASC17	68564306
18	chr18:59502350:G:C	59502350	C	G	20	4	5	10.67	0.001091	0	C	ADD	4257	1.701	0.1882	1.176	2.46	2.823	0.004759	0.8835	0.99685	0.96221	Imputed	C	0.05908	intronic	CCBE1	57169582
15	chr15:63303679:T:C	63303679	C	T	18	41	0.439	8.966	0.00275	0	C	ADD	4257	0.5196	0.211	0.3436	0.7858	-3.102	0.001922	0.7052	0.99033	0.9306	Imputed	C	0.115	intronic	APH1B	63595878
17	chr17:70541769:G:A	70541769	A	G	15	4	3.75	6.368	0.01162	0	A	ADD	4257	2.031	0.2025	1.366	3.02	3.499	0.0004679	1	0.9998	0.99628	Imputed	A	0.04275	intergenic	KCNJ2;CASC17	68537910
17	chr17:70536555:C:T	70536555	T	C	15	4	3.75	6.368	0.01162	0	T	ADD	4257	2.024	0.2025	1.361	3.009	3.482	0.0004983	1	0.99954	0.99181	Imputed	T	0.04287	intergenic	KCNJ2;CASC17	68532696
20	chr20:63515905:G:A	63515905	A	G	15	5	3	5	0.02535	0	A	ADD	4257	1.964	0.1833	1.371	2.813	3.683	0.0002305	1	0.99853	0.97821	Imputed	A	0.05485	intergenic	EEF1A2;PPDPF	62147258
20	chr20:63516573:A:G	63516573	G	A	15	5	3	5	0.02535	0	G	ADD	4257	1.964	0.1833	1.371	2.813	3.683	0.0002305	1	0.99853	0.9782	Imputed	G	0.05485	intergenic	EEF1A2;PPDPF	62147926
12	chr12:52768744:G:A	52768744	A	G	63	40	1.575	5.136	0.02344	0	A	ADD	4257	1.508	0.1122	1.21	1.879	3.66	0.0002525	0.103	0.99417	0.97735	Imputed	A	0.2643	exonic	KRT76	53162528
15	chr15:27490849:A:G	27490849	A	G	6	0	NA	6	0.01431	0	A	ADD	4257	3.675	0.3692	1.782	7.578	3.525	0.0004231	1	0.98146	0.4569	Imputed	A	0.007517	intronic	GABRG3	27735995
1	chr1:161015918:A:G	161015918	A	G	27	44	0.6136	4.07	0.04364	0	A	ADD	4257	0.5488	0.1576	0.403	0.7474	-3.808	0.0001403	0.5959	0.99005	0.94595	Imputed	A	0.2013	intronic	F11R	160985708
16	chr16:56570869:C:T	56570869	T	C	14	3	4.667	7.118	0.007633	0	T	ADD	4257	1.709	0.1599	1.249	2.338	3.351	0.0008062	0.02692	0.99983	0.9976	Imputed	T	0.07541	intergenic	MT4;MT3	56604781
16	chr16:56570913:T:C	56570913	C	T	14	3	4.667	7.118	0.007633	0	C	ADD	4257	1.709	0.1599	1.249	2.338	3.351	0.0008062	0.02692	0.99998	0.99976	Genotyped	C	0.07541	intergenic	MT4;MT3	56604825
16	chr16:56571028:G:T	56571028	T	G	14	3	4.667	7.118	0.007633	0	T	ADD	4257	1.709	0.1599	1.249	2.338	3.351	0.0008062	0.02692	0.99983	0.9977	Imputed	T	0.07541	intergenic	MT4;MT3	56604940
11	chr11:126116520:C:A	126116520	C	A	70	34	2.059	12.46	0.0004154	0	C	ADD	4257	1.316	0.1128	1.055	1.641	2.434	0.01493	0.7522	0.99901	0.99666	Genotyped	C	0.2764	intergenic	CDON;RPUSD4	125986415
16	chr16:56574678:G:T	56574678	T	G	14	3	4.667	7.118	0.007633	0	T	ADD	4257	1.71	0.1614	1.246	2.346	3.325	0.0008828	0.01769	0.99927	0.99022	Imputed	T	0.07353	intergenic	MT4;MT3	56608590
3	chr3:10202858:A:G	10202858	A	G	36	57	0.6316	4.742	0.02944	0	A	ADD	4257	0.6253	0.1277	0.4868	0.8031	-3.678	0.0002354	0.525	0.98777	0.95117	Imputed	A	0.2965	intronic	IRAK2	10244542
12	chr12:43648184:T:C	43648184	C	T	27	6	4.5	13.36	0.0002566	0	C	ADD	4257	1.523	0.1907	1.048	2.213	2.205	0.02746	0.7733	0.99954	0.99413	Imputed	C	0.05896	intergenic	ADAMTS20;PUS7L	44041987
21	chr21:41500824:T:C	41500824	C	T	20	50	0.4	12.86	0.0003362	0	C	ADD	4257	0.711	0.1478	0.5322	0.95	-2.307	0.02104	0.2485	0.99965	0.99764	Genotyped	C	0.1916	intronic	TMPRSS2	42872751
10	chr10:119085574:A:T	119085574	T	A	5	0	NA	5	0.02535	0	T	ADD	4257	3.843	0.3706	1.859	7.946	3.633	0.0002797	1	0.99945	0.96907	Imputed	T	0.007165	intergenic	EIF3A;FAM45A	120845086
6	chr6:150676009:A:AAT	150676009	AAT	A	20	3	6.667	12.57	0.000393	0	AAT	ADD	4257	1.507	0.1734	1.073	2.117	2.364	0.01806	0.4856	0.99965	0.99582	Imputed	AAT	0.07494	0		150997145
16	chr16:56544380:T:C	56544380	C	T	13	3	4.333	6.25	0.01242	0	C	ADD	4257	1.761	0.1644	1.276	2.43	3.442	0.0005768	0.2172	0.99998	0.9997	Genotyped	C	0.07047	intergenic	BBS2;MT4	56578292
12	chr12:43650530:T:C	43650530	C	T	27	6	4.5	13.36	0.0002566	0	C	ADD	4257	1.52	0.1907	1.046	2.209	2.196	0.02811	0.7734	0.99956	0.99439	Imputed	C	0.05908	intergenic	ADAMTS20;PUS7L	44044333
12	chr12:43654195:A:T	43654195	T	A	27	6	4.5	13.36	0.0002566	0	T	ADD	4257	1.52	0.1907	1.046	2.209	2.196	0.02811	0.7734	0.99956	0.9944	Imputed	T	0.05908	intergenic	ADAMTS20;PUS7L	44047998
20	chr20:48330125:C:T	48330125	T	C	12	3	4	5.4	0.02014	0	T	ADD	4257	2.08	0.2052	1.391	3.109	3.568	0.00036	0.6599	0.99911	0.9886	Imputed	T	0.03876	intergenic	LINC01522;LINC00494	46958868
6	chr6:150676133:T:G	150676133	G	T	20	3	6.667	12.57	0.000393	0	G	ADD	4257	1.505	0.1734	1.071	2.114	2.356	0.01849	0.486	0.99985	0.99809	Imputed	G	0.07505	intronic	PLEKHG1	150997269
15	chr15:97649468:A:T	97649468	T	A	10	2	5	5.333	0.02092	0	T	ADD	4257	2.7	0.2777	1.567	4.653	3.577	0.0003481	0.6273	0.99938	0.98304	Imputed	T	0.01738	intergenic	LOC101927310;LINC00923	98192698
16	chr16:77455107:T:C	77455107	C	T	32	62	0.5161	9.574	0.001973	0	C	ADD	4257	0.7131	0.1165	0.5675	0.896	-2.903	0.003698	0.2636	0.99805	0.99168	Imputed	C	0.3612	intergenic	ADAMTS18;NUDT7	77489004
21	chr21:43853902:G:A	43853902	A	G	40	79	0.5063	12.78	0.0003501	0	A	ADD	4257	0.7704	0.1131	0.6173	0.9616	-2.307	0.02108	0.06475	0.99526	0.98382	Imputed	A	0.354	intergenic	AATBC;AGPAT3	45273783
1	chr1:161014836:A:G	161014836	A	G	27	44	0.6136	4.07	0.04364	0	A	ADD	4257	0.5551	0.1565	0.4085	0.7544	-3.76	0.0001697	0.4714	0.99096	0.94937	Imputed	A	0.2026	intronic	F11R	160984626
12	chr12:43655206:T:C	43655206	C	T	27	6	4.5	13.36	0.0002566	0	C	ADD	4257	1.517	0.1907	1.044	2.204	2.184	0.02897	0.7736	0.99958	0.99471	Imputed	C	0.0592	intergenic	ADAMTS20;PUS7L	44049009
12	chr12:43656073:G:A	43656073	A	G	27	6	4.5	13.36	0.0002566	0	A	ADD	4257	1.517	0.1907	1.044	2.204	2.184	0.02897	0.7736	0.99962	0.99521	Imputed	A	0.0592	intergenic	ADAMTS20;PUS7L	44049876
12	chr12:43658039:C:T	43658039	T	C	27	6	4.5	13.36	0.0002566	0	T	ADD	4257	1.517	0.1907	1.044	2.204	2.184	0.02897	0.7736	0.99962	0.99521	Imputed	T	0.0592	intergenic	ADAMTS20;PUS7L	44051842
12	chr12:43665854:G:C	43665854	C	G	27	6	4.5	13.36	0.0002566	0	C	ADD	4257	1.517	0.1907	1.044	2.204	2.184	0.02897	0.7736	0.99966	0.9957	Imputed	C	0.0592	intergenic	ADAMTS20;PUS7L	44059657
12	chr12:43673855:G:A	43673855	A	G	27	6	4.5	13.36	0.0002566	0	A	ADD	4257	1.517	0.1907	1.044	2.204	2.184	0.02897	0.7736	0.99966	0.99566	Imputed	A	0.0592	intergenic	ADAMTS20;PUS7L	44067658
12	chr12:43675138:G:A	43675138	A	G	27	6	4.5	13.36	0.0002566	0	A	ADD	4257	1.517	0.1907	1.044	2.204	2.184	0.02897	0.7736	0.99966	0.99565	Imputed	A	0.0592	intergenic	ADAMTS20;PUS7L	44068941
12	chr12:43679124:G:A	43679124	A	G	27	6	4.5	13.36	0.0002566	0	A	ADD	4257	1.517	0.1907	1.044	2.204	2.184	0.02897	0.7736	0.99963	0.99532	Imputed	A	0.0592	intergenic	ADAMTS20;PUS7L	44072927
12	chr12:43680405:T:C	43680405	C	T	27	6	4.5	13.36	0.0002566	0	C	ADD	4257	1.517	0.1907	1.044	2.204	2.184	0.02897	0.7736	0.99965	0.99559	Imputed	C	0.0592	intergenic	ADAMTS20;PUS7L	44074208
12	chr12:43683824:C:T	43683824	T	C	27	6	4.5	13.36	0.0002566	0	T	ADD	4257	1.517	0.1907	1.044	2.204	2.184	0.02897	0.7736	0.99966	0.99569	Imputed	T	0.0592	intergenic	ADAMTS20;PUS7L	44077627
15	chr15:63279621:C:T	63279621	T	C	20	43	0.4651	8.397	0.003759	0	T	ADD	4257	0.5277	0.2066	0.3519	0.7912	-3.093	0.001978	0.8832	0.9911	0.93659	Imputed	T	0.119	intronic	APH1B	63571820
16	chr16:77427315:A:G	77427315	G	A	29	64	0.4531	13.17	0.0002842	1	G	ADD	4257	0.7775	0.1134	0.6226	0.971	-2.22	0.02642	0.663	0.99384	0.97648	Imputed	G	0.3716	intronic	ADAMTS18	77461212
16	chr16:56576345:A:C	56576345	C	A	14	3	4.667	7.118	0.007633	0	C	ADD	4257	1.699	0.1609	1.239	2.329	3.293	0.0009909	0.0125	0.99927	0.99024	Imputed	C	0.07376	intergenic	MT4;MT3	56610257
6	chr6:37000641:C:T	37000641	T	C	5	0	NA	5	0.02535	0	T	ADD	4257	3.851	0.373	1.854	8	3.615	0.0003	1	0.99992	0.99468	Imputed	T	0.007047	intergenic	MTCH1;FGD2	36968417
8	chr8:131290707:T:C	131290707	C	T	35	59	0.5932	6.128	0.01331	0	C	ADD	4257	0.6195	0.139	0.4717	0.8135	-3.444	0.0005727	0.7989	0.99235	0.96502	Imputed	C	0.2412	intergenic	ADCY8;EFR3A	132302954
7	chr7:107853703:T:C	107853703	C	T	4	0	NA	4	0.0455	0	C	ADD	4257	7.163	0.5238	2.566	20	3.759	0.0001707	1	0.9995	0.95117	Imputed	C	0.002349	intergenic	SLC26A3;DLD	107494148
12	chr12:43665807:A:G	43665807	G	A	27	6	4.5	13.36	0.0002566	0	G	ADD	4257	1.511	0.1908	1.04	2.197	2.164	0.03044	0.7738	0.99966	0.99569	Imputed	G	0.05931	intergenic	ADAMTS20;PUS7L	44059610
8	chr8:133661943:A:C	133661943	A	C	24	53	0.4528	10.92	0.0009502	0	A	ADD	4257	0.687	0.1424	0.5197	0.908	-2.638	0.008351	0.3576	0.99128	0.9561	Imputed	A	0.2163	intergenic	ST3GAL1;LOC105375773	134674186
16	chr16:56548501:C:T	56548501	T	C	13	3	4.333	6.25	0.01242	0	T	ADD	4257	1.752	0.1644	1.269	2.419	3.411	0.0006476	0.2217	0.99985	0.99778	Imputed	T	0.07082	intergenic	BBS2;MT4	56582413
16	chr16:56551293:G:A	56551293	A	G	13	2	6.5	8.067	0.004509	0	A	ADD	4257	1.696	0.1693	1.217	2.364	3.122	0.001795	0.2503	0.99968	0.99553	Imputed	A	0.06765	intergenic	BBS2;MT4	56585205
14	chr14:100894053:G:A	100894053	A	G	10	1	10	7.364	0.006656	0	A	ADD	4257	2.095	0.2286	1.338	3.28	3.235	0.001218	0.5668	0.99387	0.89001	Imputed	A	0.0296	ncRNA_intronic	MEG8	101360390
12	chr12:51609393:C:T	51609393	T	C	8	30	0.2667	12.74	0.0003585	0	T	ADD	4257	0.5239	0.2839	0.3004	0.9139	-2.277	0.02278	0.0851	0.98993	0.88545	Imputed	T	0.06202	intronic	SCN8A	52003177
17	chr17:62978348:G:A	62978348	A	G	16	3	5.333	8.895	0.00286	0	A	ADD	4257	1.817	0.2003	1.227	2.691	2.982	0.00286	0.8544	0.99937	0.98997	Imputed	A	0.04639	intergenic	MIR633;TANC2	61055709
15	chr15:97650778:G:A	97650778	A	G	10	2	5	5.333	0.02092	0	A	ADD	4257	2.675	0.2776	1.552	4.608	3.544	0.0003942	0.6278	0.99938	0.98323	Imputed	A	0.0175	intergenic	LOC101927310;LINC00923	98194008
10	chr10:10710570:G:A	10710570	A	G	48	27	1.778	5.88	0.01531	0	A	ADD	4257	1.484	0.1142	1.187	1.856	3.458	0.0005436	0.2705	0.99839	0.99211	Imputed	A	0.2221	intronic	CELF2	10752533
10	chr10:10640356:A:T	10640356	T	A	47	26	1.808	6.041	0.01398	0	T	ADD	4257	1.506	0.1196	1.191	1.903	3.422	0.0006226	0.9599	0.99677	0.98385	Imputed	T	0.1966	intronic	CELF2	10682319
12	chr12:52773611:C:T	52773611	T	C	63	40	1.575	5.136	0.02344	0	T	ADD	4257	1.492	0.1124	1.197	1.859	3.558	0.0003734	0.1118	0.99523	0.98147	Imputed	T	0.2638	exonic	KRT76	53167395
12	chr12:52774378:T:G	52774378	G	T	63	40	1.575	5.136	0.02344	0	G	ADD	4257	1.491	0.1124	1.196	1.858	3.551	0.000384	0.1031	0.99523	0.98147	Imputed	G	0.264	intronic	KRT76	53168162
12	chr12:43696905:C:A	43696905	A	C	27	6	4.5	13.36	0.0002566	0	A	ADD	4257	1.485	0.1878	1.028	2.146	2.105	0.03527	0.8909	0.99961	0.99526	Imputed	A	0.06202	intergenic	ADAMTS20;PUS7L	44090708
10	chr10:10709913:C:T	10709913	T	C	48	27	1.778	5.88	0.01531	0	T	ADD	4257	1.48	0.1141	1.183	1.851	3.435	0.0005927	0.2711	0.99774	0.98976	Imputed	T	0.2226	intronic	CELF2	10751876
16	chr16:77456755:T:C	77456755	C	T	32	62	0.5161	9.574	0.001973	0	C	ADD	4257	0.7199	0.1162	0.5733	0.9041	-2.828	0.004685	0.2788	0.99803	0.99162	Imputed	C	0.3621	intergenic	ADAMTS18;NUDT7	77490652
16	chr16:56563571:C:T	56563571	T	C	14	3	4.667	7.118	0.007633	0	T	ADD	4257	1.701	0.1644	1.232	2.348	3.231	0.001233	0.02537	0.99962	0.99462	Imputed	T	0.07	intergenic	BBS2;MT4	56597483
10	chr10:10681432:C:T	10681432	T	C	57	34	1.676	5.813	0.01591	1	T	ADD	4257	1.46	0.1105	1.175	1.813	3.423	0.0006191	0.4788	0.99721	0.9893	Imputed	T	0.2555	intronic	CELF2	10723395
10	chr10:10681439:A:G	10681439	G	A	57	34	1.676	5.813	0.01591	1	G	ADD	4257	1.46	0.1105	1.175	1.813	3.423	0.0006191	0.4788	0.99714	0.98897	Imputed	G	0.2555	intronic	CELF2	10723402
12	chr12:43699446:C:A	43699446	A	C	27	6	4.5	13.36	0.0002566	0	A	ADD	4257	1.475	0.1879	1.021	2.132	2.069	0.03851	0.8913	0.99965	0.9957	Imputed	A	0.06249	intergenic	ADAMTS20;PUS7L	44093249
17	chr17:62950613:C:G	62950613	G	C	16	3	5.333	8.895	0.00286	0	G	ADD	4257	1.798	0.2007	1.213	2.664	2.923	0.003467	0.7202	0.99881	0.98224	Imputed	G	0.04698	intergenic	MIR633;TANC2	61027974
6	chr6:150676265:C:T	150676265	T	C	20	3	6.667	12.57	0.000393	0	T	ADD	4257	1.479	0.1749	1.049	2.083	2.236	0.02535	0.5574	0.99985	0.99803	Imputed	T	0.07411	intronic	PLEKHG1	150997401
16	chr16:77455863:G:GA	77455863	GA	G	32	62	0.5161	9.574	0.001973	0	GA	ADD	4257	0.7219	0.1163	0.5748	0.9066	-2.803	0.005061	0.2635	0.99799	0.99143	Imputed	GA	0.3614	0		77489760
10	chr10:10681558:C:A	10681558	A	C	57	34	1.676	5.813	0.01591	1	A	ADD	4257	1.459	0.1105	1.175	1.812	3.418	0.0006297	0.5051	0.99721	0.98931	Imputed	A	0.2556	intronic	CELF2	10723521
10	chr10:10681561:G:A	10681561	A	G	57	34	1.676	5.813	0.01591	1	A	ADD	4257	1.459	0.1105	1.175	1.812	3.418	0.0006297	0.5051	0.99721	0.9893	Imputed	A	0.2556	intronic	CELF2	10723524
12	chr12:43651343:AT:A	43651343	A	AT	27	6	4.5	13.36	0.0002566	0	A	ADD	4257	1.464	0.185	1.018	2.103	2.059	0.0395	0.3763	0.99646	0.96344	Imputed	A	0.06765	intergenic	ADAMTS20;PUS7L	44045146
20	chr20:48328080:G:A	48328080	A	G	12	3	4	5.4	0.02014	0	A	ADD	4257	2.042	0.2053	1.366	3.054	3.478	0.0005045	0.6629	0.99984	0.99672	Imputed	A	0.03946	intergenic	LINC01522;LINC00494	46956823
20	chr20:48328081:C:A	48328081	A	C	12	3	4	5.4	0.02014	0	A	ADD	4257	2.042	0.2053	1.366	3.054	3.478	0.0005045	0.6629	0.99985	0.99685	Imputed	A	0.03946	intergenic	LINC01522;LINC00494	46956824
10	chr10:1244688:T:C	1244688	T	C	30	12	2.5	7.714	0.005479	0	T	ADD	4257	1.539	0.1386	1.173	2.02	3.112	0.001856	0.1618	0.98658	0.91037	Imputed	T	0.1317	intronic	ADARB2	1286740
16	chr16:77456149:T:A	77456149	A	T	32	62	0.5161	9.574	0.001973	0	A	ADD	4257	0.7227	0.1162	0.5754	0.9076	-2.794	0.0052	0.2782	0.99803	0.9916	Imputed	A	0.3612	intergenic	ADAMTS18;NUDT7	77490046
16	chr16:77456331:A:G	77456331	G	A	32	62	0.5161	9.574	0.001973	0	G	ADD	4257	0.7227	0.1162	0.5754	0.9076	-2.794	0.0052	0.2782	0.99798	0.99141	Imputed	G	0.3612	intergenic	ADAMTS18;NUDT7	77490228
17	chr17:62960937:T:C	62960937	C	T	16	3	5.333	8.895	0.00286	0	C	ADD	4257	1.794	0.2008	1.211	2.659	2.912	0.003589	0.7202	0.99893	0.98384	Imputed	C	0.0471	intergenic	MIR633;TANC2	61038298
17	chr17:62976671:A:G	62976671	G	A	16	3	5.333	8.895	0.00286	0	G	ADD	4257	1.794	0.2007	1.21	2.658	2.911	0.003598	0.7202	0.99933	0.98957	Imputed	G	0.0471	intergenic	MIR633;TANC2	61054032
16	chr16:77454671:T:A	77454671	A	T	32	62	0.5161	9.574	0.001973	0	A	ADD	4257	0.7228	0.1162	0.5756	0.9077	-2.793	0.005222	0.2782	0.99805	0.99168	Imputed	A	0.3612	intergenic	ADAMTS18;NUDT7	77488568
6	chr6:150682704:C:T	150682704	T	C	21	4	5.25	11.56	0.0006739	0	T	ADD	4257	1.489	0.1644	1.079	2.055	2.422	0.01544	1	0.99985	0.99827	Imputed	T	0.0821	intronic	PLEKHG1	151003840
10	chr10:10699616:G:A	10699616	A	G	48	27	1.778	5.88	0.01531	0	A	ADD	4257	1.475	0.1144	1.178	1.845	3.396	0.0006847	0.2683	0.99861	0.99324	Imputed	A	0.2208	intronic	CELF2	10741579
16	chr16:77453920:T:C	77453920	C	T	32	62	0.5161	9.574	0.001973	0	C	ADD	4257	0.7234	0.1163	0.5759	0.9086	-2.784	0.00537	0.2491	0.998	0.99145	Imputed	C	0.3608	intergenic	ADAMTS18;NUDT7	77487817
16	chr16:77454778:A:T	77454778	T	A	32	62	0.5161	9.574	0.001973	0	T	ADD	4257	0.7239	0.1163	0.5763	0.9092	-2.779	0.005458	0.2631	0.99796	0.9913	Imputed	T	0.3607	intergenic	ADAMTS18;NUDT7	77488675
16	chr16:77454215:T:C	77454215	C	T	32	62	0.5161	9.574	0.001973	0	C	ADD	4257	0.7239	0.1163	0.5763	0.9092	-2.779	0.005461	0.2631	0.99798	0.99138	Imputed	C	0.3607	intergenic	ADAMTS18;NUDT7	77488112
6	chr6:18763499:G:A	18763499	A	G	18	5	3.6	7.348	0.006714	0	A	ADD	4257	1.769	0.1809	1.241	2.523	3.154	0.00161	0.7721	0.99903	0.98934	Imputed	A	0.05908	intergenic	MIR548A1;LOC101928519	18763730
16	chr16:77460740:G:T	77460740	T	G	34	64	0.5312	9.184	0.002442	0	T	ADD	4257	0.7168	0.1171	0.5698	0.9018	-2.843	0.004469	0.01128	0.99719	0.98945	Imputed	T	0.364	intergenic	ADAMTS18;NUDT7	77494637
10	chr10:10701509:G:A	10701509	A	G	48	27	1.778	5.88	0.01531	0	A	ADD	4257	1.473	0.1144	1.177	1.843	3.384	0.0007141	0.289	0.99862	0.99325	Imputed	A	0.221	intronic	CELF2	10743472
10	chr10:10702003:G:A	10702003	A	G	48	27	1.778	5.88	0.01531	0	A	ADD	4257	1.473	0.1144	1.177	1.843	3.384	0.0007141	0.289	0.99862	0.99323	Imputed	A	0.221	intronic	CELF2	10743966
20	chr20:63517293:C:T	63517293	T	C	15	5	3	5	0.02535	0	T	ADD	4257	1.93	0.1869	1.338	2.784	3.519	0.0004333	0.7436	0.99853	0.97736	Imputed	T	0.05215	intergenic	EEF1A2;PPDPF	62148646
20	chr20:63517915:C:G	63517915	G	C	15	5	3	5	0.02535	0	G	ADD	4257	1.93	0.1869	1.338	2.784	3.519	0.0004333	0.7436	0.99853	0.97737	Imputed	G	0.05215	intergenic	EEF1A2;PPDPF	62149268
12	chr12:9778989:G:A	9778989	A	G	27	54	0.5	9	0.0027	0	A	ADD	4257	0.6662	0.1416	0.5048	0.8793	-2.868	0.004131	0.5888	0.99894	0.99522	Imputed	A	0.2215	intergenic	CD69;KLRF1	9931585
6	chr6:150676304:C:T	150676304	T	C	20	3	6.667	12.57	0.000393	0	T	ADD	4257	1.467	0.175	1.041	2.067	2.189	0.02863	0.4854	1	1	Genotyped	T	0.0747	intronic	PLEKHG1	150997440
10	chr10:107787066:G:A	107787066	A	G	52	80	0.65	5.939	0.01481	1	A	ADD	4257	0.6905	0.1101	0.5565	0.8568	-3.365	0.0007668	0.6559	0.99235	0.97415	Imputed	A	0.4382	intergenic	SORCS1;LINC01435	109546824
5	chr5:79301884:C:T	79301884	T	C	14	3	4.667	7.118	0.007633	0	T	ADD	4257	1.825	0.1896	1.259	2.647	3.174	0.001503	0.3589	0.99471	0.92249	Imputed	T	0.04686	intronic	JMY	78597707
16	chr16:77428515:T:C	77428515	C	T	29	63	0.4603	12.57	0.000393	1	C	ADD	4257	0.7807	0.1136	0.6249	0.9753	-2.18	0.02928	0.4604	0.994	0.97712	Imputed	C	0.3704	intronic	ADAMTS18	77462412
15	chr15:23749426:T:G	23749426	G	T	11	35	0.3143	12.52	0.0004022	2	G	ADD	4257	0.6434	0.2019	0.4332	0.9556	-2.185	0.02891	0.2789	0.99175	0.90943	Imputed	G	0.1039	intergenic	NDN;PWRN4	23994573
20	chr20:10859815:T:A	10859815	A	T	5	0	NA	5	0.02535	0	A	ADD	4257	3.466	0.3548	1.729	6.949	3.504	0.000459	1	0.99846	0.92603	Imputed	A	0.008457	intergenic	LINC01752;LOC101929413	10840463
17	chr17:70715338:C:A	70715338	A	C	25	9	2.778	7.529	0.00607	0	A	ADD	4257	1.734	0.1775	1.225	2.456	3.103	0.001917	0.1508	0.99895	0.98801	Imputed	A	0.06589	intergenic	KCNJ2;CASC17	68711479
6	chr6:18758537:T:G	18758537	G	T	18	5	3.6	7.348	0.006714	0	G	ADD	4257	1.765	0.1815	1.237	2.519	3.13	0.001746	1	0.9994	0.99241	Imputed	G	0.0592	intergenic	MIR548A1;LOC101928519	18758768
6	chr6:18758645:T:C	18758645	C	T	18	5	3.6	7.348	0.006714	0	C	ADD	4257	1.765	0.1815	1.237	2.519	3.13	0.001746	1	0.99908	0.98878	Imputed	C	0.0592	intergenic	MIR548A1;LOC101928519	18758876
10	chr10:10703809:C:T	10703809	T	C	48	27	1.778	5.88	0.01531	0	T	ADD	4257	1.47	0.1145	1.174	1.84	3.364	0.0007688	0.3113	0.99862	0.99322	Imputed	T	0.2214	intronic	CELF2	10745772
16	chr16:77427259:A:C	77427259	C	A	29	63	0.4603	12.57	0.000393	1	C	ADD	4257	0.7816	0.1135	0.6257	0.9764	-2.17	0.03	0.5019	0.99411	0.97742	Imputed	C	0.3702	intronic	ADAMTS18	77461156
22	chr22:17019000:C:T	17019000	T	C	22	53	0.4151	12.81	0.0003442	0	T	ADD	4257	0.7438	0.1401	0.5652	0.9789	-2.112	0.03466	0.2004	0.97335	0.8709	Imputed	T	0.2075	intergenic	GAB4;CECR7	17499890
10	chr10:10697833:G:A	10697833	A	G	48	27	1.778	5.88	0.01531	0	A	ADD	4257	1.468	0.1142	1.173	1.836	3.36	0.0007798	0.1975	0.99853	0.99285	Imputed	A	0.2214	intronic	CELF2	10739796
1	chr1:161029689:A:G	161029689	A	G	27	45	0.6	4.5	0.03389	0	A	ADD	4257	0.5721	0.1563	0.4211	0.7772	-3.573	0.0003534	0.6254	0.9908	0.9484	Imputed	A	0.1984	intergenic	F11R;TSTD1	160999479
6	chr6:18759869:C:T	18759869	T	C	18	5	3.6	7.348	0.006714	0	T	ADD	4257	1.762	0.1815	1.235	2.515	3.121	0.001801	1	0.9994	0.99248	Imputed	T	0.05931	intergenic	MIR548A1;LOC101928519	18760100
6	chr6:18760286:A:C	18760286	C	A	18	5	3.6	7.348	0.006714	0	C	ADD	4257	1.762	0.1815	1.235	2.515	3.121	0.001801	1	0.9994	0.99247	Imputed	C	0.05931	intergenic	MIR548A1;LOC101928519	18760517
6	chr6:18760990:A:G	18760990	G	A	18	5	3.6	7.348	0.006714	0	G	ADD	4257	1.762	0.1815	1.235	2.515	3.121	0.001801	1	0.99939	0.99239	Imputed	G	0.05931	intergenic	MIR548A1;LOC101928519	18761221
6	chr6:18760995:T:C	18760995	C	T	18	5	3.6	7.348	0.006714	0	C	ADD	4257	1.762	0.1815	1.235	2.515	3.121	0.001801	1	0.99939	0.99239	Imputed	C	0.05931	intergenic	MIR548A1;LOC101928519	18761226
3	chr3:10197575:G:A	10197575	G	A	31	56	0.5536	7.184	0.007356	0	G	ADD	4257	0.6707	0.1269	0.523	0.8601	-3.148	0.001645	0.6002	0.9876	0.95104	Imputed	G	0.2965	intronic	IRAK2	10239259
16	chr16:77427932:C:T	77427932	T	C	29	63	0.4603	12.57	0.000393	1	T	ADD	4257	0.7825	0.1136	0.6264	0.9776	-2.159	0.03083	0.4808	0.99402	0.97714	Imputed	T	0.37	intronic	ADAMTS18	77461829
7	chr7:122381593:C:T	122381593	T	C	72	45	1.6	6.231	0.01255	0	T	ADD	4257	1.415	0.1053	1.151	1.74	3.299	0.0009691	0.4585	0.99861	0.99506	Genotyped	T	0.4245	intronic	CADPS2	122021647
17	chr17:70622752:G:T	70622752	T	G	15	4	3.75	6.368	0.01162	0	T	ADD	4257	2.014	0.2137	1.325	3.062	3.277	0.001049	0.375	0.99963	0.99494	Imputed	T	0.03841	intergenic	KCNJ2;CASC17	68618893
6	chr6:150675899:T:C	150675899	C	T	20	3	6.667	12.57	0.000393	0	C	ADD	4257	1.461	0.176	1.035	2.063	2.154	0.0312	0.7192	0.99985	0.99803	Imputed	C	0.07247	intronic	PLEKHG1	150997035
12	chr12:43681712:T:C	43681712	C	T	27	6	4.5	13.36	0.0002566	0	C	ADD	4257	1.465	0.1931	1.004	2.14	1.978	0.0479	0.7736	0.99966	0.99562	Imputed	C	0.05908	intergenic	ADAMTS20;PUS7L	44075515
21	chr21:42436366:T:C	42436366	C	T	4	0	NA	4	0.0455	0	C	ADD	4257	3.587	0.3507	1.804	7.133	3.642	0.0002704	1	0.9973	0.84537	Imputed	C	0.008457	intronic	UBASH3A	43856476
1	chr1:53115998:A:G	53115998	G	A	40	70	0.5714	8.182	0.004231	0	G	ADD	4257	0.7133	0.1135	0.5711	0.891	-2.977	0.002912	0.4455	0.98132	0.93981	Imputed	G	0.3821	intronic	SLC1A7	53581670
22	chr22:17024516:G:C	17024516	C	G	22	53	0.4151	12.81	0.0003442	0	C	ADD	4257	0.7455	0.1402	0.5664	0.9812	-2.096	0.03612	0.2164	0.97306	0.8693	Imputed	C	0.2071	intergenic	GAB4;CECR7	17505406
16	chr16:77448596:A:C	77448596	C	A	33	61	0.541	8.34	0.003877	0	C	ADD	4257	0.7087	0.117	0.5635	0.8913	-2.943	0.003246	0.3758	0.99684	0.98729	Imputed	C	0.3566	intergenic	ADAMTS18;NUDT7	77482493
1	chr1:161030317:A:G	161030317	A	G	27	45	0.6	4.5	0.03389	0	A	ADD	4257	0.5733	0.1564	0.422	0.7788	-3.559	0.0003729	0.5909	0.99093	0.94906	Imputed	A	0.198	intergenic	F11R;TSTD1	161000107
17	chr17:62967766:T:C	62967766	C	T	15	3	5	8	0.004678	0	C	ADD	4257	1.852	0.2057	1.237	2.771	2.995	0.002744	1	0.99863	0.97817	Imputed	C	0.04193	intergenic	MIR633;TANC2	61045127
15	chr15:23740444:C:T	23740444	T	C	11	35	0.3143	12.52	0.0004022	2	T	ADD	4257	0.6487	0.2018	0.4368	0.9635	-2.144	0.032	0.3148	0.99166	0.9105	Imputed	T	0.1032	intergenic	NDN;PWRN4	23985591
1	chr1:211466899:G:A	211466899	A	G	4	0	NA	4	0.0455	0	A	ADD	4257	3.409	0.338	1.758	6.612	3.628	0.0002855	1	0.99912	0.95085	Imputed	A	0.007869	intergenic	LINC00467;RD3	211640241
22	chr22:17021137:GT:G	17021137	G	GT	22	53	0.4151	12.81	0.0003442	0	G	ADD	4257	0.7474	0.1402	0.5678	0.9838	-2.076	0.03788	0.2158	0.97475	0.8784	Imputed	G	0.2066	intergenic	GAB4;CECR7	17502027
14	chr14:101113645:C:A	101113645	A	C	26	53	0.4906	9.228	0.002384	0	A	ADD	4257	0.691	0.1332	0.5322	0.8972	-2.774	0.005535	0.01432	0.98654	0.93768	Imputed	A	0.2569	intergenic	MEG9;LINC02285	101579982
14	chr14:68600308:C:T	68600308	T	C	6	0	NA	6	0.01431	0	T	ADD	4257	2.585	0.2869	1.473	4.535	3.31	0.0009319	0.1985	0.99781	0.92382	Imputed	T	0.01527	intronic	RAD51B	69067025
1	chr1:53116649:G:A	53116649	A	G	72	35	2.057	12.79	0.0003477	1	A	ADD	4257	1.244	0.1053	1.012	1.529	2.071	0.03838	0.7218	0.9821	0.94481	Imputed	A	0.4171	intronic	SLC1A7	53582321
6	chr6:37151049:CT:C	37151049	C	CT	4	0	NA	4	0.0455	1	C	ADD	4257	3.653	0.3578	1.812	7.365	3.621	0.0002938	1	0.99918	0.95677	Imputed	C	0.008457	intergenic	FGD2;PIM1	37118825
5	chr5:79184609:A:C	79184609	C	A	13	2	6.5	8.067	0.004509	0	C	ADD	4257	1.774	0.1933	1.215	2.592	2.967	0.003007	0.4714	0.99917	0.98537	Imputed	C	0.04686	intergenic	BHMT;JMY	78480432
16	chr16:56564029:T:C	56564029	C	T	14	3	4.667	7.118	0.007633	0	C	ADD	4257	1.67	0.1644	1.21	2.304	3.119	0.001815	0.02779	0.99935	0.99216	Imputed	C	0.07141	intergenic	BBS2;MT4	56597941
16	chr16:77429796:G:A	77429796	A	G	31	62	0.5	10.33	0.001306	1	A	ADD	4257	0.7453	0.1152	0.5947	0.9341	-2.552	0.01073	0.635	0.99425	0.97752	Imputed	A	0.3607	intronic	ADAMTS18	77463693
21	chr21:41504671:T:C	41504671	C	T	22	50	0.44	10.89	0.0009674	0	C	ADD	4257	0.6958	0.1486	0.5199	0.9311	-2.44	0.01468	0.3163	0.99677	0.97969	Imputed	C	0.1917	intronic	TMPRSS2	42876598
21	chr21:41506684:C:T	41506684	T	C	22	50	0.44	10.89	0.0009674	0	T	ADD	4257	0.6961	0.1486	0.5202	0.9314	-2.438	0.01477	0.3937	0.99674	0.97956	Imputed	T	0.1916	intronic	TMPRSS2	42878611
9	chr9:126639290:A:C	126639290	C	A	9	32	0.2812	12.9	0.0003282	0	C	ADD	4257	0.6614	0.2049	0.4427	0.9882	-2.018	0.0436	0.3834	0.99898	0.98996	Imputed	C	0.09948	intronic	LMX1B	129401569
6	chr6:37126832:G:T	37126832	T	G	4	0	NA	4	0.0455	0	T	ADD	4257	3.817	0.3717	1.842	7.908	3.603	0.0003147	1	0.99997	0.99775	Imputed	T	0.007165	intergenic	FGD2;PIM1	37094608
21	chr21:43837564:G:A	43837564	A	G	17	38	0.4474	8.018	0.004631	2	A	ADD	4257	0.5824	0.1829	0.4069	0.8335	-2.955	0.003124	0.7955	0.99365	0.95772	Imputed	A	0.1386	intergenic	AATBC;AGPAT3	45257445
8	chr8:131256559:C:T	131256559	T	C	38	62	0.6129	5.76	0.0164	0	T	ADD	4257	0.6243	0.1417	0.4729	0.8242	-3.325	0.0008843	0.4328	0.99807	0.98963	Imputed	T	0.2323	intergenic	ADCY8;EFR3A	132268806
19	chr19:29530438:C:CT	29530438	CT	C	20	5	4	9	0.0027	0	CT	ADD	4257	1.613	0.1719	1.152	2.259	2.781	0.005416	1	0.99323	0.93393	Imputed	CT	0.07012	0		30021345
8	chr8:131256484:C:A	131256484	A	C	38	62	0.6129	5.76	0.0164	0	A	ADD	4257	0.6247	0.1416	0.4733	0.8246	-3.322	0.000893	0.4857	0.99958	0.9978	Genotyped	A	0.2323	intergenic	ADCY8;EFR3A	132268731
17	chr17:70670995:G:T	70670995	T	G	22	7	3.143	7.759	0.005346	0	T	ADD	4257	1.684	0.1739	1.197	2.368	2.995	0.00274	0.3765	0.99907	0.99015	Imputed	T	0.06848	intergenic	KCNJ2;CASC17	68667136
2	chr2:128255887:T:C	128255887	C	T	32	67	0.4776	12.37	0.0004354	1	C	ADD	4257	0.7895	0.1116	0.6343	0.9825	-2.118	0.03418	0.3815	0.98179	0.94062	Imputed	C	0.3683	intergenic	UGGT1;HS6ST1	129013461
2	chr2:99192710:C:T	99192710	T	C	5	0	NA	5	0.02535	0	T	ADD	4257	3.445	0.3599	1.702	6.974	3.437	0.0005884	1	0.99955	0.97677	Imputed	T	0.007517	intronic	MRPL30	99809173
1	chr1:161030323:A:G	161030323	A	G	28	45	0.6222	3.959	0.04662	0	A	ADD	4257	0.5699	0.1563	0.4195	0.7741	-3.598	0.0003202	0.6263	0.9909	0.94917	Imputed	A	0.1991	intergenic	F11R;TSTD1	161000113
10	chr10:1245870:A:G	1245870	A	G	30	12	2.5	7.714	0.005479	0	A	ADD	4257	1.52	0.1398	1.156	2	2.996	0.002739	0.1404	0.98724	0.91308	Imputed	A	0.1312	intronic	ADARB2	1287922
10	chr10:1245948:A:C	1245948	A	C	30	12	2.5	7.714	0.005479	0	A	ADD	4257	1.52	0.1398	1.156	2	2.996	0.002739	0.1404	0.98722	0.91294	Imputed	A	0.1312	intronic	ADARB2	1288000
9	chr9:18711378:A:G	18711378	G	A	20	4	5	10.67	0.001091	0	G	ADD	4257	1.738	0.2246	1.119	2.7	2.461	0.01386	0.1307	0.99932	0.9881	Imputed	G	0.03946	intronic	ADAMTSL1	18711376
1	chr1:53122822:G:A	53122822	A	G	63	39	1.615	5.647	0.01748	3	A	ADD	4257	1.418	0.1048	1.154	1.741	3.33	0.0008694	0.3021	0.98343	0.94622	Imputed	A	0.3556	intronic	SLC1A7	53588494
15	chr15:55225937:G:A	55225937	A	G	22	9	2.444	5.452	0.01955	0	A	ADD	4257	1.629	0.1454	1.225	2.166	3.358	0.0007863	0.1717	0.99944	0.99473	Imputed	A	0.1122	intronic	RAB27A	55518135
12	chr12:52771837:A:G	52771837	G	A	62	40	1.55	4.745	0.02938	0	G	ADD	4257	1.478	0.1127	1.185	1.843	3.466	0.0005283	0.1113	0.99434	0.97786	Imputed	G	0.2634	intronic	KRT76	53165621
22	chr22:49265243:T:C	49265243	C	T	12	27	0.4444	5.769	0.01631	1	C	ADD	4257	0.4402	0.2485	0.2705	0.7164	-3.302	0.0009583	0.01373	0.95743	0.62364	Imputed	C	0.09291	intergenic	LINC01310;NONE	49661169
1	chr1:214388145:T:A	214388145	A	T	18	8	2.25	3.846	0.04986	0	A	ADD	4257	1.878	0.175	1.333	2.646	3.601	0.0003174	0.02942	0.99683	0.96269	Imputed	A	0.05579	intronic	PTPN14	214561488
20	chr20:48327309:AG:A	48327309	A	AG	12	3	4	5.4	0.02014	0	A	ADD	4257	2.01	0.208	1.337	3.022	3.358	0.0007862	0.6596	0.99985	0.99674	Imputed	A	0.03841	intergenic	LINC01522;LINC00494	46956052
12	chr12:9057189:G:C	9057189	C	G	45	78	0.5769	8.854	0.002925	0	G	ADD	4257	1.345	0.1065	1.091	1.657	2.781	0.005417	0.6374	0.99026	0.96722	Imputed	G	0.493	ncRNA_intronic	LINC00612	9209785
18	chr18:25599241:A:G	25599241	G	A	13	4	3.25	4.765	0.02905	0	G	ADD	4257	2.058	0.2088	1.367	3.099	3.457	0.0005462	0.6616	0.99981	0.99626	Imputed	G	0.03911	intergenic	ZNF521;SS18	23179205
18	chr18:25600395:T:C	25600395	C	T	13	4	3.25	4.765	0.02905	0	C	ADD	4257	2.057	0.2088	1.366	3.097	3.454	0.0005531	0.6616	0.9998	0.99595	Imputed	C	0.03911	intergenic	ZNF521;SS18	23180359
10	chr10:10696546:C:G	10696546	G	C	48	28	1.714	5.263	0.02178	0	G	ADD	4257	1.476	0.1154	1.177	1.851	3.374	0.0007404	0.3035	0.99733	0.98801	Imputed	G	0.2167	intronic	CELF2	10738509
19	chr19:29530443:C:T	29530443	T	C	20	5	4	9	0.0027	0	T	ADD	4257	1.601	0.1715	1.144	2.24	2.744	0.00607	0.8064	0.99327	0.93435	Imputed	T	0.07047	intronic	VSTM2B	30021350
12	chr12:9052944:T:A	9052944	A	T	45	78	0.5769	8.854	0.002925	0	T	ADD	4257	1.343	0.1065	1.09	1.655	2.769	0.005615	0.5717	0.99036	0.96754	Imputed	T	0.4933	intergenic	KLRG1;LINC00612	9205540
12	chr12:9053433:G:T	9053433	T	G	45	78	0.5769	8.854	0.002925	0	G	ADD	4257	1.342	0.1065	1.09	1.654	2.765	0.005694	0.5933	0.99037	0.96759	Imputed	G	0.4934	intergenic	KLRG1;LINC00612	9206029
12	chr12:9053565:A:C	9053565	C	A	45	78	0.5769	8.854	0.002925	0	A	ADD	4257	1.342	0.1065	1.09	1.654	2.765	0.005694	0.5933	0.99025	0.96715	Imputed	A	0.4934	intergenic	KLRG1;LINC00612	9206161
12	chr12:9059550:T:C	9059550	C	T	45	78	0.5769	8.854	0.002925	0	T	ADD	4257	1.342	0.1064	1.089	1.653	2.764	0.005716	0.7062	0.99038	0.96759	Imputed	T	0.4933	ncRNA_intronic	LINC00612	9212146
20	chr20:20290570:T:C	20290570	C	T	44	24	1.833	5.882	0.01529	1	C	ADD	4257	1.495	0.1232	1.174	1.903	3.264	0.001099	0.4243	0.98752	0.94323	Imputed	C	0.1828	intronic	CFAP61	20271214
20	chr20:20290870:T:A	20290870	A	T	44	24	1.833	5.882	0.01529	1	A	ADD	4257	1.495	0.1232	1.174	1.903	3.264	0.001099	0.4243	0.98753	0.94325	Imputed	A	0.1828	intronic	CFAP61	20271514
16	chr16:77459803:C:T	77459803	T	C	32	61	0.5246	9.043	0.002637	0	T	ADD	4257	0.7287	0.1162	0.5803	0.9151	-2.724	0.006451	0.3084	0.99809	0.99191	Imputed	T	0.3595	intergenic	ADAMTS18;NUDT7	77493700
4	chr4:55765401:C:G	55765401	G	C	64	38	1.684	6.627	0.01004	0	G	ADD	4257	1.397	0.1064	1.134	1.721	3.139	0.001696	0.7532	0.99124	0.96826	Imputed	G	0.3457	intergenic	NMU;LOC644145	56631567
20	chr20:48327834:C:A	48327834	A	C	12	3	4	5.4	0.02014	0	A	ADD	4257	2.001	0.2079	1.331	3.007	3.336	0.0008507	0.6599	0.99985	0.99682	Imputed	A	0.03864	intergenic	LINC01522;LINC00494	46956577
6	chr6:150671234:T:A	150671234	A	T	20	3	6.667	12.57	0.000393	0	A	ADD	4257	1.431	0.1777	1.01	2.027	2.015	0.04392	0.7187	0.99976	0.99695	Imputed	A	0.07176	intronic	PLEKHG1	150992370
15	chr15:23750329:ATGT:A	23750329	A	ATGT	11	35	0.3143	12.52	0.0004022	2	A	ADD	4257	0.6687	0.1988	0.4529	0.9873	-2.024	0.04293	0.2789	0.99218	0.91472	Imputed	A	0.1041	intergenic	NDN;PWRN4	23995476
10	chr10:6182603:C:T	6182603	T	C	70	38	1.842	9.481	0.002076	0	T	ADD	4257	1.337	0.11	1.077	1.658	2.636	0.008381	0.1393	0.99827	0.99327	Genotyped	T	0.2827	intronic	PFKFB3	6224566
6	chr6:37148217:A:G	37148217	G	A	4	0	NA	4	0.0455	0	G	ADD	4257	3.734	0.371	1.805	7.726	3.552	0.0003828	1	0.99969	0.97774	Imputed	G	0.0074	intergenic	FGD2;PIM1	37115993
6	chr6:37149558:G:C	37149558	C	G	4	0	NA	4	0.0455	0	C	ADD	4257	3.734	0.371	1.805	7.726	3.552	0.0003828	1	0.99967	0.9766	Imputed	C	0.0074	intergenic	FGD2;PIM1	37117334
15	chr15:23744239:T:A	23744239	A	T	11	35	0.3143	12.52	0.0004022	2	A	ADD	4257	0.6699	0.1988	0.4537	0.989	-2.016	0.04385	0.2786	0.99187	0.91292	Imputed	A	0.1039	intergenic	NDN;PWRN4	23989386
14	chr14:105165573:C:G	105165573	G	C	26	11	2.364	6.081	0.01366	1	G	ADD	4257	1.556	0.1373	1.188	2.036	3.217	0.001294	0.2159	0.99723	0.98054	Imputed	G	0.1256	intronic	JAG2	105631910
22	chr22:17022271:T:C	17022271	C	T	22	52	0.4231	12.16	0.0004877	0	C	ADD	4257	0.7462	0.1402	0.5669	0.9821	-2.089	0.03674	0.1989	0.97478	0.87845	Imputed	C	0.2068	intergenic	GAB4;CECR7	17503161
10	chr10:10662696:CA:C	10662696	C	CA	49	27	1.815	6.368	0.01162	0	C	ADD	4257	1.436	0.1143	1.147	1.796	3.163	0.001563	0.5292	0.99824	0.99119	Imputed	C	0.2284	intronic	CELF2	10704659
22	chr22:43104429:A:G	43104429	G	A	16	43	0.3721	12.36	0.0004396	0	G	ADD	4257	0.7295	0.1553	0.5381	0.9891	-2.031	0.04227	0.04208	0.99762	0.98272	Imputed	G	0.172	intergenic	TTLL1;BIK	43500435
14	chr14:76377630:G:T	76377630	T	G	20	3	6.667	12.57	0.000393	0	T	ADD	4257	1.744	0.2814	1.005	3.027	1.976	0.04814	0.6917	0.99997	0.99919	Genotyped	T	0.02138	intronic	ESRRB	76843973
16	chr16:77460209:C:T	77460209	T	C	32	61	0.5246	9.043	0.002637	0	T	ADD	4257	0.7321	0.116	0.5833	0.919	-2.688	0.00719	0.2933	0.99784	0.99124	Imputed	T	0.3612	intergenic	ADAMTS18;NUDT7	77494106
15	chr15:23728061:T:G	23728061	G	T	7	23	0.3043	8.533	0.003487	1	G	ADD	4257	0.4324	0.3016	0.2394	0.7809	-2.78	0.005439	0.06983	0.99152	0.87867	Imputed	G	0.06342	intergenic	NDN;PWRN4	23973208
10	chr10:69052096:G:A	69052096	A	G	39	62	0.629	5.238	0.0221	0	A	ADD	4257	0.6645	0.1227	0.5224	0.8451	-3.331	0.000864	0.1497	0.99694	0.9873	Imputed	A	0.3175	intergenic	KIF1BP;SRGN	70811852
19	chr19:29528598:C:T	29528598	T	C	20	5	4	9	0.0027	0	T	ADD	4257	1.59	0.1722	1.135	2.228	2.693	0.007081	1	0.99332	0.93529	Imputed	T	0.07129	intronic	VSTM2B	30019505
15	chr15:23730923:GT:G	23730923	G	GT	11	33	0.3333	11	0.0009111	2	G	ADD	4257	0.5878	0.2305	0.3742	0.9234	-2.306	0.02113	0.3685	0.99123	0.89597	Imputed	G	0.08457	intergenic	NDN;PWRN4	23976070
22	chr22:49257595:T:G	49257595	G	T	39	76	0.5132	11.9	0.00056	0	G	ADD	4257	0.8007	0.1057	0.651	0.9849	-2.104	0.03542	0.3292	0.9782	0.93247	Imputed	G	0.4739	intergenic	LINC01310;NONE	49653521
8	chr8:20596321:G:A	20596321	A	G	5	0	NA	5	0.02535	0	A	ADD	4257	2.209	0.236	1.391	3.508	3.359	0.0007831	1	0.99987	0.99572	Imputed	A	0.02866	intergenic	LZTS1-AS1;SNORD3F	20453832
17	chr17:35180909:G:A	35180909	G	A	41	69	0.5942	7.127	0.007592	0	G	ADD	4257	0.7262	0.1063	0.5896	0.8945	-3.008	0.002631	0.8504	0.99689	0.98964	Imputed	G	0.485	intronic	UNC45B	33507928
14	chr14:76478193:C:T	76478193	T	C	60	28	2.143	11.64	0.0006467	0	T	ADD	4257	1.289	0.1178	1.023	1.623	2.153	0.03129	0.3251	0.99446	0.97496	Imputed	T	0.2289	intronic	ESRRB	76944536
18	chr18:4030563:TTGAG:T	4030563	T	TTGAG	18	44	0.4091	10.9	0.00096	1	T	ADD	4257	0.7212	0.1417	0.5463	0.9522	-2.306	0.02112	0.4486	0.98298	0.90852	Imputed	T	0.2081	intronic	DLGAP1	4030563
1	chr1:53125199:G:A	53125199	A	G	62	39	1.59	5.238	0.0221	3	A	ADD	4257	1.414	0.1047	1.152	1.737	3.313	0.0009217	0.2288	0.98484	0.95065	Imputed	A	0.3561	intronic	SLC1A7	53590871
22	chr22:17023895:G:T	17023895	T	G	22	52	0.4231	12.16	0.0004877	0	T	ADD	4257	0.7525	0.1402	0.5717	0.9904	-2.029	0.04245	0.2927	0.97499	0.87834	Imputed	T	0.2054	intergenic	GAB4;CECR7	17504785
22	chr22:17024055:C:A	17024055	A	C	22	52	0.4231	12.16	0.0004877	0	A	ADD	4257	0.7525	0.1402	0.5717	0.9904	-2.029	0.04245	0.2927	0.97499	0.87889	Imputed	A	0.2054	intergenic	GAB4;CECR7	17504945
22	chr22:17024450:G:A	17024450	A	G	22	52	0.4231	12.16	0.0004877	0	A	ADD	4257	0.7525	0.1402	0.5717	0.9904	-2.029	0.04245	0.2927	0.97496	0.87874	Imputed	A	0.2054	intergenic	GAB4;CECR7	17505340
22	chr22:17025342:T:A	17025342	A	T	22	52	0.4231	12.16	0.0004877	0	A	ADD	4257	0.7525	0.1402	0.5717	0.9904	-2.029	0.04245	0.2927	0.97497	0.87874	Imputed	A	0.2054	intergenic	GAB4;CECR7	17506232
22	chr22:17027355:C:T	17027355	T	C	22	52	0.4231	12.16	0.0004877	0	T	ADD	4257	0.7525	0.1402	0.5717	0.9904	-2.029	0.04245	0.2927	0.97495	0.87855	Imputed	T	0.2054	intergenic	GAB4;CECR7	17508245
4	chr4:6908050:G:C	6908050	G	C	59	28	2.107	11.05	0.0008888	3	G	ADD	4257	1.285	0.1107	1.034	1.596	2.263	0.02364	0.4036	0.94664	0.81337	Imputed	G	0.2731	intergenic	KIAA0232;TBC1D14	6909777
2	chr2:195621267:T:C	195621267	C	T	6	0	NA	6	0.01431	0	C	ADD	4257	4.099	0.4436	1.718	9.778	3.18	0.001472	0.04571	0.99985	0.98766	Imputed	C	0.003993	intergenic	LINC01790;SLC39A10	196485991
10	chr10:107802854:C:A	107802854	A	C	48	77	0.6234	6.728	0.009491	1	A	ADD	4257	0.7164	0.1092	0.5784	0.8873	-3.056	0.002246	0.6566	0.99277	0.9748	Imputed	A	0.4435	intergenic	SORCS1;LINC01435	109562612
7	chr7:78790112:C:T	78790112	T	C	4	0	NA	4	0.0455	0	T	ADD	4257	2.188	0.224	1.411	3.395	3.496	0.000473	0.5853	0.99935	0.98117	Imputed	T	0.03124	intronic	MAGI2	78419428
18	chr18:4026587:T:G	4026587	G	T	33	54	0.6111	5.069	0.02436	1	G	ADD	4257	0.6633	0.1235	0.5207	0.8449	-3.325	0.0008854	0.1749	0.98945	0.95639	Imputed	G	0.3075	intronic	DLGAP1	4026587
20	chr20:11979176:C:T	11979176	T	C	16	6	2.667	4.545	0.03301	0	T	ADD	4257	1.78	0.1693	1.278	2.481	3.407	0.0006558	0.8997	0.99613	0.96242	Imputed	T	0.06859	intergenic	BTBD3;LINC01722	11959824
1	chr1:42388019:G:A	42388019	A	G	14	4	3.5	5.556	0.01842	0	A	ADD	4257	1.927	0.2023	1.296	2.864	3.242	0.001188	0.8361	0.99759	0.96233	Imputed	A	0.04146	intronic	RIMKLA	42853690
10	chr10:10696947:G:A	10696947	A	G	47	27	1.741	5.405	0.02007	1	A	ADD	4257	1.453	0.1144	1.161	1.818	3.266	0.001093	0.3608	0.99806	0.9912	Imputed	A	0.2235	intronic	CELF2	10738910
20	chr20:48334492:A:G	48334492	A	G	15	3	5	8	0.004678	0	A	ADD	4257	1.733	0.1945	1.184	2.538	2.827	0.004694	0.8617	0.98614	0.81326	Imputed	A	0.04851	intergenic	LINC01522;LINC00494	46963235
12	chr12:9783831:G:A	9783831	A	G	27	54	0.5	9	0.0027	0	A	ADD	4257	0.6895	0.1408	0.5232	0.9087	-2.64	0.008287	0.6822	0.99952	0.99719	Imputed	A	0.2187	intergenic	CD69;KLRF1	9936427
21	chr21:23321008:A:C	23321008	C	A	10	33	0.303	12.3	0.0004524	0	C	ADD	4257	0.6794	0.1969	0.4618	0.9994	-1.963	0.04962	0.01398	0.99308	0.93842	Imputed	C	0.1064	intergenic	MIR6130;D21S2088E	24693330
10	chr10:10704305:A:AT	10704305	AT	A	48	28	1.714	5.263	0.02178	0	AT	ADD	4257	1.457	0.1149	1.163	1.825	3.277	0.00105	0.3567	0.99787	0.98956	Imputed	AT	0.2208	0		10746268
10	chr10:10697653:A:G	10697653	G	A	47	27	1.741	5.405	0.02007	1	G	ADD	4257	1.45	0.1142	1.159	1.813	3.253	0.001142	0.2348	0.99794	0.99058	Imputed	G	0.2235	intronic	CELF2	10739616
10	chr10:10697118:CA:C	10697118	C	CA	49	28	1.75	5.727	0.0167	0	C	ADD	4257	1.438	0.1136	1.151	1.796	3.197	0.001389	0.1391	0.99658	0.98432	Imputed	C	0.2296	intronic	CELF2	10739081
12	chr12:52786469:A:G	52786469	A	G	70	47	1.489	4.521	0.03347	2	A	ADD	4257	1.437	0.107	1.165	1.773	3.39	0.000698	0.126	0.99404	0.9797	Imputed	A	0.4447	intergenic	KRT76;KRT3	53180253
21	chr21:43848000:A:G	43848000	G	A	23	45	0.5111	7.118	0.007633	2	G	ADD	4257	0.5933	0.1764	0.4199	0.8384	-2.959	0.003084	0.8065	0.99324	0.95956	Imputed	G	0.1481	intergenic	AATBC;AGPAT3	45267881
16	chr16:56571220:G:A	56571220	A	G	14	3	4.667	7.118	0.007633	0	A	ADD	4257	1.633	0.1659	1.18	2.26	2.956	0.003117	0.02703	0.9998	0.99707	Imputed	A	0.07106	intergenic	MT4;MT3	56605132
10	chr10:107800489:GT:G	107800489	G	GT	48	77	0.6234	6.728	0.009491	1	G	ADD	4257	0.7189	0.1093	0.5803	0.8906	-3.02	0.002526	0.7749	0.99304	0.97544	Imputed	G	0.4426	intergenic	SORCS1;LINC01435	109560247
10	chr10:107800558:G:A	107800558	A	G	48	77	0.6234	6.728	0.009491	1	A	ADD	4257	0.7189	0.1093	0.5803	0.8906	-3.02	0.002526	0.7749	0.99304	0.97545	Imputed	A	0.4426	intergenic	SORCS1;LINC01435	109560316
10	chr10:107802491:G:T	107802491	T	G	48	77	0.6234	6.728	0.009491	1	T	ADD	4257	0.7189	0.1093	0.5803	0.8906	-3.02	0.002526	0.7749	0.99289	0.97495	Imputed	T	0.4426	intergenic	SORCS1;LINC01435	109562249
6	chr6:18757148:T:C	18757148	C	T	18	6	3	6	0.01431	0	C	ADD	4257	1.78	0.1836	1.242	2.551	3.141	0.001682	1	0.99947	0.993	Imputed	C	0.05685	intergenic	MIR548A1;LOC101928519	18757379
16	chr16:77460446:A:T	77460446	T	A	33	62	0.5323	8.853	0.002927	0	T	ADD	4257	0.737	0.1157	0.5875	0.9246	-2.638	0.008345	0.2789	0.99768	0.99068	Imputed	T	0.3627	intergenic	ADAMTS18;NUDT7	77494343
11	chr11:61230184:G:A	61230184	A	G	18	5	3.6	7.348	0.006714	0	A	ADD	4257	1.795	0.2014	1.21	2.664	2.906	0.003666	1	0.96667	0.64304	Imputed	A	0.04663	exonic	PGA4	60997656
1	chr1:42402289:A:G	42402289	G	A	21	6	3.5	8.333	0.003892	0	G	ADD	4257	1.673	0.1885	1.156	2.42	2.73	0.006338	0.7519	0.99559	0.94974	Imputed	G	0.05391	intronic	RIMKLA	42867960
16	chr16:4803815:G:A	4803815	A	G	60	32	1.875	8.522	0.003509	0	A	ADD	4257	1.353	0.1124	1.085	1.686	2.689	0.007171	0.7228	0.99561	0.9827	Imputed	A	0.2784	UTR3	GLYR1	4853816
17	chr17:70685718:C:T	70685718	T	C	25	9	2.778	7.529	0.00607	0	T	ADD	4257	1.666	0.1782	1.175	2.363	2.865	0.00417	0.3633	0.99938	0.99262	Imputed	T	0.06613	intergenic	KCNJ2;CASC17	68681859
16	chr16:77452571:G:T	77452571	T	G	33	60	0.55	7.839	0.005114	0	T	ADD	4257	0.7203	0.1168	0.5729	0.9056	-2.809	0.004965	0.3226	0.99717	0.98868	Imputed	T	0.356	intergenic	ADAMTS18;NUDT7	77486468
1	chr1:81956341:A:AT	81956341	AT	A	4	0	NA	4	0.0455	0	AT	ADD	4257	4.281	0.4214	1.874	9.779	3.451	0.0005589	1	0.99941	0.95046	Imputed	AT	0.005051	0		82422025
1	chr1:82049330:T:C	82049330	C	T	4	0	NA	4	0.0455	0	C	ADD	4257	4.281	0.4214	1.874	9.779	3.451	0.0005589	1	0.99927	0.93953	Imputed	C	0.005051	intergenic	ADGRL2;LINC01362	82515014
20	chr20:13099670:T:C	13099670	C	T	4	0	NA	4	0.0455	0	C	ADD	4257	4.287	0.4219	1.875	9.8	3.45	0.0005597	1	0.99942	0.95461	Imputed	C	0.005051	intronic	SPTLC3	13080317
10	chr10:107801385:A:G	107801385	G	A	48	77	0.6234	6.728	0.009491	1	G	ADD	4257	0.7209	0.1091	0.5821	0.8927	-3.001	0.002689	0.7751	0.99112	0.96916	Imputed	G	0.4448	intergenic	SORCS1;LINC01435	109561143
22	chr22:38820352:G:A	38820352	A	G	9	2	4.5	4.455	0.03481	0	A	ADD	4257	2.728	0.2972	1.523	4.883	3.377	0.0007336	0.1279	0.9994	0.98028	Imputed	A	0.01339	UTR3	NPTXR	39216357
6	chr6:18724728:A:G	18724728	G	A	35	67	0.5224	10.04	0.001532	0	G	ADD	4257	0.7704	0.1091	0.6221	0.9541	-2.391	0.0168	0.6772	0.99465	0.98183	Imputed	G	0.4281	intergenic	MIR548A1;LOC101928519	18724959
17	chr17:70703098:CCT:C	70703098	C	CCT	25	9	2.778	7.529	0.00607	0	C	ADD	4257	1.665	0.1782	1.174	2.36	2.86	0.004242	0.3633	0.99921	0.99099	Imputed	C	0.06624	intergenic	KCNJ2;CASC17	68699239
7	chr7:155867372:A:G	155867372	G	A	7	19	0.3684	5.538	0.0186	3	G	ADD	4257	0.425	0.2676	0.2515	0.7181	-3.197	0.001387	0.6232	0.98476	0.8276	Imputed	G	0.08527	intergenic	SHH;LOC389602	155660066
6	chr6:18719911:AC:A	18719911	A	AC	9	2	4.5	4.455	0.03481	1	A	ADD	4257	2.076	0.2167	1.358	3.174	3.371	0.000748	0.618	0.99814	0.96843	Imputed	A	0.03394	intergenic	MIR548A1;LOC101928519	18720142
5	chr5:79243183:CA:C	79243183	C	CA	14	3	4.667	7.118	0.007633	0	C	ADD	4257	1.761	0.1934	1.205	2.572	2.926	0.00343	0.5855	0.99788	0.96552	Imputed	C	0.0471	intronic	JMY	78539006
16	chr16:56574431:G:A	56574431	A	G	14	3	4.667	7.118	0.007633	0	A	ADD	4257	1.625	0.1659	1.174	2.249	2.926	0.003435	0.02823	0.99928	0.98984	Imputed	A	0.07141	intergenic	MT4;MT3	56608343
10	chr10:10647053:A:G	10647053	G	A	47	26	1.808	6.041	0.01398	0	G	ADD	4257	1.441	0.1177	1.144	1.815	3.104	0.001909	0.7755	0.99736	0.98705	Imputed	G	0.2117	intronic	CELF2	10689016
17	chr17:70698530:AG:A	70698530	A	AG	25	9	2.778	7.529	0.00607	0	A	ADD	4257	1.661	0.1782	1.171	2.356	2.848	0.004403	0.3635	0.99935	0.99228	Imputed	A	0.06636	intergenic	KCNJ2;CASC17	68694671
15	chr15:23729346:T:A	23729346	A	T	11	33	0.3333	11	0.0009111	2	A	ADD	4257	0.6116	0.2258	0.3929	0.952	-2.178	0.02941	0.3213	0.9915	0.89961	Imputed	A	0.08539	intergenic	NDN;PWRN4	23974493
20	chr20:63506981:C:T	63506981	T	C	15	5	3	5	0.02535	0	T	ADD	4257	1.881	0.193	1.289	2.747	3.274	0.00106	0.3798	0.99978	0.99628	Imputed	T	0.04816	intergenic	EEF1A2;PPDPF	62138334
18	chr18:25597691:A:G	25597691	G	A	13	4	3.25	4.765	0.02905	0	G	ADD	4257	2.017	0.2119	1.332	3.056	3.312	0.0009262	0.6596	0.9999	0.99793	Imputed	G	0.03805	intergenic	ZNF521;SS18	23177655
17	chr17:35181612:A:G	35181612	A	G	41	69	0.5942	7.127	0.007592	0	A	ADD	4257	0.7341	0.1061	0.5962	0.9038	-2.913	0.003576	0.5931	0.99686	0.98933	Imputed	A	0.4831	intronic	UNC45B	33508631
16	chr16:56569326:C:T	56569326	T	C	14	3	4.667	7.118	0.007633	0	T	ADD	4257	1.62	0.1654	1.171	2.24	2.915	0.003557	0.01499	0.99979	0.99698	Imputed	T	0.07141	downstream	MT4	56603238
12	chr12:43672429:CA:C	43672429	C	CA	30	9	3.333	11.31	0.0007719	0	C	ADD	4257	1.445	0.1746	1.026	2.034	2.106	0.03519	0.6492	0.99923	0.99268	Imputed	C	0.07588	intergenic	ADAMTS20;PUS7L	44066232
15	chr15:82640639:CTG:C	82640639	C	CTG	8	1	8	5.444	0.01963	0	C	ADD	4257	2.19	0.2452	1.354	3.541	3.197	0.001388	0.1488	0.99873	0.97571	Imputed	C	0.02373	intronic	CPEB1	83309390
1	chr1:53116653:A:C	53116653	A	C	45	71	0.6338	5.828	0.01578	0	A	ADD	4257	0.6967	0.1154	0.5557	0.8735	-3.133	0.001733	0.6855	0.98299	0.94252	Imputed	A	0.365	intronic	SLC1A7	53582325
6	chr6:18725437:A:T	18725437	T	A	35	67	0.5224	10.04	0.001532	0	T	ADD	4257	0.7728	0.109	0.6242	0.9569	-2.364	0.01806	0.4618	0.99474	0.98204	Imputed	T	0.4302	intergenic	MIR548A1;LOC101928519	18725668
8	chr8:131276750:T:G	131276750	G	T	36	59	0.6102	5.568	0.01829	0	G	ADD	4257	0.6411	0.1402	0.4871	0.844	-3.17	0.001525	0.8615	0.99533	0.97702	Imputed	G	0.232	intergenic	ADCY8;EFR3A	132288997
10	chr10:10670943:G:A	10670943	A	G	49	29	1.69	5.128	0.02354	0	A	ADD	4257	1.445	0.1135	1.156	1.804	3.24	0.001194	0.1777	0.99707	0.98795	Imputed	A	0.2289	intronic	CELF2	10712906
9	chr9:89398504:G:A	89398504	A	G	49	29	1.69	5.128	0.02354	0	A	ADD	4257	1.427	0.1097	1.151	1.769	3.239	0.001202	0.4757	0.99555	0.98327	Imputed	A	0.2753	intronic	SEMA4D	92013419
1	chr1:19725855:G:A	19725855	A	G	49	25	1.96	7.784	0.005272	0	A	ADD	4257	1.429	0.1283	1.111	1.838	2.784	0.005374	0.4727	0.99956	0.99726	Genotyped	A	0.1576	intronic	TMCO4	20052348
17	chr17:73984365:T:C	73984365	C	T	15	3	5	8	0.004678	3	C	ADD	4257	1.808	0.216	1.184	2.761	2.742	0.006104	0.5168	0.993	0.88496	Imputed	C	0.03888	intergenic	LINC00469;RPL38	71980504
17	chr17:63086798:G:A	63086798	A	G	16	3	5.333	8.895	0.00286	0	A	ADD	4257	1.7	0.206	1.135	2.545	2.575	0.01001	0.8539	0.99961	0.99353	Imputed	A	0.04569	intronic	TANC2	61164159
1	chr1:19727538:C:T	19727538	T	C	49	25	1.96	7.784	0.005272	0	T	ADD	4257	1.428	0.1281	1.111	1.836	2.779	0.005447	0.4021	0.99661	0.97884	Imputed	T	0.1576	intronic	TMCO4	20054031
11	chr11:46191663:C:A	46191663	A	C	7	1	7	4.5	0.03389	0	A	ADD	4257	2.294	0.2489	1.408	3.737	3.336	0.0008499	0.02262	0.99914	0.97543	Imputed	A	0.02126	intergenic	LOC101928894;CREB3L1	46213214
10	chr10:10689019:G:A	10689019	A	G	47	28	1.679	4.813	0.02824	1	A	ADD	4257	1.461	0.1154	1.165	1.832	3.285	0.00102	0.4569	0.99837	0.99233	Imputed	A	0.2183	intronic	CELF2	10730982
17	chr17:63015116:TA:T	63015116	T	TA	16	3	5.333	8.895	0.00286	0	T	ADD	4257	1.698	0.2059	1.134	2.543	2.573	0.0101	0.8539	0.99985	0.99739	Imputed	T	0.04569	intronic	TANC2	61092477
19	chr19:12040887:G:A	12040887	A	G	11	2	5.5	6.231	0.01255	0	A	ADD	4257	2.093	0.2423	1.302	3.366	3.048	0.002302	0.7378	0.99792	0.95624	Imputed	A	0.02607	ncRNA_intronic	LOC101928464	12151702
14	chr14:97650620:C:G	97650620	G	C	3	17	0.1765	9.8	0.001745	1	G	ADD	4257	0.337	0.4539	0.1385	0.8203	-2.396	0.01656	0.2801	0.99283	0.80256	Imputed	G	0.03641	ncRNA_intronic	LINC02291	98116957
11	chr11:134410397:C:T	134410397	T	C	16	6	2.667	4.545	0.03301	0	T	ADD	4257	1.907	0.194	1.304	2.788	3.327	0.0008785	0.3809	0.99787	0.96874	Imputed	T	0.04874	intronic	B3GAT1	134280291
5	chr5:79122949:T:G	79122949	G	T	11	2	5.5	6.231	0.01255	0	G	ADD	4257	1.794	0.1919	1.232	2.614	3.047	0.002315	0.1433	0.99992	0.99841	Genotyped	G	0.04628	intronic	BHMT	78418772
10	chr10:107800165:T:C	107800165	C	T	49	77	0.6364	6.222	0.01262	1	C	ADD	4257	0.7168	0.1093	0.5786	0.888	-3.047	0.002308	0.7508	0.99322	0.97628	Imputed	C	0.4433	intergenic	SORCS1;LINC01435	109559923
1	chr1:228774586:T:C	228774586	T	C	47	23	2.043	8.229	0.004124	0	T	ADD	4257	1.39	0.1223	1.094	1.767	2.694	0.007065	0.2947	0.99375	0.96715	Imputed	T	0.1859	intergenic	RHOU;MIR4454	228910333
16	chr16:4467923:T:G	4467923	G	T	7	0	NA	7	0.008151	0	G	ADD	4257	3.001	0.3775	1.432	6.29	2.911	0.003604	0.1799	0.99848	0.92786	Imputed	G	0.007634	intronic	NMRAL1	4517924
16	chr16:55991965:G:A	55991965	A	G	8	1	8	5.444	0.01963	0	A	ADD	4257	2.595	0.3003	1.44	4.675	3.175	0.001498	0.5275	0.99875	0.95905	Imputed	A	0.01445	intergenic	CES5A;LOC283856	56025877
10	chr10:10670833:T:TCA	10670833	TCA	T	49	29	1.69	5.128	0.02354	1	TCA	ADD	4257	1.441	0.1133	1.154	1.799	3.227	0.00125	0.1161	0.99715	0.98692	Imputed	TCA	0.2292	0		10712796
4	chr4:5739468:G:A	5739468	A	G	14	38	0.3684	11.08	0.0008741	3	A	ADD	4257	0.695	0.1714	0.4967	0.9725	-2.123	0.03377	0.6958	0.93485	0.62803	Imputed	A	0.138	intronic	EVC	5741195
16	chr16:77449687:T:A	77449687	A	T	33	61	0.541	8.34	0.003877	0	A	ADD	4257	0.731	0.1174	0.5807	0.9202	-2.668	0.007624	0.1485	0.99708	0.98779	Imputed	A	0.3494	intergenic	ADAMTS18;NUDT7	77483584
2	chr2:76526027:C:G	76526027	G	C	25	12	2.083	4.568	0.03258	2	G	ADD	4257	1.739	0.1668	1.254	2.411	3.317	0.0009086	0.9059	0.99606	0.96975	Imputed	G	0.07353	intergenic	GCFC2;LRRTM4	76753153
1	chr1:228773505:GTAT:G	228773505	GTAT	G	47	23	2.043	8.229	0.004124	0	GTAT	ADD	4257	1.389	0.1222	1.093	1.765	2.688	0.007179	0.2095	0.99373	0.96722	Imputed	GTAT	0.1862	0		228909252
17	chr17:63037205:C:T	63037205	T	C	16	3	5.333	8.895	0.00286	0	T	ADD	4257	1.695	0.206	1.132	2.538	2.562	0.01042	0.854	0.99986	0.99763	Imputed	T	0.04581	intronic	TANC2	61114566
17	chr17:63104113:G:A	63104113	A	G	16	3	5.333	8.895	0.00286	0	A	ADD	4257	1.695	0.206	1.132	2.538	2.562	0.01042	0.854	0.99999	0.99991	Genotyped	A	0.04581	intronic	TANC2	61181474
10	chr10:10670561:G:A	10670561	A	G	49	29	1.69	5.128	0.02354	1	A	ADD	4257	1.44	0.1133	1.154	1.799	3.222	0.001274	0.1164	0.99793	0.99023	Imputed	A	0.2293	intronic	CELF2	10712524
10	chr10:10670764:C:T	10670764	T	C	49	29	1.69	5.128	0.02354	1	T	ADD	4257	1.44	0.1133	1.154	1.799	3.222	0.001274	0.1164	0.99793	0.99023	Imputed	T	0.2293	intronic	CELF2	10712727
10	chr10:10670874:A:G	10670874	G	A	49	29	1.69	5.128	0.02354	1	G	ADD	4257	1.44	0.1133	1.154	1.799	3.222	0.001274	0.1164	0.99793	0.99023	Imputed	G	0.2293	intronic	CELF2	10712837
10	chr10:10670923:CTT:C	10670923	C	CTT	49	29	1.69	5.128	0.02354	1	C	ADD	4257	1.44	0.1133	1.154	1.799	3.222	0.001274	0.1164	0.99792	0.99022	Imputed	C	0.2293	intronic	CELF2	10712886
2	chr2:76519073:ATAAT:A	76519073	A	ATAAT	27	13	2.077	4.9	0.02686	0	A	ADD	4257	1.72	0.1664	1.241	2.383	3.258	0.001121	0.8143	0.99776	0.98013	Imputed	A	0.07411	intergenic	GCFC2;LRRTM4	76746199
6	chr6:18725527:T:G	18725527	G	T	36	67	0.5373	9.33	0.002254	0	G	ADD	4257	0.7637	0.109	0.6169	0.9455	-2.474	0.01336	0.3544	0.99452	0.98137	Imputed	G	0.4334	intergenic	MIR548A1;LOC101928519	18725758
17	chr17:63056959:C:T	63056959	T	C	16	3	5.333	8.895	0.00286	0	T	ADD	4257	1.693	0.206	1.13	2.535	2.554	0.01064	0.8541	0.99979	0.9965	Imputed	T	0.04592	intronic	TANC2	61134320
17	chr17:63104635:T:C	63104635	C	T	16	3	5.333	8.895	0.00286	0	C	ADD	4257	1.691	0.206	1.129	2.533	2.551	0.01074	0.8541	0.99987	0.99774	Imputed	C	0.04592	intronic	TANC2	61181996
1	chr1:19730065:G:A	19730065	A	G	49	28	1.75	5.727	0.0167	1	A	ADD	4257	1.484	0.1268	1.157	1.902	3.113	0.001852	1	0.99449	0.96942	Imputed	A	0.164	intronic	TMCO4	20056558
18	chr18:25611312:A:G	25611312	G	A	13	4	3.25	4.765	0.02905	0	G	ADD	4257	1.999	0.2117	1.32	3.027	3.271	0.001071	0.6595	0.99983	0.99671	Imputed	G	0.03817	intergenic	ZNF521;SS18	23191276
11	chr11:46185306:T:C	46185306	C	T	7	1	7	4.5	0.03389	0	C	ADD	4257	2.282	0.2489	1.401	3.716	3.314	0.0009191	0.02371	0.99916	0.97696	Imputed	C	0.02138	intergenic	LOC101928894;CREB3L1	46206857
8	chr8:15931492:A:G	15931492	A	G	68	44	1.545	5.143	0.02334	0	A	ADD	4257	1.412	0.1075	1.144	1.743	3.208	0.001337	0.01238	0.99882	0.99574	Imputed	A	0.4596	intergenic	TUSC3;MSR1	15789001
9	chr9:126642725:T:C	126642725	C	T	10	32	0.3125	11.52	0.0006871	0	C	ADD	4257	0.6644	0.2049	0.4447	0.9926	-1.996	0.04592	0.3363	0.99901	0.99017	Imputed	C	0.09913	intronic	LMX1B	129405004
6	chr6:18769230:A:G	18769230	G	A	10	2	5	5.333	0.02092	0	G	ADD	4257	1.928	0.2069	1.285	2.892	3.173	0.001509	0.1944	0.99914	0.9863	Imputed	G	0.03958	intergenic	MIR548A1;LOC101928519	18769461
6	chr6:18770078:G:C	18770078	C	G	10	2	5	5.333	0.02092	0	C	ADD	4257	1.928	0.2069	1.285	2.892	3.173	0.001509	0.1944	0.99914	0.98632	Imputed	C	0.03958	intergenic	MIR548A1;LOC101928519	18770309
9	chr9:126643510:A:G	126643510	G	A	10	32	0.3125	11.52	0.0006871	0	G	ADD	4257	0.6645	0.2048	0.4448	0.9927	-1.996	0.04596	0.3363	0.99901	0.99024	Imputed	G	0.09913	intronic	LMX1B	129405789
20	chr20:63522164:AG:A	63522164	A	AG	19	7	2.714	5.538	0.0186	0	A	ADD	4257	1.672	0.1639	1.213	2.306	3.138	0.001704	0.3394	0.99703	0.97076	Imputed	A	0.08304	UTR3	PPDPF	62153517
9	chr9:126643820:T:C	126643820	C	T	10	32	0.3125	11.52	0.0006871	0	C	ADD	4257	0.6647	0.2049	0.4449	0.9931	-1.994	0.0462	0.4307	0.99897	0.98978	Imputed	C	0.09901	intronic	LMX1B	129406099
20	chr20:63510389:AT:A	63510389	A	AT	33	14	2.357	7.681	0.005581	0	A	ADD	4257	1.459	0.1367	1.116	1.908	2.764	0.005704	0.947	0.99924	0.99426	Imputed	A	0.1395	intergenic	EEF1A2;PPDPF	62141742
9	chr9:89413007:T:C	89413007	C	T	47	28	1.679	4.813	0.02824	0	C	ADD	4257	1.43	0.1099	1.153	1.774	3.256	0.001129	0.3587	0.99683	0.98736	Imputed	C	0.2726	intronic	SEMA4D	92027922
6	chr6:18724861:G:A	18724861	A	G	36	67	0.5373	9.33	0.002254	0	A	ADD	4257	0.7655	0.109	0.6183	0.9478	-2.452	0.01419	0.371	0.99478	0.98214	Imputed	A	0.4328	intergenic	MIR548A1;LOC101928519	18725092
9	chr9:126640438:A:T	126640438	T	A	10	32	0.3125	11.52	0.0006871	0	T	ADD	4257	0.6655	0.2048	0.4455	0.9942	-1.988	0.04678	0.3355	0.999	0.99016	Imputed	T	0.09901	intronic	LMX1B	129402717
9	chr9:126641830:G:A	126641830	A	G	10	32	0.3125	11.52	0.0006871	0	A	ADD	4257	0.6655	0.2048	0.4455	0.9942	-1.988	0.04678	0.3355	0.99901	0.99021	Imputed	A	0.09901	intronic	LMX1B	129404109
12	chr12:9082621:T:C	9082621	C	T	45	78	0.5769	8.854	0.002925	0	C	ADD	4257	0.7635	0.1062	0.62	0.94	-2.542	0.01101	1	0.99402	0.97817	Imputed	C	0.4991	intronic	A2M	9235217
6	chr6:18739240:A:C	18739240	C	A	18	8	2.25	3.846	0.04986	1	C	ADD	4257	1.784	0.1698	1.279	2.489	3.41	0.0006502	0.7133	0.99753	0.97449	Imputed	C	0.07106	intergenic	MIR548A1;LOC101928519	18739471
2	chr2:76458476:TA:T	76458476	T	TA	26	12	2.167	5.158	0.02314	0	T	ADD	4257	1.702	0.1665	1.228	2.359	3.194	0.001401	0.9073	0.99933	0.99297	Imputed	T	0.07482	intergenic	GCFC2;LRRTM4	76685602
12	chr12:9083994:T:G	9083994	G	T	45	78	0.5769	8.854	0.002925	0	G	ADD	4257	0.7639	0.1061	0.6205	0.9404	-2.539	0.01111	0.9749	0.99405	0.97826	Imputed	G	0.4989	intronic	A2M	9236590
12	chr12:9075191:C:G	9075191	G	C	45	78	0.5769	8.854	0.002925	0	G	ADD	4257	0.7637	0.1062	0.6202	0.9404	-2.539	0.01112	1	0.99432	0.97878	Imputed	G	0.4989	intronic	A2M	9227787
12	chr12:9080816:G:A	9080816	A	G	45	78	0.5769	8.854	0.002925	0	A	ADD	4257	0.7637	0.1062	0.6202	0.9404	-2.539	0.01113	1	0.99404	0.97824	Imputed	A	0.4989	intronic	A2M	9233412
12	chr12:9084506:C:T	9084506	T	C	45	78	0.5769	8.854	0.002925	0	T	ADD	4257	0.7637	0.1062	0.6202	0.9404	-2.539	0.01113	1	0.99404	0.97821	Imputed	T	0.4989	intronic	A2M	9237102
17	chr17:70544888:T:C	70544888	C	T	27	13	2.077	4.9	0.02686	0	C	ADD	4257	1.676	0.1596	1.226	2.291	3.236	0.001213	1	0.99792	0.98106	Imputed	C	0.08257	intergenic	KCNJ2;CASC17	68541029
1	chr1:114018811:T:C	114018811	C	T	10	26	0.3846	7.111	0.007661	1	C	ADD	4257	0.4863	0.2523	0.2966	0.7973	-2.858	0.004267	1	0.99573	0.94825	Imputed	C	0.08351	intergenic	OLFML3;SYT6	114561433
17	chr17:63110114:A:G	63110114	G	A	16	3	5.333	8.895	0.00286	0	G	ADD	4257	1.683	0.2061	1.124	2.521	2.526	0.01154	0.8544	0.99982	0.99691	Imputed	G	0.04616	intronic	TANC2	61187475
17	chr17:63111851:G:T	63111851	T	G	16	3	5.333	8.895	0.00286	0	T	ADD	4257	1.683	0.2061	1.123	2.521	2.525	0.01158	0.8544	0.99987	0.99771	Imputed	T	0.04616	intronic	TANC2	61189212
16	chr16:77460533:C:G	77460533	G	C	33	62	0.5323	8.853	0.002927	0	G	ADD	4257	0.7441	0.1167	0.5919	0.9353	-2.533	0.01132	0.2434	0.9976	0.99014	Imputed	G	0.3517	intergenic	ADAMTS18;NUDT7	77494430
9	chr9:89234373:C:G	89234373	G	C	4	0	NA	4	0.0455	0	G	ADD	4257	7.112	0.581	2.277	22.21	3.377	0.0007341	1	0.99869	0.86613	Imputed	G	0.001997	intergenic	SHC3;CKS2	91849288
11	chr11:46152387:G:A	46152387	A	G	7	1	7	4.5	0.03389	0	A	ADD	4257	2.27	0.2489	1.394	3.697	3.294	0.0009877	0.02485	0.99905	0.97333	Imputed	A	0.02149	intergenic	PHF21A;LOC101928894	46173938
10	chr10:107806082:C:A	107806082	A	C	49	76	0.6447	5.832	0.01574	1	A	ADD	4257	0.7155	0.109	0.5778	0.8859	-3.071	0.002137	0.5675	0.99055	0.96807	Imputed	A	0.444	intergenic	SORCS1;LINC01435	109565840
12	chr12:9081413:G:T	9081413	T	G	45	78	0.5769	8.854	0.002925	0	T	ADD	4257	0.7649	0.1061	0.6213	0.9418	-2.526	0.01155	1	0.99408	0.97839	Imputed	T	0.4986	intronic	A2M	9234009
12	chr12:9078282:A:AC	9078282	AC	A	45	78	0.5769	8.854	0.002925	0	AC	ADD	4257	0.7649	0.1061	0.6213	0.9418	-2.525	0.01156	1	0.99405	0.97827	Imputed	AC	0.4986	0		9230878
10	chr10:69054046:G:A	69054046	A	G	41	62	0.6613	4.282	0.03853	0	A	ADD	4257	0.6636	0.1233	0.5212	0.845	-3.327	0.0008794	0.1289	0.99985	0.99933	Genotyped	A	0.315	intergenic	KIF1BP;SRGN	70813802
1	chr1:83229123:G:A	83229123	A	G	5	0	NA	5	0.02535	0	A	ADD	4257	3.835	0.4191	1.687	8.719	3.207	0.001341	1	0.99923	0.96376	Imputed	A	0.005403	intergenic	LINC01362;LINC01712	83694806
17	chr17:63106141:G:A	63106141	A	G	16	3	5.333	8.895	0.00286	0	A	ADD	4257	1.68	0.2062	1.121	2.516	2.515	0.0119	0.8546	0.99982	0.99687	Imputed	A	0.04628	intronic	TANC2	61183502
17	chr17:63115918:T:C	63115918	C	T	16	3	5.333	8.895	0.00286	0	C	ADD	4257	1.679	0.2061	1.121	2.515	2.515	0.01192	0.8546	0.9997	0.99481	Imputed	C	0.04628	intronic	TANC2	61193279
9	chr9:89414154:T:C	89414154	C	T	47	28	1.679	4.813	0.02824	0	C	ADD	4257	1.427	0.1098	1.15	1.769	3.237	0.001208	0.3388	0.99683	0.98734	Imputed	C	0.273	intronic	SEMA4D	92029069
9	chr9:89411806:C:A	89411806	A	C	47	28	1.679	4.813	0.02824	0	A	ADD	4257	1.427	0.1098	1.15	1.769	3.236	0.001213	0.3388	0.99609	0.98519	Imputed	A	0.273	intronic	SEMA4D	92026721
2	chr2:76459925:G:A	76459925	A	G	26	12	2.167	5.158	0.02314	0	A	ADD	4257	1.698	0.1665	1.225	2.353	3.178	0.001481	0.9078	0.99949	0.99456	Imputed	A	0.07505	intergenic	GCFC2;LRRTM4	76687051
2	chr2:76459926:C:A	76459926	A	C	26	12	2.167	5.158	0.02314	0	A	ADD	4257	1.698	0.1665	1.225	2.353	3.178	0.001481	0.9078	0.99949	0.99455	Imputed	A	0.07505	intergenic	GCFC2;LRRTM4	76687052
12	chr12:52777942:G:A	52777942	G	A	71	47	1.511	4.881	0.02715	0	G	ADD	4257	1.412	0.107	1.145	1.742	3.224	0.001265	0.1191	0.99903	0.99784	Genotyped	G	0.4488	upstream	KRT76	53171726
7	chr7:78747721:C:A	78747721	A	C	5	0	NA	5	0.02535	0	A	ADD	4257	2.077	0.2282	1.328	3.249	3.204	0.001355	0.5872	0.99996	0.99876	Genotyped	A	0.03148	intronic	MAGI2	78377037
2	chr2:76465215:T:G	76465215	G	T	27	12	2.25	5.769	0.01631	0	G	ADD	4257	1.668	0.1663	1.204	2.31	3.075	0.002107	1	0.99991	0.99918	Genotyped	G	0.07634	intergenic	GCFC2;LRRTM4	76692341
6	chr6:18759115:T:G	18759115	G	T	10	2	5	5.333	0.02092	0	G	ADD	4257	1.924	0.2079	1.28	2.892	3.148	0.001645	0.3885	0.99955	0.99166	Imputed	G	0.0397	intergenic	MIR548A1;LOC101928519	18759346
6	chr6:18761202:C:A	18761202	A	C	10	2	5	5.333	0.02092	0	A	ADD	4257	1.924	0.2079	1.28	2.892	3.148	0.001645	0.3885	0.99955	0.99157	Imputed	A	0.0397	intergenic	MIR548A1;LOC101928519	18761433
6	chr6:18762143:A:G	18762143	G	A	10	2	5	5.333	0.02092	0	G	ADD	4257	1.924	0.2079	1.28	2.892	3.148	0.001645	0.3885	0.99955	0.99169	Imputed	G	0.0397	intergenic	MIR548A1;LOC101928519	18762374
10	chr10:107807219:TATA:T	107807219	T	TATA	49	76	0.6447	5.832	0.01574	1	T	ADD	4257	0.716	0.1091	0.5781	0.8867	-3.063	0.002194	0.5675	0.99036	0.96755	Imputed	T	0.4437	intergenic	SORCS1;LINC01435	109566977
12	chr12:9065977:G:T	9065977	T	G	45	78	0.5769	8.854	0.002925	0	T	ADD	4257	0.7656	0.1061	0.6219	0.9426	-2.517	0.01183	0.9749	0.99459	0.97961	Imputed	T	0.4985	ncRNA_exonic	A2M-AS1	9218573
10	chr10:10690104:T:C	10690104	C	T	47	28	1.679	4.813	0.02824	1	C	ADD	4257	1.452	0.1154	1.158	1.821	3.233	0.001227	0.5169	0.99838	0.99247	Imputed	C	0.2195	intronic	CELF2	10732067
17	chr17:70673692:T:C	70673692	C	T	24	9	2.667	6.818	0.009023	0	C	ADD	4257	1.655	0.1745	1.176	2.33	2.888	0.003873	0.1732	1	0.99997	Genotyped	C	0.06965	intergenic	KCNJ2;CASC17	68669833
12	chr12:9068603:G:A	9068603	A	G	45	78	0.5769	8.854	0.002925	0	A	ADD	4257	0.7659	0.1061	0.6221	0.943	-2.513	0.01196	1	0.99461	0.97966	Imputed	A	0.4984	intronic	A2M	9221199
10	chr10:97633477:G:A	97633477	A	G	51	23	2.217	10.59	0.001134	0	A	ADD	4257	1.309	0.1249	1.025	1.673	2.159	0.03085	0.3002	0.99729	0.98775	Imputed	A	0.2006	UTR5	MORN4	99393234
18	chr18:4026741:T:C	4026741	C	T	22	45	0.4889	7.896	0.004956	0	C	ADD	4257	0.6839	0.1413	0.5185	0.9021	-2.69	0.007153	0.6798	0.99555	0.97441	Imputed	C	0.2173	intronic	DLGAP1	4026741
20	chr20:14149837:G:T	14149837	T	G	18	8	2.25	3.846	0.04986	1	T	ADD	4257	1.852	0.1821	1.296	2.647	3.385	0.000711	1	0.99723	0.96529	Imputed	T	0.0545	intronic	MACROD2	14130483
2	chr2:76474796:A:G	76474796	G	A	26	12	2.167	5.158	0.02314	0	G	ADD	4257	1.695	0.1665	1.223	2.348	3.169	0.001532	0.908	0.99951	0.99477	Imputed	G	0.07517	intergenic	GCFC2;LRRTM4	76701922
2	chr2:76453778:A:G	76453778	G	A	26	12	2.167	5.158	0.02314	0	G	ADD	4257	1.695	0.1665	1.223	2.348	3.168	0.001533	0.908	0.9995	0.99468	Imputed	G	0.07517	intergenic	GCFC2;LRRTM4	76680904
2	chr2:76466365:G:T	76466365	T	G	26	12	2.167	5.158	0.02314	0	T	ADD	4257	1.695	0.1665	1.223	2.348	3.168	0.001533	0.908	0.99951	0.99483	Imputed	T	0.07517	intergenic	GCFC2;LRRTM4	76693491
15	chr15:70116833:G:A	70116833	A	G	22	41	0.5366	5.73	0.01668	0	A	ADD	4257	0.6197	0.1558	0.4566	0.841	-3.072	0.002129	0.8786	0.99825	0.98962	Genotyped	A	0.1873	intergenic	TLE3;LINC02205	70409172
10	chr10:10696678:G:A	10696678	A	G	47	28	1.679	4.813	0.02824	1	A	ADD	4257	1.444	0.114	1.155	1.806	3.226	0.001258	0.1859	0.9961	0.98419	Imputed	A	0.2239	intronic	CELF2	10738641
6	chr6:14320282:G:T	14320282	T	G	40	20	2	6.667	0.009823	1	T	ADD	4257	1.414	0.1191	1.12	1.786	2.909	0.003628	0.219	0.99483	0.97508	Imputed	T	0.2135	intergenic	LINC01108;JARID2	14320513
16	chr16:77460307:T:TA	77460307	TA	T	33	61	0.541	8.34	0.003877	0	TA	ADD	4257	0.7399	0.1157	0.5898	0.9282	-2.604	0.009211	0.2938	0.99752	0.99011	Imputed	TA	0.3619	0		77494204
17	chr17:70564540:G:A	70564540	A	G	35	19	1.842	4.741	0.02946	0	A	ADD	4257	1.559	0.1372	1.191	2.04	3.236	0.001213	0.8369	0.99954	0.99673	Imputed	A	0.134	intergenic	KCNJ2;CASC17	68560681
10	chr10:15030283:G:A	15030283	A	G	9	28	0.3214	9.757	0.001787	0	A	ADD	4257	0.528	0.2752	0.3079	0.9055	-2.321	0.02029	0.3121	0.99818	0.97269	Imputed	A	0.0653	ncRNA_intronic	ACBD7-DCLRE1CP1;DCLRE1CP1	15072282
14	chr14:76478441:T:C	76478441	C	T	58	27	2.148	11.31	0.0007726	0	C	ADD	4257	1.264	0.1183	1.002	1.594	1.981	0.04764	0.2773	0.99901	0.99532	Genotyped	C	0.2249	intronic	ESRRB	76944784
9	chr9:89417587:T:C	89417587	C	T	47	28	1.679	4.813	0.02824	0	C	ADD	4257	1.423	0.1097	1.148	1.764	3.215	0.001304	0.3007	0.99673	0.98699	Imputed	C	0.2734	intronic	SEMA4D	92032502
17	chr17:70561286:G:T	70561286	T	G	35	19	1.842	4.741	0.02946	0	T	ADD	4257	1.557	0.1373	1.19	2.038	3.226	0.001257	0.8374	0.99954	0.99666	Imputed	T	0.1342	intergenic	KCNJ2;CASC17	68557427
17	chr17:62969730:TACAC:T	62969730	T	TACAC	15	3	5	8	0.004678	0	T	ADD	4257	1.816	0.2249	1.168	2.821	2.652	0.007998	1	0.99815	0.97114	Imputed	T	0.03477	intergenic	MIR633;TANC2	61047091
8	chr8:133663784:C:A	133663784	C	A	27	54	0.5	9	0.0027	0	C	ADD	4257	0.7093	0.1397	0.5393	0.9327	-2.459	0.01395	0.4683	0.99114	0.95722	Imputed	C	0.221	ncRNA_exonic	LOC105375773	134676027
11	chr11:8277479:C:T	8277479	T	C	13	2	6.5	8.067	0.004509	0	T	ADD	4257	1.879	0.2395	1.175	3.005	2.635	0.00842	0.5611	0.99943	0.9894	Imputed	T	0.02925	intergenic	LMO1;STK33	8299026
15	chr15:23754638:T:C	23754638	T	C	14	38	0.3684	11.08	0.0008741	2	T	ADD	4257	0.7009	0.1762	0.4962	0.99	-2.017	0.04367	0.2194	0.96952	0.76702	Imputed	T	0.1312	intergenic	NDN;PWRN4	23999785
10	chr10:60840918:A:G	60840918	A	G	37	68	0.5441	9.152	0.002484	1	G	ADD	4257	1.291	0.1054	1.05	1.587	2.423	0.01538	0.3786	0.96377	0.89274	Imputed	G	0.489	intergenic	CDK1;RHOBTB1	62600676
10	chr10:10673510:T:C	10673510	C	T	49	29	1.69	5.128	0.02354	0	C	ADD	4257	1.432	0.1139	1.145	1.79	3.151	0.001624	0.2083	0.997	0.98765	Imputed	C	0.2284	intronic	CELF2	10715473
11	chr11:8272488:C:G	8272488	G	C	13	2	6.5	8.067	0.004509	0	G	ADD	4257	1.879	0.2396	1.175	3.004	2.631	0.008502	0.5611	0.99921	0.98619	Imputed	G	0.02925	intergenic	LMO1;STK33	8294035
9	chr9:89402818:G:A	89402818	A	G	48	29	1.655	4.688	0.03037	0	A	ADD	4257	1.425	0.1099	1.149	1.768	3.222	0.001273	0.426	0.99568	0.98369	Imputed	A	0.2734	intronic	SEMA4D	92017733
1	chr1:112372667:A:G	112372667	G	A	32	13	2.462	8.022	0.004621	1	G	ADD	4257	1.43	0.1356	1.096	1.865	2.636	0.008378	0.03206	0.99351	0.96349	Imputed	G	0.1533	intergenic	LINC01750;CTTNBP2NL	112915289
20	chr20:63515229:G:A	63515229	A	G	14	5	2.8	4.263	0.03895	0	A	ADD	4257	1.888	0.193	1.293	2.755	3.292	0.0009958	0.3773	0.99929	0.98806	Imputed	A	0.04804	intergenic	EEF1A2;PPDPF	62146582
17	chr17:63126326:G:A	63126326	A	G	16	3	5.333	8.895	0.00286	0	A	ADD	4257	1.766	0.2304	1.124	2.774	2.469	0.01357	0.6277	0.99824	0.97231	Imputed	A	0.03418	intronic	TANC2	61203687
16	chr16:77458489:T:C	77458489	C	T	33	61	0.541	8.34	0.003877	0	C	ADD	4257	0.7426	0.1156	0.592	0.9314	-2.575	0.01003	0.2933	0.99986	0.99939	Genotyped	C	0.3613	intergenic	ADAMTS18;NUDT7	77492386
16	chr16:77458530:C:G	77458530	G	C	33	61	0.541	8.34	0.003877	0	G	ADD	4257	0.7426	0.1156	0.592	0.9314	-2.575	0.01003	0.2933	0.99825	0.99254	Imputed	G	0.3613	intergenic	ADAMTS18;NUDT7	77492427
15	chr15:23758018:G:A	23758018	G	A	14	38	0.3684	11.08	0.0008741	2	G	ADD	4257	0.7017	0.1763	0.4967	0.9914	-2.009	0.04452	0.1723	0.96979	0.7705	Imputed	G	0.1312	intergenic	NDN;PWRN4	24003165
15	chr15:23755491:C:T	23755491	C	T	14	38	0.3684	11.08	0.0008741	2	C	ADD	4257	0.7053	0.1739	0.5016	0.9918	-2.007	0.04473	0.348	0.96937	0.76855	Imputed	C	0.1338	intergenic	NDN;PWRN4	24000638
17	chr17:63006173:A:G	63006173	G	A	16	3	5.333	8.895	0.00286	0	G	ADD	4257	1.664	0.2065	1.11	2.493	2.466	0.01368	0.7202	0.99985	0.99735	Imputed	G	0.04675	intergenic	MIR633;TANC2	61083534
9	chr9:120945003:C:T	120945003	T	C	6	20	0.3	7.538	0.00604	2	T	ADD	4257	0.3701	0.3651	0.181	0.7571	-2.722	0.006487	1	0.99422	0.89297	Imputed	T	0.04921	intergenic	TRAF1;C5	123707281
15	chr15:79118777:CTT:C	79118777	C	CTT	29	13	2.231	6.095	0.01355	0	C	ADD	4257	1.563	0.15	1.165	2.097	2.979	0.002896	1	0.99173	0.93101	Imputed	C	0.09725	intergenic	RASGRF1;ANKRD34C-AS1	79411119
10	chr10:10668724:G:A	10668724	A	G	47	28	1.679	4.813	0.02824	2	A	ADD	4257	1.439	0.1139	1.151	1.799	3.197	0.001391	0.1719	0.99782	0.99004	Imputed	A	0.2246	intronic	CELF2	10710687
11	chr11:126116858:G:A	126116858	G	A	60	33	1.818	7.839	0.005114	0	G	ADD	4257	1.349	0.1123	1.082	1.681	2.665	0.007699	0.7861	0.99161	0.96671	Imputed	G	0.2847	intergenic	CDON;RPUSD4	125986753
2	chr2:76489258:G:T	76489258	T	G	26	12	2.167	5.158	0.02314	0	T	ADD	4257	1.686	0.1666	1.216	2.338	3.136	0.001713	1	0.99954	0.99516	Imputed	T	0.07552	intergenic	GCFC2;LRRTM4	76716384
12	chr12:9085983:A:G	9085983	G	A	45	78	0.5769	8.854	0.002925	0	G	ADD	4257	0.7698	0.106	0.6254	0.9475	-2.469	0.01356	0.9249	0.99286	0.97517	Imputed	G	0.4972	intronic	A2M	9238579
17	chr17:7722656:C:CT	7722656	CT	C	35	66	0.5303	9.515	0.002038	2	CT	ADD	4257	0.7656	0.1143	0.6119	0.9579	-2.336	0.01948	0.7334	0.97632	0.91781	Imputed	CT	0.3572	0		7625974
2	chr2:12113069:G:A	12113069	A	G	6	0	NA	6	0.01431	0	A	ADD	4257	2.805	0.3448	1.427	5.515	2.991	0.002778	1	0.99895	0.9659	Imputed	A	0.01057	ncRNA_intronic	MIR3681HG	12253195
17	chr17:63049029:A:G	63049029	G	A	16	3	5.333	8.895	0.00286	0	G	ADD	4257	1.662	0.2066	1.109	2.492	2.46	0.01391	0.7202	0.99984	0.99733	Imputed	G	0.04686	intronic	TANC2	61126390
6	chr6:18730462:G:C	18730462	C	G	18	6	3	6	0.01431	0	C	ADD	4257	1.712	0.1798	1.203	2.435	2.99	0.002786	0.793	0.99818	0.98042	Imputed	C	0.06542	intergenic	MIR548A1;LOC101928519	18730693
6	chr6:48305596:C:T	48305596	T	C	30	11	2.727	8.805	0.003004	2	T	ADD	4257	1.462	0.1534	1.082	1.975	2.476	0.0133	0.7261	0.99156	0.93717	Imputed	T	0.1014	intergenic	PTCHD4;MUT	48273332
15	chr15:23754526:T:C	23754526	T	C	14	38	0.3684	11.08	0.0008741	2	T	ADD	4257	0.7035	0.1761	0.4982	0.9936	-1.996	0.04588	0.2449	0.96967	0.76674	Imputed	T	0.1308	intergenic	NDN;PWRN4	23999673
11	chr11:8275335:C:T	8275335	T	C	13	2	6.5	8.067	0.004509	0	T	ADD	4257	1.871	0.2395	1.17	2.991	2.615	0.008915	0.5639	0.99945	0.98973	Imputed	T	0.02936	intergenic	LMO1;STK33	8296882
9	chr9:89416445:CAT:C	89416445	C	CAT	48	29	1.655	4.688	0.03037	0	C	ADD	4257	1.423	0.1099	1.147	1.765	3.211	0.001325	0.3599	0.99676	0.98714	Imputed	C	0.2735	intronic	SEMA4D	92031360
6	chr6:18754673:G:A	18754673	A	G	35	67	0.5224	10.04	0.001532	0	A	ADD	4257	0.7847	0.1092	0.6335	0.9719	-2.221	0.02635	0.6301	0.9944	0.98121	Imputed	A	0.4241	intergenic	MIR548A1;LOC101928519	18754904
16	chr16:9412247:C:T	9412247	T	C	6	0	NA	6	0.01431	0	T	ADD	4257	3.335	0.4034	1.513	7.354	2.986	0.002825	1	0.99927	0.95983	Imputed	T	0.007282	intergenic	LINC02177;LINC01177	9506104
14	chr14:90672146:G:A	90672146	G	A	73	49	1.49	4.721	0.02979	0	G	ADD	4257	1.403	0.1058	1.141	1.727	3.203	0.001358	0.1681	0.98922	0.96187	Imputed	G	0.3993	intronic	TTC7B	91138490
17	chr17:35175373:A:G	35175373	A	G	41	64	0.6406	5.038	0.0248	0	A	ADD	4257	0.7098	0.1088	0.5735	0.8786	-3.15	0.001633	0.7266	0.99757	0.99125	Imputed	A	0.4417	intronic	UNC45B	33502392
6	chr6:18739258:A:G	18739258	G	A	36	67	0.5373	9.33	0.002254	0	G	ADD	4257	0.7728	0.1089	0.6242	0.9567	-2.366	0.01797	0.5223	0.99354	0.97714	Imputed	G	0.4304	intergenic	MIR548A1;LOC101928519	18739489
6	chr6:18765735:G:A	18765735	A	G	18	6	3	6	0.01431	0	A	ADD	4257	1.713	0.1803	1.203	2.44	2.985	0.002831	1	0.99879	0.98676	Imputed	A	0.06331	intergenic	MIR548A1;LOC101928519	18765966
1	chr1:211501137:C:A	211501137	A	C	4	0	NA	4	0.0455	0	A	ADD	4257	3.229	0.3529	1.617	6.449	3.322	0.0008942	1	0.99926	0.95656	Imputed	A	0.0074	intergenic	RD3;SLC30A1	211674479
15	chr15:54582987:G:C	54582987	C	G	7	1	7	4.5	0.03389	0	C	ADD	4257	2.306	0.258	1.391	3.824	3.238	0.001202	1	0.99972	0.99273	Imputed	C	0.0222	intronic	UNC13C	54875185
6	chr6:37103600:A:T	37103600	T	A	7	0	NA	7	0.008151	0	T	ADD	4257	2.51	0.3279	1.32	4.773	2.806	0.005013	0.1158	0.99981	0.99103	Imputed	T	0.0128	intergenic	FGD2;PIM1	37071376
17	chr17:35177790:C:T	35177790	C	T	41	64	0.6406	5.038	0.0248	0	C	ADD	4257	0.7101	0.1088	0.5737	0.8788	-3.147	0.001649	0.7506	0.99757	0.99127	Imputed	C	0.4416	intronic	UNC45B	33504809
15	chr15:23756963:A:G	23756963	A	G	14	38	0.3684	11.08	0.0008741	2	A	ADD	4257	0.7044	0.1762	0.4987	0.9951	-1.988	0.04681	0.1935	0.97027	0.77184	Imputed	A	0.1307	intergenic	NDN;PWRN4	24002110
14	chr14:90667361:C:A	90667361	C	A	73	49	1.49	4.721	0.02979	0	C	ADD	4257	1.403	0.1058	1.14	1.726	3.2	0.001376	0.1487	0.98941	0.96231	Imputed	C	0.3993	intronic	TTC7B	91133705
21	chr21:29205220:G:A	29205220	A	G	5	0	NA	5	0.02535	0	A	ADD	4257	3.186	0.3676	1.55	6.549	3.152	0.001621	1	0.99933	0.96288	Imputed	A	0.007987	ncRNA_intronic	LINC00189	30577541
2	chr2:76496025:C:T	76496025	T	C	26	12	2.167	5.158	0.02314	0	T	ADD	4257	1.683	0.1666	1.214	2.333	3.124	0.001785	1	0.99953	0.99506	Imputed	T	0.07564	intergenic	GCFC2;LRRTM4	76723151
16	chr16:77456579:A:G	77456579	G	A	34	61	0.5574	7.674	0.005603	0	G	ADD	4257	0.7327	0.1161	0.5836	0.92	-2.678	0.007413	0.3076	0.99781	0.99121	Imputed	G	0.3582	intergenic	ADAMTS18;NUDT7	77490476
9	chr9:89419435:G:A	89419435	A	G	48	29	1.655	4.688	0.03037	0	A	ADD	4257	1.422	0.1099	1.146	1.763	3.2	0.001376	0.4262	0.9972	0.98866	Imputed	A	0.2738	intronic	SEMA4D	92034350
9	chr9:89398813:T:A	89398813	A	T	49	29	1.69	5.128	0.02354	0	A	ADD	4257	1.41	0.1099	1.137	1.749	3.124	0.001782	0.5004	0.99511	0.98186	Imputed	A	0.2753	intronic	SEMA4D	92013728
2	chr2:76476580:A:G	76476580	G	A	26	12	2.167	5.158	0.02314	0	G	ADD	4257	1.681	0.1666	1.213	2.33	3.118	0.001818	1	0.99952	0.99491	Imputed	G	0.07576	intergenic	GCFC2;LRRTM4	76703706
2	chr2:76483164:A:G	76483164	G	A	26	12	2.167	5.158	0.02314	0	G	ADD	4257	1.681	0.1666	1.213	2.33	3.118	0.001818	1	1	1	Genotyped	G	0.07576	intergenic	GCFC2;LRRTM4	76710290
18	chr18:4025719:G:A	4025719	A	G	21	44	0.4773	8.138	0.004334	0	A	ADD	4257	0.6941	0.1413	0.5262	0.9156	-2.584	0.009769	0.5481	0.99911	0.99503	Genotyped	A	0.2148	intronic	DLGAP1	4025719
1	chr1:228765516:A:G	228765516	G	A	44	73	0.6027	7.188	0.007339	0	A	ADD	4257	1.341	0.1064	1.089	1.652	2.761	0.00577	0.6373	0.99385	0.97958	Imputed	A	0.4871	intergenic	RHOU;MIR4454	228901263
18	chr18:4027333:C:G	4027333	G	C	21	44	0.4773	8.138	0.004334	0	G	ADD	4257	0.6939	0.1414	0.5259	0.9156	-2.583	0.009787	0.5789	0.9959	0.97575	Imputed	G	0.2148	intronic	DLGAP1	4027333
1	chr1:211354991:G:A	211354991	A	G	4	0	NA	4	0.0455	0	A	ADD	4257	3.211	0.3528	1.608	6.411	3.306	0.0009452	1	0.9992	0.95161	Imputed	A	0.0074	intronic	TRAF5	211528333
10	chr10:10696182:G:T	10696182	T	G	47	28	1.679	4.813	0.02824	1	T	ADD	4257	1.438	0.1147	1.149	1.801	3.168	0.001533	0.385	0.99765	0.98962	Imputed	T	0.2232	intronic	CELF2	10738145
9	chr9:89415109:T:C	89415109	C	T	48	29	1.655	4.688	0.03037	0	C	ADD	4257	1.42	0.1099	1.145	1.761	3.189	0.001429	0.4038	0.99675	0.98704	Imputed	C	0.274	intronic	SEMA4D	92030024
7	chr7:148601789:T:C	148601789	C	T	27	54	0.5	9	0.0027	0	C	ADD	4257	0.7282	0.1318	0.5624	0.9428	-2.407	0.01608	0.6503	0.99194	0.96372	Imputed	C	0.2536	intronic	C7orf33	148298881
15	chr15:56057538:A:G	56057538	G	A	11	3	3.667	4.571	0.03251	0	G	ADD	4257	2.265	0.2548	1.374	3.732	3.208	0.001336	1	0.99567	0.89916	Imputed	G	0.02267	intergenic	NEDD4;RFX7	56349736
10	chr10:128587488:T:A	128587488	A	T	4	0	NA	4	0.0455	0	A	ADD	4257	5.317	0.5059	1.973	14.33	3.303	0.000956	1	0.99995	0.99358	Imputed	A	0.003171	intergenic	LINC01163;MGMT	130385752
9	chr9:89410721:C:T	89410721	T	C	48	29	1.655	4.688	0.03037	0	T	ADD	4257	1.42	0.1099	1.144	1.761	3.188	0.001434	0.4038	0.99571	0.98401	Imputed	T	0.274	intronic	SEMA4D	92025636
9	chr9:89410842:C:T	89410842	T	C	48	29	1.655	4.688	0.03037	0	T	ADD	4257	1.42	0.1099	1.144	1.761	3.188	0.001434	0.4038	0.99572	0.98404	Imputed	T	0.274	intronic	SEMA4D	92025757
5	chr5:2330878:T:C	2330878	T	C	35	67	0.5224	10.04	0.001532	0	T	ADD	4257	0.7862	0.1098	0.6339	0.975	-2.19	0.02852	0.8976	0.99975	0.99914	Genotyped	T	0.4205	intergenic	LOC100506858;LSINCT5	2330992
2	chr2:128238749:C:T	128238749	T	C	24	53	0.4528	10.92	0.0009502	0	T	ADD	4257	0.7663	0.1335	0.5899	0.9955	-1.994	0.0462	0.5672	0.99754	0.98758	Imputed	T	0.2303	intergenic	UGGT1;HS6ST1	128996323
10	chr10:97622501:T:C	97622501	C	T	47	27	1.741	5.405	0.02007	0	C	ADD	4257	1.45	0.1213	1.143	1.839	3.062	0.002198	0.1664	0.99875	0.99382	Imputed	C	0.2107	intronic	MORN4	99382258
1	chr1:228776060:G:A	228776060	G	A	49	24	2.042	8.562	0.003433	0	G	ADD	4257	1.355	0.1222	1.066	1.722	2.486	0.01291	0.2169	0.99408	0.96917	Imputed	G	0.1899	intergenic	RHOU;MIR4454	228911807
16	chr16:79256865:A:C	79256865	A	C	59	36	1.639	5.568	0.01829	0	A	ADD	4257	1.379	0.1059	1.12	1.697	3.032	0.002426	0.4026	0.99945	0.99802	Genotyped	A	0.3461	intergenic	WWOX;MAF	79290762
2	chr2:76432386:T:A	76432386	A	T	24	11	2.182	4.829	0.02799	0	A	ADD	4257	1.705	0.1689	1.224	2.374	3.157	0.001595	1	0.9984	0.98339	Imputed	A	0.07341	intergenic	GCFC2;LRRTM4	76659512
1	chr1:112365587:G:A	112365587	A	G	33	13	2.538	8.696	0.00319	0	A	ADD	4257	1.407	0.139	1.072	1.848	2.457	0.01401	0.01683	0.99693	0.98141	Imputed	A	0.1439	intergenic	LINC01750;CTTNBP2NL	112908209
5	chr5:2330865:T:C	2330865	T	C	35	67	0.5224	10.04	0.001532	0	T	ADD	4257	0.7871	0.1099	0.6345	0.9763	-2.178	0.02939	0.9231	0.99675	0.98658	Imputed	T	0.4201	intergenic	LOC100506858;LSINCT5	2330979
5	chr5:2330932:T:C	2330932	T	C	35	67	0.5224	10.04	0.001532	0	T	ADD	4257	0.7871	0.1099	0.6345	0.9763	-2.178	0.02939	0.9231	0.99675	0.98658	Imputed	T	0.4201	intergenic	LOC100506858;LSINCT5	2331046
5	chr5:2331050:T:A	2331050	T	A	35	67	0.5224	10.04	0.001532	0	T	ADD	4257	0.7871	0.1099	0.6345	0.9763	-2.178	0.02939	0.9231	0.99675	0.98656	Imputed	T	0.4201	intergenic	LOC100506858;LSINCT5	2331164
10	chr10:97621437:C:T	97621437	T	C	47	27	1.741	5.405	0.02007	0	T	ADD	4257	1.449	0.1213	1.142	1.837	3.055	0.002253	0.1663	0.99905	0.99498	Imputed	T	0.2108	intronic	MORN4	99381194
14	chr14:76335284:C:G	76335284	G	C	39	16	2.438	9.618	0.001927	1	G	ADD	4257	1.418	0.1544	1.048	1.92	2.264	0.02355	0.9297	0.99754	0.983	Imputed	G	0.1003	intergenic	GPATCH2L;ESRRB	76801627
14	chr14:105171410:G:A	105171410	A	G	24	11	2.182	4.829	0.02799	1	A	ADD	4257	1.566	0.1423	1.185	2.07	3.152	0.001623	0.7487	0.99529	0.9633	Imputed	A	0.1125	intergenic	JAG2;NUDT14	105637747
5	chr5:2330223:T:C	2330223	T	C	35	67	0.5224	10.04	0.001532	0	T	ADD	4257	0.7873	0.11	0.6346	0.9767	-2.174	0.02968	1	0.99675	0.98656	Imputed	T	0.42	intergenic	LOC100506858;LSINCT5	2330337
10	chr10:1230246:A:G	1230246	G	A	28	14	2	4.667	0.03075	0	G	ADD	4257	1.568	0.1416	1.188	2.07	3.177	0.001488	0.4189	0.99999	0.99991	Genotyped	G	0.1245	intronic	ADARB2	1276186
14	chr14:31842169:G:A	31842169	A	G	6	0	NA	6	0.01431	0	A	ADD	4257	4.427	0.5047	1.647	11.91	2.948	0.003198	1	0.99948	0.96843	Imputed	A	0.003289	intronic	NUBPL	32311375
14	chr14:31855402:A:G	31855402	G	A	6	0	NA	6	0.01431	0	G	ADD	4257	4.427	0.5047	1.647	11.91	2.948	0.003198	1	0.99948	0.96833	Imputed	G	0.003289	intronic	NUBPL	32324608
5	chr5:2330768:TA:T	2330768	TA	T	35	67	0.5224	10.04	0.001532	0	TA	ADD	4257	0.7875	0.11	0.6348	0.977	-2.172	0.02988	1	0.99653	0.98592	Imputed	TA	0.42	0		2330882
16	chr16:77432957:C:T	77432957	T	C	32	62	0.5161	9.574	0.001973	0	T	ADD	4257	0.7685	0.1161	0.6121	0.9648	-2.269	0.0233	0.2868	0.99569	0.9838	Imputed	T	0.3507	intronic	ADAMTS18	77466854
5	chr5:2331326:T:C	2331326	T	C	35	67	0.5224	10.04	0.001532	0	T	ADD	4257	0.7878	0.1099	0.6351	0.9773	-2.169	0.03006	1	0.99669	0.98632	Imputed	T	0.4199	intergenic	LOC100506858;LSINCT5	2331440
11	chr11:88320811:T:C	88320811	T	C	25	45	0.5556	5.714	0.01683	0	T	ADD	4257	0.6352	0.1515	0.472	0.8548	-2.996	0.00274	0.5553	0.99368	0.96119	Imputed	T	0.1967	UTR3	CTSC	88053979
5	chr5:2331099:C:A	2331099	C	A	35	67	0.5224	10.04	0.001532	0	C	ADD	4257	0.7882	0.1099	0.6354	0.9776	-2.166	0.03033	0.9487	0.99675	0.98656	Imputed	C	0.4199	intergenic	LOC100506858;LSINCT5	2331213
5	chr5:2331111:C:G	2331111	C	G	35	67	0.5224	10.04	0.001532	0	C	ADD	4257	0.7882	0.1099	0.6354	0.9776	-2.166	0.03033	0.9487	0.99675	0.98656	Imputed	C	0.4199	intergenic	LOC100506858;LSINCT5	2331225
1	chr1:228780540:C:T	228780540	C	T	48	23	2.087	8.803	0.003008	0	C	ADD	4257	1.341	0.1214	1.057	1.702	2.42	0.01551	0.2484	0.98955	0.95199	Imputed	C	0.196	intergenic	RHOU;MIR4454	228916287
5	chr5:2331180:A:C	2331180	A	C	35	67	0.5224	10.04	0.001532	0	A	ADD	4257	0.7885	0.1099	0.6356	0.9781	-2.161	0.03066	0.9743	0.99668	0.98627	Imputed	A	0.4198	intergenic	LOC100506858;LSINCT5	2331294
5	chr5:2331189:G:C	2331189	G	C	35	67	0.5224	10.04	0.001532	0	G	ADD	4257	0.7885	0.1099	0.6356	0.9781	-2.161	0.03066	0.9743	0.99669	0.98631	Imputed	G	0.4198	intergenic	LOC100506858;LSINCT5	2331303
6	chr6:37383300:T:G	37383300	G	T	5	0	NA	5	0.02535	1	G	ADD	4257	3.338	0.3873	1.562	7.13	3.112	0.001857	1	0.99917	0.95784	Imputed	G	0.0074	intronic	RNF8	37351076
6	chr6:18732813:T:A	18732813	A	T	18	6	3	6	0.01431	0	A	ADD	4257	1.707	0.1821	1.195	2.44	2.939	0.003295	0.7805	0.99868	0.98498	Imputed	A	0.06131	intergenic	MIR548A1;LOC101928519	18733044
6	chr6:18732831:C:A	18732831	A	C	18	6	3	6	0.01431	0	A	ADD	4257	1.707	0.1821	1.195	2.44	2.939	0.003295	0.7805	0.99867	0.98493	Imputed	A	0.06131	intergenic	MIR548A1;LOC101928519	18733062
10	chr10:10691629:T:G	10691629	G	T	47	28	1.679	4.813	0.02824	1	G	ADD	4257	1.434	0.1146	1.145	1.795	3.142	0.001677	0.3376	0.99823	0.99194	Imputed	G	0.2236	intronic	CELF2	10733592
2	chr2:76444962:A:C	76444962	C	A	26	11	2.364	6.081	0.01366	0	C	ADD	4257	1.652	0.1717	1.18	2.312	2.923	0.003468	0.8093	0.99798	0.98178	Imputed	C	0.07188	intergenic	GCFC2;LRRTM4	76672088
9	chr9:89412583:G:A	89412583	A	G	48	29	1.655	4.688	0.03037	0	A	ADD	4257	1.415	0.1098	1.141	1.755	3.161	0.00157	0.3823	0.99665	0.98671	Imputed	A	0.2746	intronic	SEMA4D	92027498
10	chr10:10688837:CA:C	10688837	C	CA	47	28	1.679	4.813	0.02824	1	C	ADD	4257	1.433	0.1146	1.144	1.794	3.137	0.001709	0.3381	0.99807	0.99122	Imputed	C	0.2237	intronic	CELF2	10730800
15	chr15:79129345:G:C	79129345	C	G	27	13	2.077	4.9	0.02686	0	C	ADD	4257	1.593	0.1491	1.189	2.133	3.122	0.001798	0.7853	0.99216	0.93382	Imputed	C	0.0976	intergenic	RASGRF1;ANKRD34C-AS1	79421687
10	chr10:60840529:A:G	60840529	A	G	37	68	0.5441	9.152	0.002484	1	G	ADD	4257	1.28	0.1055	1.04	1.574	2.336	0.01952	0.3301	0.96438	0.89369	Imputed	G	0.4989	intergenic	CDK1;RHOBTB1	62600287
10	chr10:10694432:G:C	10694432	C	G	47	28	1.679	4.813	0.02824	1	C	ADD	4257	1.432	0.1145	1.144	1.792	3.135	0.001717	0.2941	0.99819	0.99175	Imputed	C	0.2237	intronic	CELF2	10736395
10	chr10:10696702:G:A	10696702	A	G	47	28	1.679	4.813	0.02824	1	A	ADD	4257	1.432	0.1145	1.144	1.792	3.135	0.001717	0.2941	0.99768	0.98991	Imputed	A	0.2237	intronic	CELF2	10738665
2	chr2:101638432:C:T	101638432	T	C	8	1	8	5.444	0.01963	0	T	ADD	4257	2.102	0.2454	1.299	3.399	3.027	0.002471	0.5304	0.99792	0.95715	Imputed	T	0.02748	intergenic	RFX8;MAP4K4	102254894
17	chr17:63065369:C:T	63065369	T	C	15	3	5	8	0.004678	0	T	ADD	4257	1.72	0.212	1.135	2.606	2.559	0.0105	1	0.99936	0.98913	Imputed	T	0.04134	intronic	TANC2	61142730
17	chr17:63069017:A:C	63069017	C	A	15	3	5	8	0.004678	0	C	ADD	4257	1.72	0.212	1.135	2.606	2.559	0.0105	1	0.99935	0.98895	Imputed	C	0.04134	intronic	TANC2	61146378
17	chr17:63076018:C:G	63076018	G	C	15	3	5	8	0.004678	0	G	ADD	4257	1.72	0.212	1.135	2.606	2.559	0.0105	1	0.99934	0.98875	Imputed	G	0.04134	intronic	TANC2	61153379
17	chr17:63086635:T:C	63086635	C	T	15	3	5	8	0.004678	0	C	ADD	4257	1.72	0.212	1.135	2.606	2.559	0.0105	1	0.99948	0.99095	Imputed	C	0.04134	intronic	TANC2	61163996
17	chr17:63104531:T:A	63104531	A	T	15	3	5	8	0.004678	0	A	ADD	4257	1.72	0.212	1.135	2.606	2.559	0.0105	1	0.99951	0.99166	Imputed	A	0.04134	intronic	TANC2	61181892
10	chr10:69109791:C:T	69109791	T	C	22	10	2.2	4.5	0.03389	0	T	ADD	4257	1.768	0.179	1.245	2.512	3.184	0.001454	1	0.99877	0.98679	Imputed	T	0.06225	intergenic	SRGN;VPS26A	70869547
10	chr10:69111326:A:G	69111326	G	A	22	10	2.2	4.5	0.03389	0	G	ADD	4257	1.768	0.179	1.245	2.512	3.184	0.001454	1	0.99877	0.98678	Imputed	G	0.06225	intergenic	SRGN;VPS26A	70871082
1	chr1:211338992:G:A	211338992	A	G	4	0	NA	4	0.0455	0	A	ADD	4257	3.163	0.3525	1.585	6.311	3.267	0.001088	1	0.99918	0.94931	Imputed	A	0.007517	intronic	TRAF5	211512334
10	chr10:10689506:C:T	10689506	T	C	47	28	1.679	4.813	0.02824	1	T	ADD	4257	1.431	0.1146	1.143	1.791	3.129	0.001756	0.3154	0.99832	0.99242	Imputed	T	0.2239	intronic	CELF2	10731469
10	chr10:10689818:T:C	10689818	C	T	47	28	1.679	4.813	0.02824	1	C	ADD	4257	1.431	0.1146	1.143	1.791	3.129	0.001756	0.3154	0.99832	0.9924	Imputed	C	0.2239	intronic	CELF2	10731781
10	chr10:10694307:T:G	10694307	G	T	47	28	1.679	4.813	0.02824	1	G	ADD	4257	1.431	0.1146	1.143	1.791	3.128	0.001758	0.3154	0.99785	0.99059	Imputed	G	0.2239	intronic	CELF2	10736270
10	chr10:10608835:C:T	10608835	T	C	55	30	1.833	7.353	0.006695	0	T	ADD	4257	1.343	0.11	1.082	1.666	2.677	0.007425	0.09184	0.99745	0.98837	Imputed	T	0.2703	intronic	CELF2	10650798
15	chr15:101077507:T:C	101077507	C	T	34	19	1.789	4.245	0.03936	0	C	ADD	4257	1.548	0.1356	1.187	2.02	3.224	0.001265	0.5973	0.987	0.92201	Imputed	C	0.1413	intergenic	LRRK1;CHSY1	101617712
6	chr6:18735541:AT:A	18735541	A	AT	18	6	3	6	0.01431	0	A	ADD	4257	1.702	0.1821	1.191	2.432	2.922	0.003482	0.7805	0.99864	0.98452	Imputed	A	0.06143	intergenic	MIR548A1;LOC101928519	18735772
6	chr6:18750709:G:A	18750709	A	G	37	67	0.5522	8.654	0.003264	0	A	ADD	4257	0.7679	0.1089	0.6203	0.9506	-2.425	0.01529	0.4243	0.99525	0.98397	Imputed	A	0.4321	intergenic	MIR548A1;LOC101928519	18750940
10	chr10:8235987:C:T	8235987	T	C	16	6	2.667	4.545	0.03301	0	T	ADD	4257	1.746	0.1757	1.237	2.464	3.172	0.001513	0.5993	0.99837	0.9804	Imputed	T	0.06542	intergenic	GATA3;LINC00708	8277950
1	chr1:211280653:A:G	211280653	G	A	4	0	NA	4	0.0455	0	G	ADD	4257	3.159	0.3524	1.583	6.304	3.264	0.001099	1	0.99927	0.95391	Imputed	G	0.007517	intronic	RCOR3	211453995
7	chr7:155409649:C:T	155409649	T	C	62	39	1.59	5.238	0.0221	1	T	ADD	4257	1.374	0.1042	1.121	1.686	3.052	0.002271	0.2254	0.99025	0.96787	Imputed	T	0.4415	intergenic	LOC100286906;EN2	155202344
10	chr10:97618152:C:T	97618152	T	C	47	27	1.741	5.405	0.02007	0	T	ADD	4257	1.443	0.1213	1.138	1.83	3.023	0.002501	0.1672	0.99903	0.99487	Imputed	T	0.2114	intronic	MORN4	99377909
10	chr10:10696775:G:A	10696775	A	G	47	28	1.679	4.813	0.02824	1	A	ADD	4257	1.43	0.1146	1.143	1.79	3.124	0.001786	0.3159	0.99785	0.99079	Imputed	A	0.224	intronic	CELF2	10738738
9	chr9:121419923:G:A	121419923	G	A	80	47	1.702	8.575	0.003408	0	G	ADD	4257	1.286	0.1032	1.05	1.574	2.437	0.01482	0.08268	0.99731	0.98997	Imputed	G	0.402	intergenic	STOM;GGTA1P	124182201
10	chr10:10689485:CAAATT:C	10689485	C	CAAATT	47	28	1.679	4.813	0.02824	1	C	ADD	4257	1.43	0.1146	1.143	1.79	3.123	0.001789	0.3159	0.99827	0.99216	Imputed	C	0.224	intronic	CELF2	10731448
10	chr10:10686947:T:A	10686947	A	T	47	28	1.679	4.813	0.02824	1	A	ADD	4257	1.43	0.1146	1.143	1.79	3.123	0.001792	0.3159	0.9983	0.99232	Imputed	A	0.224	intronic	CELF2	10728910
10	chr10:10687898:G:A	10687898	A	G	47	28	1.679	4.813	0.02824	1	A	ADD	4257	1.43	0.1146	1.143	1.79	3.123	0.001792	0.3159	0.99831	0.99239	Imputed	A	0.224	intronic	CELF2	10729861
10	chr10:10688152:T:C	10688152	C	T	47	28	1.679	4.813	0.02824	1	C	ADD	4257	1.43	0.1146	1.143	1.79	3.123	0.001792	0.3159	0.99831	0.99237	Imputed	C	0.224	intronic	CELF2	10730115
19	chr19:54434531:T:C	54434531	C	T	13	3	4.333	6.25	0.01242	0	C	ADD	4257	1.836	0.2115	1.213	2.778	2.872	0.004081	0.3834	0.99997	0.99933	Genotyped	C	0.03923	intronic	TTYH1	54945711
1	chr1:211381971:T:C	211381971	C	T	4	0	NA	4	0.0455	0	C	ADD	4257	3.154	0.3525	1.581	6.295	3.259	0.001117	1	0.99919	0.95143	Imputed	C	0.007517	upstream	LINC00467	211555313
2	chr2:134053333:A:T	134053333	T	A	1	12	0.08333	9.308	0.002282	0	T	ADD	4257	0.2641	0.5828	0.08427	0.8277	-2.284	0.02235	0.3846	0.99877	0.93689	Imputed	T	0.0276	intergenic	NCKAP5;MIR3679	134810904
2	chr2:76488446:C:T	76488446	T	C	27	11	2.455	6.737	0.009444	0	T	ADD	4257	1.587	0.1661	1.146	2.198	2.782	0.005401	0.827	0.99933	0.99334	Imputed	T	0.07975	intergenic	GCFC2;LRRTM4	76715572
20	chr20:43508479:G:A	43508479	A	G	4	0	NA	4	0.0455	0	A	ADD	4257	5.203	0.5063	1.929	14.04	3.258	0.001123	1	0.99962	0.95868	Imputed	A	0.003054	intronic	L3MBTL1	42137119
20	chr20:43523325:C:A	43523325	A	C	4	0	NA	4	0.0455	0	A	ADD	4257	5.203	0.5063	1.929	14.04	3.258	0.001123	1	0.99966	0.96274	Imputed	A	0.003054	intronic	L3MBTL1	42151965
15	chr15:79118704:A:C	79118704	C	A	29	14	2.071	5.233	0.02217	0	C	ADD	4257	1.575	0.1491	1.176	2.11	3.047	0.002308	0.9285	0.99148	0.93176	Imputed	C	0.0989	intergenic	RASGRF1;ANKRD34C-AS1	79411046
10	chr10:69107323:G:A	69107323	A	G	22	10	2.2	4.5	0.03389	0	A	ADD	4257	1.765	0.1791	1.242	2.506	3.171	0.001517	1	0.99877	0.98676	Imputed	A	0.06237	intergenic	SRGN;VPS26A	70867079
1	chr1:228773380:C:T	228773380	T	C	44	72	0.6111	6.759	0.00933	0	T	ADD	4257	0.7442	0.1065	0.604	0.9169	-2.774	0.005533	0.7774	0.9941	0.98045	Imputed	T	0.4982	intergenic	RHOU;MIR4454	228909127
12	chr12:9085714:T:C	9085714	C	T	45	78	0.5769	8.854	0.002925	0	C	ADD	4257	0.778	0.1059	0.6321	0.9575	-2.37	0.0178	0.9249	0.99295	0.97522	Imputed	C	0.4973	intronic	A2M	9238310
5	chr5:76970513:G:GA	76970513	GA	G	73	39	1.872	10.32	0.001315	0	GA	ADD	4257	1.251	0.1086	1.011	1.547	2.058	0.0396	0.1847	0.9949	0.98063	Imputed	GA	0.3436	0		76266338
12	chr12:9086306:T:C	9086306	C	T	45	78	0.5769	8.854	0.002925	0	C	ADD	4257	0.7783	0.106	0.6323	0.9579	-2.366	0.01799	0.9	0.99314	0.97572	Imputed	C	0.4972	intronic	A2M	9238902
12	chr12:9086426:G:T	9086426	T	G	45	78	0.5769	8.854	0.002925	0	T	ADD	4257	0.7783	0.106	0.6323	0.9579	-2.366	0.01799	0.9	0.99314	0.97572	Imputed	T	0.4972	intronic	A2M	9239022
5	chr5:76970544:G:T	76970544	T	G	73	39	1.872	10.32	0.001315	0	T	ADD	4257	1.25	0.1086	1.01	1.546	2.053	0.0401	0.1846	0.99475	0.98025	Imputed	T	0.3437	intergenic	CRHBP;AGGF1	76266369
2	chr2:76516527:T:C	76516527	C	T	26	12	2.167	5.158	0.02314	0	C	ADD	4257	1.681	0.1703	1.204	2.348	3.051	0.002281	0.8117	0.99803	0.98323	Imputed	C	0.07259	intergenic	GCFC2;LRRTM4	76743653
2	chr2:76489273:T:C	76489273	C	T	26	12	2.167	5.158	0.02314	0	C	ADD	4257	1.669	0.1679	1.201	2.319	3.051	0.002285	0.8152	0.99936	0.99342	Imputed	C	0.07423	intergenic	GCFC2;LRRTM4	76716399
1	chr1:51076193:C:T	51076193	T	C	7	1	7	4.5	0.03389	0	T	ADD	4257	2.65	0.3082	1.449	4.848	3.163	0.001564	0.1158	0.99957	0.98443	Imputed	T	0.01292	intergenic	MIR6500;C1orf185	51541865
8	chr8:125564468:G:A	125564468	A	G	36	64	0.5625	7.84	0.00511	1	G	ADD	4257	1.309	0.105	1.065	1.608	2.563	0.01038	0.8993	0.99185	0.97362	Imputed	G	0.461	intergenic	TRIB1;LINC00861	126576712
10	chr10:97621123:GAAAT:G	97621123	G	GAAAT	47	29	1.621	4.263	0.03895	0	G	ADD	4257	1.47	0.1203	1.161	1.861	3.203	0.001362	0.05561	0.99486	0.97607	Imputed	G	0.2173	intronic	MORN4	99380880
6	chr6:18751239:G:C	18751239	C	G	37	67	0.5522	8.654	0.003264	0	C	ADD	4257	0.7697	0.1089	0.6217	0.9529	-2.403	0.01626	0.4058	0.99493	0.98297	Imputed	C	0.4314	intergenic	MIR548A1;LOC101928519	18751470
14	chr14:105150221:C:T	105150221	T	C	26	13	2	4.333	0.03737	1	T	ADD	4257	1.551	0.1375	1.184	2.03	3.19	0.001421	0.4144	0.99717	0.97941	Imputed	T	0.1227	intronic	JAG2	105616558
20	chr20:63508936:A:G	63508936	G	A	23	10	2.3	5.121	0.02364	0	G	ADD	4257	1.653	0.1645	1.197	2.282	3.056	0.002247	1	0.99959	0.99568	Imputed	G	0.0814	intergenic	EEF1A2;PPDPF	62140289
18	chr18:4028927:A:T	4028927	T	A	20	43	0.4651	8.397	0.003759	0	T	ADD	4257	0.7082	0.1407	0.5375	0.9329	-2.454	0.01414	0.6106	0.99596	0.97569	Imputed	T	0.2145	intronic	DLGAP1	4028927
10	chr10:1228598:C:T	1228598	T	C	26	13	2	4.333	0.03737	0	T	ADD	4257	1.579	0.1432	1.192	2.09	3.189	0.001426	0.1706	0.99878	0.98977	Imputed	T	0.1197	intronic	ADARB2	1274538
6	chr6:150677949:AATAGGTC:A	150677949	A	AATAGGTC	19	4	4.75	9.783	0.001762	0	A	ADD	4257	1.46	0.1749	1.037	2.057	2.165	0.03036	0.6428	0.99981	0.99763	Imputed	A	0.07505	intronic	PLEKHG1	150999085
10	chr10:69106012:A:C	69106012	C	A	22	10	2.2	4.5	0.03389	0	C	ADD	4257	1.761	0.1791	1.24	2.502	3.159	0.001581	0.891	0.99883	0.9869	Imputed	C	0.06249	intergenic	SRGN;VPS26A	70865768
10	chr10:8238065:G:A	8238065	A	G	16	6	2.667	4.545	0.03301	0	A	ADD	4257	1.74	0.1757	1.233	2.455	3.151	0.001629	0.5996	0.99839	0.98064	Imputed	A	0.06566	intergenic	GATA3;LINC00708	8280028
1	chr1:83099528:C:T	83099528	T	C	5	0	NA	5	0.02535	0	T	ADD	4257	4.014	0.4525	1.654	9.746	3.071	0.002131	1	0.99957	0.97206	Imputed	T	0.004463	ncRNA_intronic	LINC01362	83565211
2	chr2:76493061:A:G	76493061	G	A	26	12	2.167	5.158	0.02314	0	G	ADD	4257	1.666	0.1678	1.199	2.315	3.043	0.00234	0.8158	0.99936	0.99339	Imputed	G	0.07435	intergenic	GCFC2;LRRTM4	76720187
2	chr2:76493367:T:C	76493367	C	T	26	12	2.167	5.158	0.02314	0	C	ADD	4257	1.666	0.1678	1.199	2.315	3.043	0.00234	0.8158	0.99931	0.99285	Imputed	C	0.07435	intergenic	GCFC2;LRRTM4	76720493
1	chr1:117163413:T:A	117163413	A	T	26	13	2	4.333	0.03737	0	A	ADD	4257	1.647	0.1568	1.211	2.239	3.182	0.001463	0.0171	0.9978	0.98398	Imputed	A	0.08492	intronic	VTCN1	117706035
16	chr16:77456473:C:G	77456473	G	C	34	60	0.5667	7.191	0.007325	0	G	ADD	4257	0.7303	0.1175	0.58	0.9194	-2.675	0.007472	0.2407	0.99797	0.99164	Imputed	G	0.347	intergenic	ADAMTS18;NUDT7	77490370
10	chr10:10675523:A:T	10675523	T	A	49	30	1.633	4.57	0.03254	0	T	ADD	4257	1.428	0.1134	1.143	1.783	3.14	0.001687	0.1694	0.99688	0.98736	Imputed	T	0.233	intronic	CELF2	10717486
12	chr12:51957071:C:T	51957071	C	T	13	4	3.25	4.765	0.02905	0	C	ADD	4257	2.064	0.2333	1.307	3.261	3.106	0.001896	1	0.99134	0.82749	Imputed	C	0.02831	intronic	ACVR1B	52350855
6	chr6:18732511:T:C	18732511	C	T	37	65	0.5692	7.686	0.005564	0	C	ADD	4257	0.7563	0.1083	0.6116	0.9352	-2.579	0.00992	0.6795	0.99437	0.98082	Imputed	C	0.4439	intergenic	MIR548A1;LOC101928519	18732742
16	chr16:77453044:A:G	77453044	G	A	34	61	0.5574	7.674	0.005603	0	G	ADD	4257	0.7419	0.1158	0.5913	0.9309	-2.579	0.009914	0.3409	0.9967	0.98714	Imputed	G	0.3585	intergenic	ADAMTS18;NUDT7	77486941
3	chr3:136592276:T:C	136592276	C	T	5	0	NA	5	0.02535	0	C	ADD	4257	2.749	0.3302	1.439	5.25	3.062	0.002198	1	0.99996	0.99727	Imputed	C	0.01139	intronic	STAG1	136311118
6	chr6:18731703:A:G	18731703	G	A	38	65	0.5846	7.078	0.007805	0	G	ADD	4257	0.7475	0.1082	0.6047	0.9241	-2.69	0.007149	0.6569	0.99417	0.98025	Imputed	G	0.4471	intergenic	MIR548A1;LOC101928519	18731934
10	chr10:10676362:G:A	10676362	A	G	53	32	1.656	5.188	0.02274	0	A	ADD	4257	1.406	0.1126	1.128	1.753	3.028	0.00246	0.3933	0.99319	0.97238	Imputed	A	0.2457	intronic	CELF2	10718325
12	chr12:9086638:C:T	9086638	T	C	45	78	0.5769	8.854	0.002925	0	T	ADD	4257	0.7802	0.106	0.6338	0.9603	-2.342	0.01917	0.8752	0.9931	0.97562	Imputed	T	0.4966	intronic	A2M	9239234
2	chr2:76435229:G:A	76435229	A	G	26	12	2.167	5.158	0.02314	0	A	ADD	4257	1.664	0.1679	1.197	2.312	3.032	0.002426	0.9071	0.99869	0.98648	Imputed	A	0.07458	intergenic	GCFC2;LRRTM4	76662355
2	chr2:76435337:G:A	76435337	A	G	26	12	2.167	5.158	0.02314	0	A	ADD	4257	1.664	0.1679	1.197	2.312	3.032	0.002426	0.9071	0.99869	0.98647	Imputed	A	0.07458	intergenic	GCFC2;LRRTM4	76662463
2	chr2:76435623:G:A	76435623	A	G	26	12	2.167	5.158	0.02314	0	A	ADD	4257	1.664	0.1679	1.197	2.312	3.032	0.002426	0.9071	0.99868	0.98638	Imputed	A	0.07458	intergenic	GCFC2;LRRTM4	76662749
10	chr10:1276183:T:C	1276183	C	T	32	13	2.462	8.022	0.004621	0	C	ADD	4257	1.446	0.1471	1.084	1.929	2.506	0.01221	0.02017	0.99107	0.94285	Imputed	C	0.121	intronic	ADARB2	1318378
6	chr6:14318023:CA:C	14318023	C	CA	39	19	2.053	6.897	0.008636	1	C	ADD	4257	1.39	0.1212	1.096	1.763	2.719	0.006538	0.159	0.99405	0.97153	Imputed	C	0.2059	intergenic	LINC01108;JARID2	14318254
18	chr18:25600398:A:G	25600398	G	A	13	4	3.25	4.765	0.02905	0	G	ADD	4257	1.948	0.2152	1.278	2.969	3.099	0.001945	0.8206	1	0.99998	Genotyped	G	0.0377	intergenic	ZNF521;SS18	23180362
10	chr10:69103428:A:G	69103428	G	A	22	10	2.2	4.5	0.03389	0	G	ADD	4257	1.756	0.1791	1.236	2.494	3.143	0.00167	0.8909	0.99885	0.98729	Imputed	G	0.0626	intronic	SRGN	70863184
10	chr10:69105586:G:A	69105586	A	G	22	10	2.2	4.5	0.03389	0	A	ADD	4257	1.756	0.1791	1.236	2.494	3.143	0.00167	0.8909	0.99886	0.98737	Imputed	A	0.0626	downstream	SRGN	70865342
6	chr6:150677285:T:C	150677285	C	T	19	4	4.75	9.783	0.001762	0	C	ADD	4257	1.455	0.175	1.032	2.05	2.142	0.0322	0.5653	1	1	Genotyped	C	0.07529	intronic	PLEKHG1	150998421
6	chr6:150677935:G:A	150677935	A	G	19	4	4.75	9.783	0.001762	0	A	ADD	4257	1.455	0.175	1.032	2.05	2.142	0.0322	0.5653	0.99985	0.99809	Imputed	A	0.07529	intronic	PLEKHG1	150999071
16	chr16:4799470:A:C	4799470	C	A	74	43	1.721	8.214	0.004158	0	C	ADD	4257	1.296	0.1052	1.055	1.593	2.466	0.01366	0.7059	0.99518	0.98399	Imputed	C	0.4871	intronic	ROGDI	4849471
6	chr6:150677717:G:A	150677717	A	G	19	4	4.75	9.783	0.001762	0	A	ADD	4257	1.454	0.1749	1.032	2.048	2.139	0.0324	0.5653	0.99985	0.99805	Imputed	A	0.07529	intronic	PLEKHG1	150998853
1	chr1:211297391:G:A	211297391	A	G	4	0	NA	4	0.0455	0	A	ADD	4257	3.113	0.3521	1.561	6.207	3.225	0.001261	1	0.99924	0.95397	Imputed	A	0.007634	intronic	RCOR3	211470733
10	chr10:97615384:T:C	97615384	C	T	47	27	1.741	5.405	0.02007	0	C	ADD	4257	1.436	0.1214	1.132	1.822	2.981	0.002872	0.1501	0.999	0.99463	Imputed	C	0.2092	UTR3	MORN4	99375141
6	chr6:18734751:G:A	18734751	A	G	36	65	0.5538	8.327	0.003907	0	A	ADD	4257	0.7674	0.1086	0.6202	0.9495	-2.437	0.0148	0.9239	0.99412	0.98001	Imputed	A	0.4376	intergenic	MIR548A1;LOC101928519	18734982
2	chr2:76434380:G:C	76434380	C	G	26	12	2.167	5.158	0.02314	0	C	ADD	4257	1.661	0.1678	1.195	2.308	3.022	0.002508	0.9073	0.99869	0.98644	Imputed	C	0.0747	intergenic	GCFC2;LRRTM4	76661506
6	chr6:150677375:A:G	150677375	G	A	19	4	4.75	9.783	0.001762	0	G	ADD	4257	1.452	0.175	1.03	2.046	2.131	0.03308	0.5652	0.99984	0.99798	Imputed	G	0.07541	intronic	PLEKHG1	150998511
2	chr2:76446736:GT:G	76446736	G	GT	26	12	2.167	5.158	0.02314	0	G	ADD	4257	1.661	0.1679	1.195	2.308	3.021	0.002523	0.9073	0.99877	0.98736	Imputed	G	0.0747	intergenic	GCFC2;LRRTM4	76673862
14	chr14:105154351:G:A	105154351	A	G	26	12	2.167	5.158	0.02314	1	A	ADD	4257	1.52	0.1387	1.159	1.996	3.021	0.002523	0.302	0.99815	0.98675	Imputed	A	0.1237	intronic	JAG2	105620688
12	chr12:101573815:T:C	101573815	C	T	71	41	1.732	8.036	0.004586	0	C	ADD	4257	1.305	0.107	1.058	1.609	2.489	0.01281	0.4535	0.99943	0.99825	Genotyped	C	0.3291	intergenic	SPIC;MYBPC1	101967593
1	chr1:53251926:C:T	53251926	T	C	7	0	NA	7	0.008151	0	T	ADD	4257	2.09	0.2743	1.221	3.577	2.687	0.007208	0.6526	0.99809	0.93311	Imputed	T	0.01961	intronic	LRP8	53717598
10	chr10:97615283:T:C	97615283	C	T	47	27	1.741	5.405	0.02007	0	C	ADD	4257	1.435	0.1214	1.131	1.82	2.973	0.002947	0.1374	0.99906	0.99497	Imputed	C	0.2094	UTR3	MORN4	99375040
1	chr1:228770076:C:A	228770076	A	C	42	69	0.6087	6.568	0.01039	1	A	ADD	4257	0.7416	0.1082	0.5999	0.9169	-2.762	0.005749	1	0.99474	0.98225	Imputed	A	0.4619	intergenic	RHOU;MIR4454	228905823
14	chr14:105171880:C:T	105171880	T	C	25	11	2.273	5.444	0.01963	1	T	ADD	4257	1.513	0.1398	1.15	1.99	2.961	0.003064	0.3254	0.99486	0.96162	Imputed	T	0.12	intergenic	JAG2;NUDT14	105638217
20	chr20:63508975:T:A	63508975	A	T	36	17	2.118	6.811	0.009058	0	A	ADD	4257	1.43	0.132	1.104	1.852	2.712	0.006691	0.8097	0.99844	0.98943	Imputed	A	0.1567	intergenic	EEF1A2;PPDPF	62140328
18	chr18:41840956:T:C	41840956	C	T	59	31	1.903	8.711	0.003163	0	C	ADD	4257	1.304	0.1132	1.044	1.627	2.342	0.01918	0.903	0.99196	0.96522	Imputed	C	0.2639	intergenic	KC6;PIK3C3	39420921
8	chr8:15941726:G:C	15941726	C	G	45	66	0.6818	3.973	0.04624	0	C	ADD	4257	0.7036	0.1094	0.5678	0.8718	-3.213	0.001312	0.1822	0.99685	0.98875	Imputed	C	0.4437	intergenic	TUSC3;MSR1	15799235
5	chr5:31648541:G:A	31648541	A	G	7	0	NA	7	0.008151	0	A	ADD	4257	2.526	0.3464	1.281	4.981	2.676	0.007453	0.3728	0.99868	0.94552	Imputed	A	0.01139	intronic	PDZD2	31648648
17	chr17:79195193:C:A	79195193	C	A	37	57	0.6491	4.255	0.03913	0	C	ADD	4257	0.6769	0.1235	0.5314	0.8622	-3.161	0.001571	0.853	0.97448	0.89228	Imputed	C	0.3012	intronic	RBFOX3	77191275
18	chr18:59512936:C:A	59512936	A	C	17	4	4.25	8.048	0.004556	1	A	ADD	4257	1.694	0.2135	1.115	2.574	2.469	0.01355	1	0.998	0.97033	Imputed	A	0.04545	intronic	CCBE1	57180168
17	chr17:72042309:A:T	72042309	T	A	56	32	1.75	6.545	0.01052	2	T	ADD	4257	1.338	0.1056	1.087	1.645	2.754	0.005895	0.3598	0.99623	0.98627	Imputed	T	0.3393	ncRNA_intronic	LOC102723517	70038450
18	chr18:29400159:G:A	29400159	A	G	9	1	9	6.4	0.01141	0	A	ADD	4257	1.935	0.2376	1.215	3.083	2.779	0.005444	1	0.9999	0.99749	Imputed	A	0.03113	intergenic	CDH2;MIR302F	26980124
2	chr2:76507087:A:G	76507087	G	A	26	12	2.167	5.158	0.02314	0	G	ADD	4257	1.667	0.1703	1.194	2.328	3.001	0.002687	0.9057	0.99792	0.9821	Imputed	G	0.07317	intergenic	GCFC2;LRRTM4	76734213
12	chr12:52784020:T:C	52784020	T	C	69	47	1.468	4.172	0.04109	2	T	ADD	4257	1.405	0.1072	1.139	1.733	3.172	0.001514	0.1195	0.99442	0.98092	Imputed	T	0.4503	intergenic	KRT76;KRT3	53177804
12	chr12:52785689:T:C	52785689	T	C	69	47	1.468	4.172	0.04109	2	T	ADD	4257	1.405	0.1072	1.139	1.733	3.172	0.001514	0.1195	0.99442	0.98091	Imputed	T	0.4503	intergenic	KRT76;KRT3	53179473
20	chr20:12183970:G:A	12183970	A	G	53	34	1.559	4.149	0.04165	0	A	ADD	4257	1.465	0.1203	1.157	1.855	3.175	0.001498	1	0.99075	0.9562	Imputed	A	0.1942	intergenic	BTBD3;LINC01722	12164618
10	chr10:97639286:G:C	97639286	C	G	47	29	1.621	4.263	0.03895	0	C	ADD	4257	1.462	0.1203	1.155	1.85	3.156	0.001602	0.0409	0.9991	0.99532	Imputed	C	0.2187	intergenic	MORN4;PI4K2A	99399043
2	chr2:76443265:T:C	76443265	C	T	26	12	2.167	5.158	0.02314	0	C	ADD	4257	1.655	0.1679	1.191	2.3	3	0.002698	0.9078	0.9987	0.98666	Imputed	C	0.07494	intergenic	GCFC2;LRRTM4	76670391
8	chr8:15931636:T:C	15931636	C	T	43	72	0.5972	7.313	0.006846	0	C	ADD	4257	0.7548	0.1079	0.6109	0.9326	-2.606	0.009154	0.06844	0.99901	0.99643	Imputed	C	0.4926	intergenic	TUSC3;MSR1	15789145
17	chr17:68719208:C:T	68719208	T	C	24	43	0.5581	5.388	0.02028	0	T	ADD	4257	0.6464	0.1476	0.484	0.8632	-2.957	0.003104	0.05369	0.99189	0.95549	Imputed	T	0.2091	intergenic	LINC01482;ABCA8	66715349
10	chr10:97668451:G:A	97668451	A	G	45	26	1.731	5.085	0.02414	0	A	ADD	4257	1.449	0.1232	1.138	1.845	3.01	0.002613	0.2872	0.99883	0.99396	Imputed	A	0.1945	intronic	PI4K2A	99428208
6	chr6:37103601:A:T	37103601	T	A	4	0	NA	4	0.0455	0	T	ADD	4257	3.231	0.3668	1.574	6.63	3.197	0.001388	1	0.99998	0.99877	Imputed	T	0.008222	intergenic	FGD2;PIM1	37071377
10	chr10:69099448:C:A	69099448	A	C	22	10	2.2	4.5	0.03389	0	A	ADD	4257	1.741	0.1781	1.228	2.468	3.111	0.001864	0.7836	0.99888	0.9876	Imputed	A	0.06284	intronic	SRGN	70859204
7	chr7:148600142:A:T	148600142	T	A	28	53	0.5283	7.716	0.005473	0	T	ADD	4257	0.7161	0.1322	0.5526	0.928	-2.525	0.01156	0.6805	0.99639	0.98081	Imputed	T	0.2536	intronic	C7orf33	148297234
12	chr12:52781769:G:T	52781769	G	T	69	47	1.468	4.172	0.04109	2	G	ADD	4257	1.404	0.1072	1.138	1.733	3.166	0.001547	0.112	0.99442	0.98093	Imputed	G	0.4506	intergenic	KRT76;KRT3	53175553
16	chr16:4894423:G:C	4894423	C	G	20	9	2.222	4.172	0.04109	0	C	ADD	4257	1.695	0.1666	1.223	2.349	3.166	0.001547	0.9045	0.99977	0.99758	Imputed	C	0.07247	intronic	PPL	4944424
2	chr2:76503440:C:T	76503440	T	C	26	13	2	4.333	0.03737	0	T	ADD	4257	1.686	0.1666	1.216	2.337	3.135	0.001717	1	0.99941	0.99404	Imputed	T	0.07552	intergenic	GCFC2;LRRTM4	76730566
10	chr10:97627434:C:T	97627434	T	C	47	27	1.741	5.405	0.02007	0	T	ADD	4257	1.431	0.1215	1.128	1.815	2.948	0.003198	0.1183	0.9985	0.99293	Imputed	T	0.2129	intronic	MORN4	99387191
10	chr10:97630310:G:A	97630310	A	G	47	27	1.741	5.405	0.02007	0	A	ADD	4257	1.431	0.1215	1.128	1.815	2.948	0.003198	0.1183	0.9985	0.99295	Imputed	A	0.2129	intronic	MORN4	99390067
17	chr17:63302142:CTG:C	63302142	C	CTG	15	3	5	8	0.004678	0	C	ADD	4257	1.77	0.2318	1.124	2.789	2.464	0.01374	0.3261	0.99689	0.95164	Imputed	C	0.0343	intronic	TANC2	61379503
17	chr17:63325533:A:G	63325533	G	A	15	3	5	8	0.004678	0	G	ADD	4257	1.77	0.2318	1.124	2.789	2.464	0.01374	0.3261	0.99666	0.94849	Imputed	G	0.0343	intronic	TANC2	61402894
10	chr10:97636907:C:T	97636907	T	C	47	29	1.621	4.263	0.03895	0	T	ADD	4257	1.459	0.1202	1.153	1.847	3.145	0.001659	0.05102	0.99911	0.99536	Imputed	T	0.2188	intergenic	MORN4;PI4K2A	99396664
10	chr10:97639667:G:C	97639667	C	G	47	29	1.621	4.263	0.03895	0	C	ADD	4257	1.459	0.1202	1.153	1.847	3.145	0.001659	0.05102	0.99911	0.99537	Imputed	C	0.2188	intergenic	MORN4;PI4K2A	99399424
10	chr10:97640457:C:T	97640457	T	C	47	29	1.621	4.263	0.03895	0	T	ADD	4257	1.459	0.1202	1.153	1.847	3.145	0.001659	0.05102	0.99999	0.99993	Genotyped	T	0.2188	upstream	PI4K2A	99400214
10	chr10:97643594:T:C	97643594	C	T	47	29	1.621	4.263	0.03895	0	C	ADD	4257	1.459	0.1202	1.153	1.847	3.145	0.001659	0.05102	0.99902	0.99494	Imputed	C	0.2188	intronic	PI4K2A	99403351
10	chr10:97644746:T:C	97644746	C	T	47	29	1.621	4.263	0.03895	0	C	ADD	4257	1.459	0.1202	1.153	1.847	3.145	0.001659	0.05102	0.9991	0.99532	Imputed	C	0.2188	intronic	PI4K2A	99404503
10	chr10:97645300:T:C	97645300	C	T	47	29	1.621	4.263	0.03895	0	C	ADD	4257	1.459	0.1202	1.153	1.847	3.145	0.001659	0.05102	0.99911	0.99534	Imputed	C	0.2188	intronic	PI4K2A	99405057
10	chr10:97647644:T:C	97647644	C	T	47	29	1.621	4.263	0.03895	0	C	ADD	4257	1.459	0.1202	1.153	1.847	3.145	0.001659	0.05102	0.9991	0.99532	Imputed	C	0.2188	intronic	PI4K2A	99407401
14	chr14:105149311:C:T	105149311	T	C	26	13	2	4.333	0.03737	1	T	ADD	4257	1.535	0.1368	1.174	2.007	3.132	0.001738	0.5613	0.99803	0.98543	Imputed	T	0.1259	exonic	JAG2	105615648
10	chr10:10667945:T:A	10667945	A	T	47	29	1.621	4.263	0.03895	1	A	ADD	4257	1.436	0.115	1.146	1.799	3.143	0.00167	0.3109	0.99791	0.99015	Imputed	A	0.221	intronic	CELF2	10709908
10	chr10:10668227:C:T	10668227	T	C	47	29	1.621	4.263	0.03895	1	T	ADD	4257	1.436	0.115	1.146	1.799	3.143	0.00167	0.3109	0.9979	0.99014	Imputed	T	0.221	intronic	CELF2	10710190
8	chr8:125563743:A:G	125563743	G	A	36	64	0.5625	7.84	0.00511	1	A	ADD	4257	1.298	0.1049	1.057	1.595	2.49	0.01277	0.9748	0.99165	0.97303	Imputed	A	0.4599	intergenic	TRIB1;LINC00861	126575987
1	chr1:84793978:A:G	84793978	G	A	28	9	3.111	9.757	0.001787	0	G	ADD	4257	1.463	0.1821	1.024	2.091	2.091	0.03656	0.1952	0.99995	0.99937	Genotyped	G	0.06613	intergenic	SSX2IP;LPAR3	85259661
1	chr1:84794436:C:T	84794436	T	C	28	9	3.111	9.757	0.001787	0	T	ADD	4257	1.463	0.1821	1.024	2.091	2.091	0.03656	0.1952	0.99982	0.99751	Imputed	T	0.06613	intergenic	SSX2IP;LPAR3	85260119
1	chr1:84794497:T:C	84794497	C	T	28	9	3.111	9.757	0.001787	0	C	ADD	4257	1.463	0.1821	1.024	2.091	2.091	0.03656	0.1952	0.99978	0.99702	Imputed	C	0.06613	intergenic	SSX2IP;LPAR3	85260180
1	chr1:84794613:A:G	84794613	G	A	28	9	3.111	9.757	0.001787	0	G	ADD	4257	1.463	0.1821	1.024	2.091	2.091	0.03656	0.1952	0.99982	0.99754	Imputed	G	0.06613	intergenic	SSX2IP;LPAR3	85260296
1	chr1:84795003:T:C	84795003	C	T	28	9	3.111	9.757	0.001787	0	C	ADD	4257	1.463	0.1821	1.024	2.091	2.091	0.03656	0.1952	0.9996	0.99619	Imputed	C	0.06613	intergenic	SSX2IP;LPAR3	85260686
1	chr1:84795013:A:G	84795013	G	A	28	9	3.111	9.757	0.001787	0	G	ADD	4257	1.463	0.1821	1.024	2.091	2.091	0.03656	0.1952	0.9996	0.99619	Imputed	G	0.06613	intergenic	SSX2IP;LPAR3	85260696
17	chr17:63055685:T:A	63055685	A	T	16	3	5.333	8.895	0.00286	0	A	ADD	4257	1.599	0.2063	1.067	2.396	2.276	0.02287	1	0.99979	0.99649	Imputed	A	0.04874	intronic	TANC2	61133046
17	chr17:63081993:G:A	63081993	A	G	16	3	5.333	8.895	0.00286	0	A	ADD	4257	1.599	0.2063	1.067	2.396	2.276	0.02287	1	0.99981	0.99678	Imputed	A	0.04874	intronic	TANC2	61159354
16	chr16:77448089:C:T	77448089	T	C	34	59	0.5763	6.72	0.009531	0	T	ADD	4257	0.7271	0.1179	0.577	0.9161	-2.703	0.006871	0.1886	0.99708	0.98806	Imputed	T	0.3447	intergenic	ADAMTS18;NUDT7	77481986
2	chr2:76515016:A:G	76515016	G	A	25	12	2.083	4.568	0.03258	0	G	ADD	4257	1.686	0.1691	1.21	2.348	3.088	0.002012	0.9066	0.99859	0.98597	Imputed	G	0.07411	intergenic	GCFC2;LRRTM4	76742142
1	chr1:228768861:C:T	228768861	T	C	42	71	0.5915	7.442	0.00637	0	T	ADD	4257	0.7607	0.1067	0.6171	0.9376	-2.564	0.01036	0.6153	0.99446	0.98172	Imputed	T	0.4954	intergenic	RHOU;MIR4454	228904608
16	chr16:4549811:C:A	4549811	A	C	6	0	NA	6	0.01431	0	A	ADD	4257	2.987	0.3864	1.401	6.37	2.832	0.004628	1	0.99862	0.92668	Imputed	A	0.007987	intergenic	CDIP1;C16orf96	4599812
10	chr10:97651033:T:C	97651033	C	T	47	29	1.621	4.263	0.03895	0	C	ADD	4257	1.458	0.1201	1.152	1.844	3.138	0.001701	0.05704	0.9991	0.9953	Imputed	C	0.2189	exonic	PI4K2A	99410790
17	chr17:63059518:T:C	63059518	C	T	15	3	5	8	0.004678	0	C	ADD	4257	1.76	0.2304	1.12	2.765	2.453	0.01417	0.6277	0.9984	0.97623	Imputed	C	0.0343	intronic	TANC2	61136879
10	chr10:97666658:G:A	97666658	A	G	45	26	1.731	5.085	0.02414	0	A	ADD	4257	1.446	0.1232	1.136	1.841	2.994	0.002749	0.245	0.99881	0.99387	Imputed	A	0.1949	intronic	PI4K2A	99426415
17	chr17:35176322:C:T	35176322	C	T	42	64	0.6562	4.566	0.03261	0	C	ADD	4257	0.7146	0.1089	0.5773	0.8847	-3.085	0.002036	0.7027	0.99757	0.99124	Imputed	C	0.4397	intronic	UNC45B	33503341
9	chr9:133677215:T:C	133677215	C	T	27	14	1.929	4.122	0.04233	1	C	ADD	4257	1.656	0.1597	1.211	2.265	3.16	0.001575	0.6653	0.98956	0.92344	Imputed	C	0.08069	intronic	SARDH	136542337
12	chr12:42648469:T:TA	42648469	T	TA	41	70	0.5857	7.577	0.005913	0	T	ADD	4257	0.7634	0.1066	0.6195	0.9407	-2.533	0.0113	0.9496	0.9896	0.96692	Imputed	T	0.4555	ncRNA_intronic	LINC02451	43042271
9	chr9:131099353:A:G	131099353	G	A	4	0	NA	4	0.0455	0	G	ADD	4257	3.389	0.3839	1.597	7.193	3.179	0.001477	0.1464	0.99965	0.97103	Imputed	G	0.00693	intronic	AIF1L	133974740
7	chr7:155411140:G:T	155411140	T	G	65	40	1.625	5.952	0.0147	0	T	ADD	4257	1.347	0.1052	1.096	1.656	2.835	0.004584	0.7533	0.98828	0.96231	Imputed	T	0.4928	intergenic	LOC100286906;EN2	155203835
17	chr17:57230669:C:T	57230669	T	C	15	6	2.5	3.857	0.04953	0	T	ADD	4257	1.692	0.1642	1.226	2.334	3.202	0.001364	0.4774	0.99963	0.9948	Imputed	T	0.07376	intergenic	AKAP1;MSI2	55308030
15	chr15:60684273:CT:C	60684273	C	CT	34	53	0.6415	4.149	0.04165	0	C	ADD	4257	0.6693	0.1274	0.5214	0.8592	-3.151	0.001625	0.545	0.97238	0.88191	Imputed	C	0.2902	ncRNA_intronic	RORA-AS2	60976472
22	chr22:38143078:A:G	38143078	G	A	5	0	NA	5	0.02535	0	G	ADD	4257	3.489	0.4163	1.543	7.89	3.002	0.002683	1	0.99857	0.91073	Imputed	G	0.006108	intronic	PLA2G6	38539085
17	chr17:68749572:C:A	68749572	A	C	15	31	0.4839	5.565	0.01832	0	A	ADD	4257	0.6063	0.1725	0.4323	0.8502	-2.901	0.003722	0.04209	0.99448	0.9583	Imputed	A	0.1537	intergenic	LINC01482;ABCA8	66745713
17	chr17:63040150:G:T	63040150	T	G	16	3	5.333	8.895	0.00286	0	T	ADD	4257	1.593	0.2065	1.063	2.388	2.256	0.02409	1	0.99986	0.99764	Imputed	T	0.04898	intronic	TANC2	61117511
17	chr17:63092309:T:C	63092309	C	T	16	3	5.333	8.895	0.00286	0	C	ADD	4257	1.593	0.2065	1.063	2.388	2.256	0.02409	1	0.99986	0.99765	Imputed	C	0.04898	intronic	TANC2	61169670
17	chr17:13438623:G:A	13438623	G	A	41	63	0.6508	4.654	0.03098	2	G	ADD	4257	0.7182	0.1082	0.5809	0.8879	-3.058	0.002226	0.5033	0.9753	0.91885	Imputed	G	0.4354	intergenic	LINC02093;HS3ST3A1	13341940
1	chr1:228775202:G:T	228775202	T	G	43	71	0.6056	6.877	0.00873	2	T	ADD	4257	0.7541	0.1063	0.6123	0.9287	-2.656	0.007917	0.6153	0.99437	0.98134	Imputed	T	0.498	intergenic	RHOU;MIR4454	228910949
1	chr1:84796671:A:T	84796671	T	A	28	9	3.111	9.757	0.001787	0	T	ADD	4257	1.457	0.1823	1.02	2.083	2.066	0.0388	0.1985	0.99934	0.99429	Imputed	T	0.06636	intergenic	SSX2IP;LPAR3	85262354
6	chr6:14326309:CA:C	14326309	C	CA	39	19	2.053	6.897	0.008636	2	C	ADD	4257	1.376	0.1204	1.087	1.742	2.649	0.008075	0.4675	0.98461	0.93303	Imputed	C	0.2065	intergenic	LINC01108;JARID2	14326540
8	chr8:128085491:CT:C	128085491	C	CT	37	57	0.6491	4.255	0.03913	1	C	ADD	4257	0.7178	0.1062	0.5829	0.8838	-3.124	0.001784	0.6829	0.99377	0.97819	Imputed	C	0.4899	ncRNA_intronic	PVT1	129097737
6	chr6:37151931:T:C	37151931	C	T	4	0	NA	4	0.0455	1	C	ADD	4257	3.266	0.3737	1.57	6.794	3.168	0.001536	1	0.9993	0.9609	Imputed	C	0.008457	intergenic	FGD2;PIM1	37119707
6	chr6:37153020:A:G	37153020	G	A	4	0	NA	4	0.0455	1	G	ADD	4257	3.266	0.3737	1.57	6.794	3.168	0.001536	1	0.9993	0.96033	Imputed	G	0.008457	intergenic	FGD2;PIM1	37120796
6	chr6:18757811:C:G	18757811	G	C	34	64	0.5312	9.184	0.002442	0	G	ADD	4257	0.7858	0.1102	0.6332	0.9752	-2.188	0.0287	0.7954	0.99448	0.9812	Imputed	G	0.4096	intergenic	MIR548A1;LOC101928519	18758042
2	chr2:76511171:A:C	76511171	C	A	26	13	2	4.333	0.03737	0	C	ADD	4257	1.678	0.1666	1.211	2.326	3.108	0.001883	1	0.99883	0.98861	Imputed	C	0.07588	intergenic	GCFC2;LRRTM4	76738297
16	chr16:89196249:G:A	89196249	A	G	16	36	0.4444	7.692	0.005546	0	A	ADD	4257	0.6409	0.1785	0.4516	0.9094	-2.492	0.0127	0.7408	0.99919	0.99298	Imputed	A	0.1353	exonic	SLC22A31	89262657
19	chr19:29536665:G:T	29536665	T	G	19	6	3.167	6.76	0.009322	0	T	ADD	4257	1.627	0.1823	1.138	2.326	2.671	0.007559	1	0.9944	0.9349	Imputed	T	0.06037	intronic	VSTM2B	30027572
18	chr18:57736647:G:A	57736647	A	G	18	6	3	6	0.01431	0	A	ADD	4257	1.617	0.1711	1.156	2.261	2.809	0.004964	0.2733	0.9989	0.98833	Imputed	A	0.07153	intronic	ATP8B1	55403879
6	chr6:18756985:T:C	18756985	C	T	18	7	2.571	4.84	0.02781	0	C	ADD	4257	1.741	0.1837	1.214	2.495	3.016	0.002558	0.8835	0.99923	0.99042	Imputed	C	0.05814	intergenic	MIR548A1;LOC101928519	18757216
19	chr19:29527826:C:T	29527826	T	C	19	6	3.167	6.76	0.009322	0	T	ADD	4257	1.623	0.1816	1.137	2.317	2.668	0.007641	0.7759	0.99481	0.93976	Imputed	T	0.06037	intronic	VSTM2B	30018733
19	chr19:29527851:C:A	29527851	A	C	19	6	3.167	6.76	0.009322	0	A	ADD	4257	1.623	0.1816	1.137	2.317	2.668	0.007641	0.7759	0.9948	0.93965	Imputed	A	0.06037	intronic	VSTM2B	30018758
19	chr19:29527861:C:A	29527861	A	C	19	6	3.167	6.76	0.009322	0	A	ADD	4257	1.623	0.1816	1.137	2.317	2.668	0.007641	0.7759	0.9948	0.93962	Imputed	A	0.06037	intronic	VSTM2B	30018768
10	chr10:10683759:C:T	10683759	T	C	47	29	1.621	4.263	0.03895	1	T	ADD	4257	1.428	0.1144	1.141	1.787	3.115	0.001838	0.2013	0.99718	0.98796	Imputed	T	0.2239	intronic	CELF2	10725722
19	chr19:29531643:G:A	29531643	A	G	19	6	3.167	6.76	0.009322	0	A	ADD	4257	1.623	0.1817	1.137	2.317	2.665	0.007697	0.7759	0.99447	0.93583	Imputed	A	0.06037	intronic	VSTM2B	30022550
9	chr9:91127122:C:T	91127122	T	C	46	79	0.5823	8.712	0.003161	1	T	ADD	4257	0.7838	0.1069	0.6356	0.9665	-2.278	0.02271	0.6365	0.98644	0.95525	Imputed	T	0.4705	ncRNA_intronic	LINC00484	93889404
19	chr19:29529156:C:A	29529156	A	C	19	6	3.167	6.76	0.009322	0	A	ADD	4257	1.623	0.1817	1.137	2.317	2.664	0.007717	0.7759	0.99463	0.93759	Imputed	A	0.06037	intronic	VSTM2B	30020063
6	chr6:37126616:G:C	37126616	C	G	4	0	NA	4	0.0455	0	C	ADD	4257	3.425	0.3897	1.596	7.351	3.159	0.001583	1	0.99997	0.99783	Imputed	C	0.00693	intergenic	FGD2;PIM1	37094392
19	chr19:29528926:G:C	29528926	C	G	19	6	3.167	6.76	0.009322	0	C	ADD	4257	1.623	0.1817	1.136	2.317	2.664	0.00773	0.7759	0.99464	0.9377	Imputed	C	0.06037	intronic	VSTM2B	30019833
19	chr19:29528932:G:T	29528932	T	G	19	6	3.167	6.76	0.009322	0	T	ADD	4257	1.623	0.1817	1.136	2.317	2.664	0.00773	0.7759	0.99458	0.93684	Imputed	T	0.06037	intronic	VSTM2B	30019839
1	chr1:19726078:A:G	19726078	G	A	50	28	1.786	6.205	0.01274	0	G	ADD	4257	1.416	0.1258	1.107	1.813	2.767	0.005658	0.6528	0.9956	0.97489	Imputed	G	0.17	intronic	TMCO4	20052571
12	chr12:42649177:G:T	42649177	G	T	40	69	0.5797	7.716	0.005475	0	G	ADD	4257	0.7676	0.1067	0.6228	0.9461	-2.479	0.01317	0.8495	0.98918	0.96543	Imputed	G	0.4565	ncRNA_intronic	LINC02451	43042979
1	chr1:217429503:C:T	217429503	T	C	4	0	NA	4	0.0455	0	T	ADD	4257	6.048	0.57	1.979	18.48	3.157	0.001591	1	0.99906	0.918	Imputed	T	0.002232	UTR3	GPATCH2	217602845
6	chr6:14324699:T:G	14324699	G	T	40	20	2	6.667	0.009823	1	G	ADD	4257	1.381	0.1206	1.091	1.75	2.679	0.007388	0.1782	0.99464	0.97439	Imputed	G	0.2086	intergenic	LINC01108;JARID2	14324930
8	chr8:125566125:C:T	125566125	T	C	36	64	0.5625	7.84	0.00511	1	C	ADD	4257	1.293	0.105	1.053	1.589	2.451	0.01423	1	0.9918	0.97353	Imputed	C	0.461	intergenic	TRIB1;LINC00861	126578369
19	chr19:29524728:G:A	29524728	A	G	19	6	3.167	6.76	0.009322	0	A	ADD	4257	1.622	0.1817	1.136	2.315	2.66	0.007813	0.7759	0.99482	0.93988	Imputed	A	0.06037	ncRNA_intronic	LOC284395	30015635
19	chr19:29525249:A:G	29525249	G	A	19	6	3.167	6.76	0.009322	0	G	ADD	4257	1.622	0.1817	1.136	2.315	2.66	0.007813	0.7759	0.99483	0.93995	Imputed	G	0.06037	ncRNA_intronic	LOC284395	30016156
16	chr16:89134987:C:T	89134987	T	C	14	30	0.4667	5.818	0.01586	0	T	ADD	4257	0.5708	0.1979	0.3873	0.8413	-2.833	0.004605	0.3118	0.99919	0.9921	Imputed	T	0.1217	intronic	ACSF3	89201395
1	chr1:228776983:A:T	228776983	T	A	44	72	0.6111	6.759	0.00933	0	T	ADD	4257	0.7536	0.1064	0.6117	0.9283	-2.659	0.007835	0.8016	0.99406	0.98029	Imputed	T	0.498	intergenic	RHOU;MIR4454	228912730
9	chr9:121449551:A:G	121449551	A	G	79	47	1.681	8.127	0.004361	0	A	ADD	4257	1.28	0.1034	1.046	1.568	2.391	0.01682	0.1305	0.99704	0.98888	Imputed	A	0.3977	intergenic	STOM;GGTA1P	124211829
17	chr17:68748921:T:A	68748921	A	T	15	31	0.4839	5.565	0.01832	0	A	ADD	4257	0.6087	0.1726	0.434	0.8537	-2.877	0.004016	0.03593	0.9945	0.95844	Imputed	A	0.1532	intergenic	LINC01482;ABCA8	66745062
10	chr10:10616593:T:C	10616593	C	T	4	0	NA	4	0.0455	0	C	ADD	4257	2.483	0.2885	1.411	4.37	3.152	0.001619	0.05211	0.99872	0.96265	Imputed	C	0.01985	intronic	CELF2	10658556
15	chr15:43911906:A:G	43911906	G	A	4	0	NA	4	0.0455	0	G	ADD	4257	4.298	0.4626	1.736	10.64	3.152	0.001621	1	0.99853	0.91667	Imputed	G	0.004111	intronic	FRMD5	44204104
1	chr1:3564101:C:A	3564101	A	C	36	62	0.5806	6.898	0.008629	0	A	ADD	4257	0.735	0.1171	0.5842	0.9246	-2.629	0.008557	0.1166	0.99536	0.97984	Imputed	A	0.3248	intronic	MEGF6	3480665
8	chr8:133664678:T:A	133664678	T	A	30	58	0.5172	8.909	0.002838	0	T	ADD	4257	0.7644	0.1207	0.6033	0.9685	-2.225	0.0261	0.6049	0.99141	0.9666	Imputed	T	0.3042	ncRNA_intronic	LOC105375773	134676921
1	chr1:228776677:C:T	228776677	T	C	42	71	0.5915	7.442	0.00637	2	T	ADD	4257	0.7648	0.1063	0.621	0.942	-2.522	0.01168	0.451	0.9943	0.98105	Imputed	T	0.4996	intergenic	RHOU;MIR4454	228912424
6	chr6:150661842:G:A	150661842	A	G	19	4	4.75	9.783	0.001762	0	A	ADD	4257	1.432	0.1769	1.013	2.025	2.031	0.04229	1	0.99963	0.99551	Imputed	A	0.07153	intronic	PLEKHG1	150982978
2	chr2:76482520:G:A	76482520	A	G	26	12	2.167	5.158	0.02314	0	A	ADD	4257	1.633	0.1664	1.178	2.262	2.946	0.003224	0.9106	0.99935	0.99334	Imputed	A	0.07764	intergenic	GCFC2;LRRTM4	76709646
17	chr17:68717640:T:C	68717640	C	T	15	29	0.5172	4.455	0.03481	0	C	ADD	4257	0.5817	0.1765	0.4116	0.8222	-3.069	0.002145	0.02917	0.99481	0.96346	Imputed	C	0.151	intergenic	LINC01482;ABCA8	66713781
21	chr21:42762025:C:G	42762025	G	C	57	33	1.727	6.4	0.01141	1	G	ADD	4257	1.333	0.1058	1.084	1.641	2.719	0.006551	0.8647	0.97987	0.93343	Imputed	G	0.3629	intronic	PDE9A	44182135
19	chr19:29528770:C:T	29528770	T	C	19	6	3.167	6.76	0.009322	0	T	ADD	4257	1.619	0.1817	1.134	2.312	2.651	0.008024	0.7764	0.99464	0.93767	Imputed	T	0.06049	intronic	VSTM2B	30019677
2	chr2:195754606:GCTCAGGTGATC:G	195754606	G	GCTCAGGTGATC	6	0	NA	6	0.01431	0	G	ADD	4257	2.912	0.383	1.375	6.17	2.791	0.005255	0.1573	0.99992	0.99476	Imputed	G	0.007165	intronic	DNAH7	196619330
10	chr10:1286946:T:G	1286946	G	T	33	13	2.538	8.696	0.00319	0	G	ADD	4257	1.402	0.1492	1.046	1.878	2.263	0.02364	0.03851	0.99101	0.94118	Imputed	G	0.1176	intronic	ADARB2	1329141
16	chr16:89104976:G:A	89104976	A	G	15	30	0.5	5	0.02535	0	A	ADD	4257	0.5555	0.198	0.3769	0.8188	-2.97	0.00298	0.2571	0.99915	0.99062	Imputed	A	0.1245	intronic	ACSF3	89171384
17	chr17:72039973:G:C	72039973	C	G	59	33	1.788	7.348	0.006714	2	C	ADD	4257	1.306	0.1054	1.062	1.606	2.533	0.01131	0.1322	0.99575	0.98501	Imputed	C	0.3431	ncRNA_exonic	LINC01152	70036114
1	chr1:112364405:A:G	112364405	G	A	33	13	2.538	8.696	0.00319	0	G	ADD	4257	1.372	0.1401	1.043	1.806	2.259	0.02388	0.02237	0.99763	0.98387	Imputed	G	0.142	intergenic	LINC01750;CTTNBP2NL	112907027
17	chr17:63073058:T:C	63073058	C	T	16	3	5.333	8.895	0.00286	0	C	ADD	4257	1.582	0.207	1.054	2.373	2.216	0.0267	1	0.99969	0.99498	Imputed	C	0.04945	intronic	TANC2	61150419
1	chr1:2335368:C:T	2335368	T	C	14	27	0.5185	4.122	0.04233	0	T	ADD	4257	0.5039	0.2197	0.3276	0.7751	-3.119	0.001813	0.8731	0.99305	0.93315	Imputed	T	0.1081	intronic	MORN1	2266807
4	chr4:142527751:T:C	142527751	C	T	14	30	0.4667	5.818	0.01586	1	C	ADD	4257	0.5894	0.1876	0.4081	0.8514	-2.817	0.004844	0.1195	0.99338	0.94469	Imputed	C	0.1319	intronic	INPP4B	143448904
1	chr1:84793504:TTCTC:T	84793504	T	TTCTC	28	9	3.111	9.757	0.001787	0	T	ADD	4257	1.446	0.1823	1.012	2.067	2.023	0.04304	0.2488	0.99797	0.97661	Imputed	T	0.06695	intergenic	SSX2IP;LPAR3	85259187
7	chr7:48198708:T:G	48198708	G	T	20	5	4	9	0.0027	0	G	ADD	4257	1.537	0.1962	1.046	2.258	2.191	0.02849	0.4193	0.99931	0.98979	Imputed	G	0.05238	intronic	ABCA13	48238305
10	chr10:66252270:C:T	66252270	T	C	30	14	2.143	5.818	0.01586	0	T	ADD	4257	1.474	0.1378	1.125	1.932	2.817	0.004851	0.8317	0.99779	0.98606	Imputed	T	0.1293	intronic	CTNNA3	68012028
1	chr1:228777800:A:G	228777800	G	A	43	73	0.589	7.759	0.005346	0	G	ADD	4257	0.7711	0.1063	0.6261	0.9497	-2.446	0.01445	0.7774	0.98793	0.96286	Imputed	G	0.4979	intergenic	RHOU;MIR4454	228913547
20	chr20:3461557:G:A	3461557	A	G	17	7	2.429	4.167	0.04123	0	A	ADD	4257	1.743	0.1787	1.228	2.474	3.109	0.001878	0.5769	0.99859	0.98304	Imputed	A	0.06119	intergenic	C20orf194;ATRN	3442204
10	chr10:23201959:A:AT	23201959	AT	A	12	3	4	5.4	0.02014	0	AT	ADD	4257	1.888	0.2199	1.227	2.905	2.889	0.003863	0.3741	0.99837	0.96787	Imputed	AT	0.03794	0		23490888
12	chr12:91071441:A:AT	91071441	AT	A	10	2	5	5.333	0.02092	0	AT	ADD	4257	2.079	0.2523	1.268	3.408	2.901	0.003722	0.4823	0.99992	0.99762	Imputed	AT	0.02431	0		91465218
6	chr6:37007181:T:C	37007181	C	T	19	8	2.375	4.481	0.03426	0	C	ADD	4257	1.722	0.1781	1.215	2.442	3.052	0.002273	0.3363	0.9965	0.96442	Imputed	C	0.06331	intronic	FGD2	36974957
7	chr7:148600752:G:T	148600752	T	G	28	53	0.5283	7.716	0.005473	0	T	ADD	4257	0.7236	0.132	0.5586	0.9373	-2.451	0.01425	0.5623	0.99578	0.97851	Imputed	T	0.2517	intronic	C7orf33	148297844
1	chr1:112368173:C:T	112368173	T	C	33	13	2.538	8.696	0.00319	0	T	ADD	4257	1.373	0.141	1.042	1.811	2.25	0.02446	0.02028	0.99781	0.98514	Imputed	T	0.1394	intergenic	LINC01750;CTTNBP2NL	112910795
11	chr11:68678413:C:T	68678413	T	C	4	0	NA	4	0.0455	0	T	ADD	4257	3.168	0.3681	1.54	6.517	3.132	0.001733	0.2217	0.99925	0.9617	Imputed	T	0.008574	intergenic	PPP6R3;GAL	68445881
12	chr12:101568856:C:A	101568856	A	C	67	39	1.718	7.396	0.006536	0	A	ADD	4257	1.31	0.1077	1.061	1.618	2.51	0.01207	0.5385	0.99472	0.97968	Imputed	A	0.321	intergenic	SPIC;MYBPC1	101962634
12	chr12:686093:T:C	686093	C	T	20	44	0.4545	9	0.0027	2	C	ADD	4257	0.7005	0.1633	0.5086	0.9648	-2.179	0.0293	0.598	0.98104	0.87833	Imputed	C	0.1572	intergenic	NINJ2;WNK1	795259
17	chr17:72044406:G:T	72044406	T	G	56	32	1.75	6.545	0.01052	2	T	ADD	4257	1.326	0.1057	1.078	1.632	2.673	0.007526	0.324	0.99609	0.98568	Imputed	T	0.3389	ncRNA_intronic	LOC102723517	70040547
1	chr1:228780887:A:G	228780887	A	G	48	23	2.087	8.803	0.003008	0	A	ADD	4257	1.317	0.1243	1.033	1.681	2.218	0.02658	0.3428	0.98918	0.94846	Imputed	A	0.1839	intergenic	RHOU;MIR4454	228916634
2	chr2:16387956:A:T	16387956	A	T	49	27	1.815	6.368	0.01162	3	A	ADD	4257	1.371	0.1169	1.091	1.725	2.702	0.006882	0.7896	0.97219	0.87652	Imputed	A	0.2322	intergenic	GACAT3;FAM49A	16569224
10	chr10:10664901:C:T	10664901	T	C	48	29	1.655	4.688	0.03037	0	T	ADD	4257	1.41	0.1142	1.127	1.764	3.007	0.002638	0.1745	0.99793	0.99014	Imputed	T	0.2261	intronic	CELF2	10706864
10	chr10:33475071:C:T	33475071	C	T	44	70	0.6286	5.93	0.01489	0	C	ADD	4257	0.7345	0.1109	0.591	0.9128	-2.782	0.005397	0.01908	0.99393	0.97593	Imputed	C	0.4225	intergenic	NRP1;LINC00838	33763999
8	chr8:15937163:C:CT	15937163	C	CT	70	43	1.628	6.451	0.01109	0	C	ADD	4257	1.334	0.1073	1.081	1.646	2.685	0.007255	0.1309	0.99608	0.98663	Imputed	C	0.4827	intergenic	TUSC3;MSR1	15794672
1	chr1:112370630:C:A	112370630	A	C	33	13	2.538	8.696	0.00319	0	A	ADD	4257	1.368	0.14	1.04	1.8	2.237	0.02527	0.02694	0.99744	0.98293	Imputed	A	0.1424	intergenic	LINC01750;CTTNBP2NL	112913252
21	chr21:43834895:C:T	43834895	T	C	43	72	0.5972	7.313	0.006846	0	T	ADD	4257	0.736	0.1218	0.5797	0.9343	-2.518	0.0118	0.2767	0.99891	0.99465	Imputed	T	0.2953	intergenic	AATBC;AGPAT3	45254776
6	chr6:18743468:G:T	18743468	T	G	18	6	3	6	0.01431	0	T	ADD	4257	1.664	0.184	1.16	2.386	2.766	0.005667	0.8879	0.99928	0.99165	Imputed	T	0.06096	intergenic	MIR548A1;LOC101928519	18743699
1	chr1:84787788:G:A	84787788	A	G	28	9	3.111	9.757	0.001787	0	A	ADD	4257	1.44	0.1824	1.007	2.059	2.001	0.04544	0.1621	0.99908	0.98884	Imputed	A	0.06718	intergenic	SSX2IP;LPAR3	85253471
18	chr18:25592897:A:G	25592897	G	A	13	4	3.25	4.765	0.02905	0	G	ADD	4257	1.897	0.2142	1.247	2.887	2.989	0.002798	1	0.99993	0.99852	Imputed	G	0.03876	intergenic	ZNF521;SS18	23172861
14	chr14:103269377:G:A	103269377	A	G	56	37	1.514	3.882	0.04881	0	A	ADD	4257	1.401	0.1073	1.135	1.729	3.144	0.001666	0.06483	0.98985	0.9649	Imputed	A	0.3948	intergenic	LINC00605;LOC105378183	103735714
16	chr16:89133749:G:A	89133749	A	G	14	30	0.4667	5.818	0.01586	0	A	ADD	4257	0.5747	0.1979	0.3899	0.847	-2.799	0.005128	0.3085	0.99912	0.99135	Imputed	A	0.1209	intronic	ACSF3	89200157
12	chr12:90978392:T:C	90978392	C	T	10	2	5	5.333	0.02092	0	C	ADD	4257	2.033	0.2458	1.256	3.291	2.887	0.003889	0.7406	0.99996	0.99887	Imputed	C	0.02607	intronic	EPYC	91372169
7	chr7:48201295:G:T	48201295	T	G	20	5	4	9	0.0027	0	T	ADD	4257	1.53	0.1962	1.041	2.248	2.167	0.03023	0.4233	0.99931	0.98981	Imputed	T	0.05262	intronic	ABCA13	48240892
1	chr1:154798309:A:G	154798309	G	A	65	41	1.585	5.434	0.01975	1	G	ADD	4257	1.353	0.1056	1.101	1.665	2.867	0.00414	0.6129	0.97803	0.93023	Imputed	G	0.4637	intronic	KCNN3	154770785
6	chr6:18742649:T:A	18742649	A	T	18	6	3	6	0.01431	0	A	ADD	4257	1.663	0.184	1.159	2.385	2.763	0.005719	0.8879	0.99872	0.98557	Imputed	A	0.06096	intergenic	MIR548A1;LOC101928519	18742880
1	chr1:112372621:A:G	112372621	G	A	32	13	2.462	8.022	0.004621	1	G	ADD	4257	1.383	0.1367	1.058	1.807	2.371	0.01772	0.0369	0.99307	0.96061	Imputed	G	0.1527	intergenic	LINC01750;CTTNBP2NL	112915243
10	chr10:10684348:G:A	10684348	A	G	47	29	1.621	4.263	0.03895	1	A	ADD	4257	1.422	0.1144	1.136	1.779	3.074	0.002109	0.2558	0.99719	0.98812	Imputed	A	0.2248	intronic	CELF2	10726311
1	chr1:228782852:G:T	228782852	G	T	67	38	1.763	8.01	0.004653	0	G	ADD	4257	1.283	0.1051	1.044	1.577	2.373	0.01766	0.6192	0.98558	0.95615	Imputed	G	0.3885	intergenic	RHOU;MIR4454	228918599
10	chr10:10680695:C:T	10680695	T	C	47	29	1.621	4.263	0.03895	1	T	ADD	4257	1.421	0.1144	1.136	1.779	3.074	0.00211	0.2197	0.9971	0.98833	Imputed	T	0.2248	intronic	CELF2	10722658
10	chr10:10674470:A:G	10674470	G	A	47	29	1.621	4.263	0.03895	1	G	ADD	4257	1.421	0.1144	1.136	1.778	3.073	0.002121	0.2192	0.99692	0.98764	Imputed	G	0.2247	intronic	CELF2	10716433
17	chr17:68746395:G:A	68746395	A	G	15	31	0.4839	5.565	0.01832	0	A	ADD	4257	0.6127	0.1725	0.4369	0.8592	-2.84	0.004517	0.04707	0.99458	0.95913	Imputed	A	0.1525	intergenic	LINC01482;ABCA8	66742536
10	chr10:10670995:C:T	10670995	T	C	47	29	1.621	4.263	0.03895	1	T	ADD	4257	1.421	0.1144	1.136	1.778	3.072	0.002129	0.2192	0.99692	0.98764	Imputed	T	0.2247	intronic	CELF2	10712958
16	chr16:89133820:G:A	89133820	A	G	14	30	0.4667	5.818	0.01586	0	A	ADD	4257	0.5754	0.1979	0.3904	0.8481	-2.793	0.005229	0.3084	0.99913	0.9915	Imputed	A	0.1207	intronic	ACSF3	89200228
10	chr10:10681052:C:T	10681052	T	C	47	29	1.621	4.263	0.03895	1	T	ADD	4257	1.421	0.1144	1.136	1.778	3.071	0.002134	0.2371	0.99709	0.98831	Imputed	T	0.2249	intronic	CELF2	10723015
10	chr10:10685845:T:A	10685845	A	T	47	29	1.621	4.263	0.03895	1	A	ADD	4257	1.421	0.1144	1.136	1.778	3.071	0.002134	0.2371	0.9973	0.98867	Imputed	A	0.2249	intronic	CELF2	10727808
17	chr17:63054163:A:C	63054163	C	A	16	3	5.333	8.895	0.00286	0	C	ADD	4257	1.571	0.2072	1.047	2.359	2.181	0.02918	1	0.99979	0.99644	Imputed	C	0.0498	intronic	TANC2	61131524
20	chr20:12183448:A:G	12183448	G	A	53	34	1.559	4.149	0.04165	0	G	ADD	4257	1.451	0.1205	1.146	1.838	3.089	0.002008	0.9196	0.99051	0.95549	Imputed	G	0.1958	intergenic	BTBD3;LINC01722	12164096
1	chr1:4120529:GT:G	4120529	G	GT	45	70	0.6429	5.435	0.01974	0	G	ADD	4257	0.7307	0.1097	0.5893	0.906	-2.86	0.00424	0.8977	0.9949	0.98278	Imputed	G	0.4222	intergenic	LINC01346;LINC01777	4180589
10	chr10:33473974:T:C	33473974	T	C	44	70	0.6286	5.93	0.01489	0	T	ADD	4257	0.7357	0.1108	0.5921	0.9143	-2.769	0.005629	0.02454	0.99398	0.97614	Imputed	T	0.4221	intergenic	NRP1;LINC00838	33762902
12	chr12:90969911:A:G	90969911	G	A	10	2	5	5.333	0.02092	0	G	ADD	4257	2.028	0.2458	1.253	3.283	2.876	0.004027	0.7421	0.99998	0.99935	Imputed	G	0.02619	intronic	EPYC	91363688
10	chr10:10667318:C:T	10667318	T	C	47	29	1.621	4.263	0.03895	1	T	ADD	4257	1.417	0.1138	1.134	1.771	3.067	0.002165	0.1485	0.99766	0.98938	Imputed	T	0.2272	intronic	CELF2	10709281
10	chr10:10683724:A:G	10683724	G	A	47	29	1.621	4.263	0.03895	1	G	ADD	4257	1.42	0.1144	1.135	1.777	3.065	0.00218	0.2375	0.99719	0.98812	Imputed	G	0.225	intronic	CELF2	10725687
10	chr10:23241894:T:A	23241894	A	T	12	3	4	5.4	0.02014	0	A	ADD	4257	1.876	0.2199	1.219	2.887	2.861	0.004219	0.375	0.99887	0.97961	Imputed	A	0.03817	intergenic	PTF1A;C10orf67	23530823
1	chr1:84788512:T:C	84788512	C	T	28	9	3.111	9.757	0.001787	0	C	ADD	4257	1.435	0.1824	1.004	2.052	1.981	0.04759	0.202	0.99944	0.99326	Imputed	C	0.06742	intergenic	SSX2IP;LPAR3	85254195
1	chr1:84790746:C:T	84790746	T	C	28	9	3.111	9.757	0.001787	0	T	ADD	4257	1.435	0.1824	1.004	2.052	1.981	0.04759	0.202	0.99945	0.99336	Imputed	T	0.06742	intergenic	SSX2IP;LPAR3	85256429
1	chr1:84791031:G:C	84791031	C	G	28	9	3.111	9.757	0.001787	0	C	ADD	4257	1.435	0.1824	1.004	2.052	1.981	0.04759	0.202	0.99945	0.99336	Imputed	C	0.06742	intergenic	SSX2IP;LPAR3	85256714
1	chr1:84791341:G:T	84791341	T	G	28	9	3.111	9.757	0.001787	0	T	ADD	4257	1.435	0.1824	1.004	2.052	1.981	0.04759	0.202	0.99941	0.99285	Imputed	T	0.06742	intergenic	SSX2IP;LPAR3	85257024
1	chr1:84791377:G:A	84791377	A	G	28	9	3.111	9.757	0.001787	0	A	ADD	4257	1.435	0.1824	1.004	2.052	1.981	0.04759	0.202	0.99941	0.99281	Imputed	A	0.06742	intergenic	SSX2IP;LPAR3	85257060
1	chr1:84791387:T:C	84791387	C	T	28	9	3.111	9.757	0.001787	0	C	ADD	4257	1.435	0.1824	1.004	2.052	1.981	0.04759	0.202	0.99941	0.99282	Imputed	C	0.06742	intergenic	SSX2IP;LPAR3	85257070
1	chr1:228767485:A:G	228767485	G	A	43	72	0.5972	7.313	0.006846	0	A	ADD	4257	1.304	0.1061	1.059	1.605	2.5	0.01243	0.6369	0.99369	0.97907	Imputed	A	0.4804	intergenic	RHOU;MIR4454	228903232
1	chr1:51321543:C:T	51321543	T	C	7	1	7	4.5	0.03389	0	T	ADD	4257	2.534	0.3077	1.386	4.632	3.021	0.002515	0.1364	1	0.99989	Genotyped	T	0.01351	intronic	TTC39A	51787215
1	chr1:228767139:A:T	228767139	T	A	43	72	0.5972	7.313	0.006846	0	A	ADD	4257	1.303	0.1061	1.058	1.604	2.496	0.01257	0.6147	0.99373	0.97923	Imputed	A	0.4805	intergenic	RHOU;MIR4454	228902886
1	chr1:112367311:G:A	112367311	A	G	34	16	2.125	6.48	0.01091	0	A	ADD	4257	1.427	0.1338	1.098	1.855	2.656	0.007897	0.01086	0.99732	0.98199	Imputed	A	0.1599	intergenic	LINC01750;CTTNBP2NL	112909933
12	chr12:90989093:A:G	90989093	G	A	10	2	5	5.333	0.02092	0	G	ADD	4257	2.024	0.2458	1.25	3.277	2.869	0.00412	0.7421	0.99997	0.99922	Imputed	G	0.02619	intronic	EPYC	91382870
12	chr12:90996431:A:T	90996431	T	A	10	2	5	5.333	0.02092	0	T	ADD	4257	2.024	0.2458	1.25	3.277	2.869	0.00412	0.7421	0.99998	0.99929	Imputed	T	0.02619	intronic	EPYC	91390208
12	chr12:91002470:G:T	91002470	T	G	10	2	5	5.333	0.02092	0	T	ADD	4257	2.024	0.2458	1.25	3.277	2.869	0.00412	0.7421	0.99997	0.99924	Imputed	T	0.02619	exonic	EPYC	91396247
10	chr10:10681719:T:C	10681719	C	T	47	29	1.621	4.263	0.03895	1	C	ADD	4257	1.419	0.1144	1.134	1.776	3.059	0.002217	0.256	0.9973	0.98865	Imputed	C	0.2252	intronic	CELF2	10723682
1	chr1:112362575:C:T	112362575	T	C	33	13	2.538	8.696	0.00319	0	T	ADD	4257	1.363	0.1402	1.036	1.795	2.21	0.0271	0.01631	0.99763	0.98387	Imputed	T	0.1429	intergenic	LINC01750;CTTNBP2NL	112905197
7	chr7:97290986:G:T	97290986	T	G	5	0	NA	5	0.02535	0	T	ADD	4257	4.058	0.4786	1.588	10.37	2.927	0.003427	0.06331	0.9999	0.99216	Imputed	T	0.004933	intergenic	SDHAF3;TAC1	96920298
10	chr10:97674916:A:AGAG	97674916	AGAG	A	45	26	1.731	5.085	0.02414	0	AGAG	ADD	4257	1.434	0.1237	1.125	1.827	2.911	0.003603	0.4729	0.99821	0.99016	Imputed	AGAG	0.1914	0		99434673
1	chr1:17921432:G:T	17921432	T	G	14	4	3.5	5.556	0.01842	0	T	ADD	4257	1.763	0.2008	1.19	2.614	2.825	0.004735	0.6005	0.99981	0.99603	Genotyped	T	0.04827	intergenic	ACTL8;LINC01654	18247926
10	chr10:10665981:C:T	10665981	T	C	47	29	1.621	4.263	0.03895	1	T	ADD	4257	1.416	0.1138	1.133	1.77	3.056	0.00224	0.1619	0.99767	0.98943	Imputed	T	0.2274	intronic	CELF2	10707944
10	chr10:10666198:C:T	10666198	T	C	47	29	1.621	4.263	0.03895	1	T	ADD	4257	1.416	0.1138	1.133	1.77	3.056	0.00224	0.1619	0.99767	0.98943	Imputed	T	0.2274	intronic	CELF2	10708161
16	chr16:89136665:C:T	89136665	T	C	14	30	0.4667	5.818	0.01586	0	T	ADD	4257	0.5777	0.1977	0.3921	0.8511	-2.776	0.00551	0.4224	0.99999	0.99989	Genotyped	T	0.1205	intronic	ACSF3	89203073
1	chr1:53176788:C:T	53176788	T	C	6	0	NA	6	0.01431	0	T	ADD	4257	2.203	0.2882	1.252	3.875	2.74	0.006142	0.06186	0.99692	0.87118	Imputed	T	0.01586	intergenic	SLC1A7;CPT2	53642460
8	chr8:13867064:A:T	13867064	A	T	46	68	0.6765	4.246	0.03935	0	A	ADD	4257	0.6853	0.1236	0.5379	0.8732	-3.057	0.002235	0.7096	0.98901	0.95224	Imputed	A	0.299	intergenic	LOC102725080;SGCZ	13724573
21	chr21:43847253:C:T	43847253	T	C	41	74	0.5541	9.47	0.002089	0	T	ADD	4257	0.8001	0.1097	0.6453	0.9921	-2.032	0.04211	0.1028	0.99972	0.99892	Genotyped	T	0.3789	intergenic	AATBC;AGPAT3	45267134
19	chr19:14543983:C:G	14543983	G	C	7	1	7	4.5	0.03389	0	G	ADD	4257	2.5	0.3043	1.377	4.54	3.011	0.002602	1	0.99941	0.97444	Imputed	G	0.01515	intronic	TECR	14654795
5	chr5:76969697:C:T	76969697	T	C	71	39	1.821	9.309	0.00228	0	T	ADD	4257	1.252	0.1086	1.012	1.548	2.066	0.03881	0.2086	0.99492	0.98063	Imputed	T	0.3433	downstream	CRHBP	76265522
17	chr17:35179396:G:A	35179396	G	A	42	64	0.6562	4.566	0.03261	0	G	ADD	4257	0.7237	0.1079	0.5857	0.8941	-2.998	0.002721	0.899	0.99689	0.98948	Imputed	G	0.4466	intronic	UNC45B	33506415
19	chr19:12022167:T:C	12022167	T	C	11	3	3.667	4.571	0.03251	0	T	ADD	4257	2.066	0.2423	1.285	3.322	2.995	0.002741	0.7421	0.99129	0.80887	Imputed	T	0.02643	ncRNA_intronic	LOC101928464	12132982
12	chr12:91065258:A:G	91065258	G	A	10	2	5	5.333	0.02092	0	G	ADD	4257	2.055	0.2522	1.254	3.369	2.857	0.004275	0.4901	0.99993	0.99814	Imputed	G	0.02455	intergenic	KERA;LUM	91459035
10	chr10:10788660:G:A	10788660	A	G	42	20	2.1	7.806	0.005206	0	A	ADD	4257	1.344	0.1242	1.054	1.715	2.382	0.0172	0.8355	0.99469	0.97475	Imputed	A	0.1883	ncRNA_intronic	SFTA1P	10830623
5	chr5:76969643:G:A	76969643	A	G	71	39	1.821	9.309	0.00228	0	A	ADD	4257	1.251	0.1086	1.011	1.548	2.061	0.03928	0.1963	0.99491	0.98058	Imputed	A	0.3434	downstream	CRHBP	76265468
2	chr2:76427909:C:A	76427909	A	C	24	11	2.182	4.829	0.02799	0	A	ADD	4257	1.65	0.17	1.183	2.303	2.947	0.003205	0.9066	0.99844	0.98384	Imputed	A	0.07353	intergenic	GCFC2;LRRTM4	76655035
21	chr21:35382946:C:G	35382946	G	C	44	71	0.6197	6.339	0.01181	0	G	ADD	4257	0.7497	0.108	0.6067	0.9264	-2.669	0.007619	0.2069	0.99423	0.98092	Imputed	G	0.4618	ncRNA_intronic	LOC100506403	36755244
3	chr3:136901374:T:A	136901374	A	T	4	0	NA	4	0.0455	0	A	ADD	4257	3.327	0.3889	1.552	7.129	3.09	0.001999	1	0.99935	0.96048	Imputed	A	0.007282	intronic	NCK1	136620216
17	chr17:35174413:C:T	35174413	C	T	42	64	0.6562	4.566	0.03261	0	C	ADD	4257	0.7239	0.1081	0.5857	0.8947	-2.99	0.002793	0.9494	0.99753	0.99126	Imputed	C	0.4462	intronic	UNC45B	33501432
8	chr8:15935009:A:G	15935009	G	A	44	70	0.6286	5.93	0.01489	0	A	ADD	4257	1.344	0.1078	1.088	1.66	2.741	0.006118	0.08953	0.99872	0.99563	Imputed	A	0.4894	intergenic	TUSC3;MSR1	15792518
16	chr16:89126987:C:T	89126987	T	C	14	29	0.4828	5.233	0.02217	0	T	ADD	4257	0.56	0.2021	0.3768	0.8321	-2.869	0.004114	0.06544	0.99916	0.99056	Imputed	T	0.1191	intronic	ACSF3	89193395
5	chr5:76969157:T:C	76969157	C	T	71	39	1.821	9.309	0.00228	0	C	ADD	4257	1.25	0.1086	1.01	1.546	2.053	0.04007	0.1846	0.99492	0.98062	Imputed	C	0.3437	UTR3	CRHBP	76264982
12	chr12:90955356:G:A	90955356	A	G	10	2	5	5.333	0.02092	0	A	ADD	4257	2.015	0.2458	1.245	3.261	2.85	0.004369	0.7436	0.99996	0.99873	Imputed	A	0.02631	upstream	CCER1	91349133
12	chr12:90960040:T:C	90960040	C	T	10	2	5	5.333	0.02092	0	C	ADD	4257	2.015	0.2458	1.245	3.261	2.85	0.004369	0.7436	0.99998	0.99938	Imputed	C	0.02631	intergenic	CCER1;EPYC	91353817
12	chr12:90970830:G:A	90970830	A	G	10	2	5	5.333	0.02092	0	A	ADD	4257	2.015	0.2458	1.245	3.261	2.85	0.004369	0.7436	0.99997	0.99906	Imputed	A	0.02631	intronic	EPYC	91364607
2	chr2:111473556:C:A	111473556	A	C	4	0	NA	4	0.0455	0	A	ADD	4257	8.254	0.6835	2.162	31.51	3.088	0.002015	1	0.99896	0.86392	Imputed	A	0.001292	ncRNA_intronic	MIR4435-2HG	112231133
2	chr2:115580866:A:T	115580866	T	A	2	11	0.1818	6.231	0.01255	1	T	ADD	4257	0.3955	0.346	0.2008	0.7793	-2.681	0.00735	0.04228	0.99931	0.9852	Imputed	T	0.05238	intronic	DPP10	116338442
18	chr18:14261388:C:G	14261388	G	C	22	9	2.444	5.452	0.01955	0	G	ADD	4257	1.575	0.1608	1.149	2.159	2.825	0.004726	0.1024	0.98559	0.84752	Imputed	G	0.09197	intergenic	ANKRD20A5P;CYP4F35P	14261387
1	chr1:83030455:T:C	83030455	C	T	5	0	NA	5	0.02535	0	C	ADD	4257	3.695	0.4496	1.531	8.917	2.907	0.003649	1	0.9992	0.95425	Imputed	C	0.004816	ncRNA_intronic	LINC01362	83496138
1	chr1:83030710:A:G	83030710	G	A	5	0	NA	5	0.02535	0	G	ADD	4257	3.695	0.4496	1.531	8.917	2.907	0.003649	1	0.9992	0.95425	Imputed	G	0.004816	ncRNA_intronic	LINC01362	83496393
16	chr16:19195591:C:G	19195591	G	C	16	6	2.667	4.545	0.03301	0	G	ADD	4257	1.889	0.2129	1.245	2.867	2.989	0.002803	0.2139	0.99695	0.95234	Imputed	G	0.04064	intronic	SYT17	19206913
2	chr2:76431128:T:C	76431128	C	T	24	11	2.182	4.829	0.02799	0	C	ADD	4257	1.648	0.17	1.181	2.299	2.937	0.003315	1	0.9986	0.98527	Imputed	C	0.07364	intergenic	GCFC2;LRRTM4	76658254
10	chr10:26610871:T:C	26610871	C	T	30	11	2.727	8.805	0.003004	0	C	ADD	4257	1.451	0.1727	1.034	2.036	2.156	0.03107	0.6555	0.99287	0.93711	Imputed	C	0.07764	intergenic	FAM238A;FAM238B	26899800
10	chr10:97660247:C:T	97660247	T	C	45	26	1.731	5.085	0.02414	0	T	ADD	4257	1.431	0.1241	1.122	1.825	2.889	0.00387	0.3572	0.99865	0.99277	Imputed	T	0.192	intronic	PI4K2A	99420004
16	chr16:77436409:T:A	77436409	A	T	34	60	0.5667	7.191	0.007325	0	A	ADD	4257	0.7468	0.1173	0.5935	0.9398	-2.49	0.01279	0.2395	0.99604	0.98481	Imputed	A	0.345	intergenic	ADAMTS18;NUDT7	77470306
1	chr1:228765725:T:C	228765725	C	T	43	72	0.5972	7.313	0.006846	0	T	ADD	4257	1.298	0.1059	1.055	1.598	2.465	0.0137	0.4498	0.99341	0.97803	Imputed	T	0.4756	intergenic	RHOU;MIR4454	228901472
10	chr10:107795348:G:A	107795348	A	G	48	77	0.6234	6.728	0.009491	2	A	ADD	4257	0.7508	0.1112	0.6038	0.9336	-2.578	0.009936	0.6715	0.98919	0.96362	Imputed	A	0.4	intergenic	SORCS1;LINC01435	109555106
1	chr1:189720021:TA:T	189720021	T	TA	4	0	NA	4	0.0455	0	T	ADD	4257	2.672	0.3192	1.429	4.995	3.079	0.002075	0.07103	0.9974	0.8947	Imputed	T	0.01128	intergenic	NONE;BRINP3	189689151
16	chr16:4798995:T:C	4798995	C	T	73	43	1.698	7.759	0.005346	0	C	ADD	4257	1.284	0.1053	1.044	1.578	2.372	0.01768	0.5931	0.99516	0.98389	Imputed	C	0.4899	intronic	ROGDI	4848996
16	chr16:77465786:A:C	77465786	C	A	43	64	0.6719	4.121	0.04234	0	C	ADD	4257	0.6847	0.1239	0.5371	0.8729	-3.057	0.002235	0.1167	0.99861	0.99332	Imputed	C	0.3097	intergenic	ADAMTS18;NUDT7	77499683
9	chr9:89423745:G:A	89423745	A	G	48	25	1.92	7.247	0.007104	0	A	ADD	4257	1.33	0.1153	1.061	1.667	2.474	0.01334	0.3175	0.99849	0.99255	Imputed	A	0.2388	intronic	SEMA4D	92038660
15	chr15:79114777:C:T	79114777	T	C	27	13	2.077	4.9	0.02686	0	T	ADD	4257	1.545	0.1491	1.153	2.069	2.917	0.00353	0.86	0.99156	0.9306	Imputed	T	0.1007	intergenic	RASGRF1;ANKRD34C-AS1	79407119
17	chr17:32768062:C:G	32768062	G	C	9	0	NA	9	0.0027	0	G	ADD	4257	1.84	0.2894	1.043	3.244	2.106	0.03517	0.4133	0.99662	0.90724	Imputed	G	0.02091	intronic	MYO1D	31095080
17	chr17:42443909:C:T	42443909	C	T	37	60	0.6167	5.454	0.01953	0	C	ADD	4257	0.7319	0.1108	0.589	0.9095	-2.816	0.004863	0.6993	0.99183	0.9703	Imputed	C	0.4188	intergenic	CAVIN1;ATP6V0A1	40595927
1	chr1:3562771:T:G	3562771	G	T	36	62	0.5806	6.898	0.008629	0	G	ADD	4257	0.7431	0.1168	0.591	0.9342	-2.543	0.01101	0.1347	0.99909	0.99605	Genotyped	G	0.3253	intronic	MEGF6	3479335
17	chr17:79625691:C:CTGAG	79625691	CTGAG	C	7	21	0.3333	7	0.008151	0	CTGAG	ADD	4257	0.5239	0.2563	0.317	0.8658	-2.522	0.01167	0.2262	0.94623	0.51329	Imputed	CTGAG	0.07634	0		71626
11	chr11:8279875:G:A	8279875	A	G	13	2	6.5	8.067	0.004509	0	A	ADD	4257	1.737	0.2393	1.086	2.776	2.306	0.0211	0.7891	0.99886	0.98179	Imputed	A	0.03148	intergenic	LMO1;STK33	8301422
21	chr21:43835504:C:T	43835504	T	C	43	73	0.589	7.759	0.005346	0	T	ADD	4257	0.7504	0.1213	0.5916	0.9519	-2.366	0.01797	0.3672	0.99865	0.99349	Imputed	T	0.2945	intergenic	AATBC;AGPAT3	45255385
1	chr1:17913411:T:C	17913411	C	T	14	4	3.5	5.556	0.01842	0	C	ADD	4257	1.748	0.2	1.181	2.587	2.793	0.005229	0.8617	0.99956	0.99088	Imputed	C	0.04851	intergenic	ACTL8;LINC01654	18239905
6	chr6:37103163:C:G	37103163	G	C	7	0	NA	7	0.008151	0	G	ADD	4257	2.272	0.3261	1.199	4.305	2.516	0.01186	0.2594	0.99974	0.98879	Imputed	G	0.01633	intergenic	FGD2;PIM1	37070939
16	chr16:77435814:G:A	77435814	A	G	34	60	0.5667	7.191	0.007325	0	A	ADD	4257	0.7479	0.1172	0.5944	0.941	-2.478	0.0132	0.2679	0.99597	0.98438	Imputed	A	0.3447	upstream	ADAMTS18	77469711
10	chr10:97637626:A:C	97637626	C	A	47	29	1.621	4.263	0.03895	0	C	ADD	4257	1.44	0.1205	1.137	1.823	3.025	0.002485	0.05102	0.99873	0.99393	Imputed	C	0.2187	intergenic	MORN4;PI4K2A	99397383
14	chr14:103265460:T:C	103265460	C	T	56	37	1.514	3.882	0.04881	0	C	ADD	4257	1.388	0.1061	1.128	1.709	3.092	0.001991	0.2669	0.99032	0.96635	Imputed	C	0.4063	intergenic	LINC00605;LOC105378183	103731797
10	chr10:33476206:C:T	33476206	C	T	46	70	0.6571	4.966	0.02586	0	C	ADD	4257	0.724	0.1115	0.5819	0.9007	-2.898	0.003758	0.02819	0.99332	0.97364	Imputed	C	0.4147	intergenic	NRP1;LINC00838	33765134
10	chr10:97616395:A:G	97616395	G	A	47	28	1.679	4.813	0.02824	0	G	ADD	4257	1.425	0.121	1.124	1.806	2.925	0.003444	0.2368	0.99906	0.99502	Imputed	G	0.2132	exonic	MORN4	99376152
2	chr2:195656808:C:T	195656808	T	C	6	0	NA	6	0.01431	0	T	ADD	4257	3.619	0.4753	1.426	9.188	2.706	0.00681	0.03942	0.99999	0.99954	Imputed	T	0.003641	UTR5	SLC39A10	196521532
15	chr15:97635043:A:C	97635043	C	A	9	2	4.5	4.455	0.03481	0	C	ADD	4257	2.353	0.2863	1.343	4.124	2.989	0.0028	0.6297	0.99952	0.98829	Imputed	C	0.01774	intergenic	LOC101927310;LINC00923	98178273
6	chr6:18747934:T:C	18747934	C	T	10	2	5	5.333	0.02092	0	C	ADD	4257	1.886	0.2243	1.215	2.927	2.829	0.004663	0.4495	0.99999	0.99978	Genotyped	C	0.03394	intergenic	MIR548A1;LOC101928519	18748165
10	chr10:1224594:C:T	1224594	T	C	26	13	2	4.333	0.03737	0	T	ADD	4257	1.536	0.1427	1.162	2.032	3.01	0.002613	0.6021	0.99754	0.98082	Imputed	T	0.1225	intronic	ADARB2	1270534
1	chr1:48598425:T:C	48598425	C	T	41	66	0.6212	5.841	0.01566	0	C	ADD	4257	0.7364	0.1119	0.5914	0.917	-2.734	0.00625	0.5959	0.9908	0.96527	Imputed	C	0.3825	intronic	AGBL4	49064097
7	chr7:67038020:GC:G	67038020	G	GC	4	0	NA	4	0.0455	0	G	ADD	4257	2.411	0.2868	1.374	4.229	3.068	0.002155	1	0.99979	0.99128	Imputed	G	0.01668	intronic	TYW1	66503007
16	chr16:89124862:T:C	89124862	C	T	14	29	0.4828	5.233	0.02217	0	C	ADD	4257	0.563	0.2018	0.3791	0.8362	-2.846	0.004423	0.1039	0.99918	0.99087	Imputed	C	0.1186	intronic	ACSF3	89191270
1	chr1:79854491:T:C	79854491	C	T	15	6	2.5	3.857	0.04953	0	C	ADD	4257	1.849	0.1987	1.253	2.73	3.093	0.001981	1	0.99946	0.9914	Imputed	C	0.04498	intergenic	ADGRL4;LINC01781	80320176
14	chr14:101115048:G:A	101115048	A	G	29	51	0.5686	6.05	0.01391	0	A	ADD	4257	0.6959	0.1346	0.5346	0.9059	-2.694	0.007056	0.03341	0.98887	0.94641	Imputed	A	0.2488	intergenic	MEG9;LINC02285	101581385
10	chr10:69104641:G:T	69104641	T	G	22	10	2.2	4.5	0.03389	0	T	ADD	4257	1.714	0.1809	1.202	2.443	2.978	0.002902	1	0.99882	0.98665	Imputed	T	0.06213	UTR3	SRGN	70864397
15	chr15:79116396:C:T	79116396	T	C	27	13	2.077	4.9	0.02686	0	T	ADD	4257	1.542	0.1491	1.151	2.066	2.906	0.003664	0.86	0.99156	0.93077	Imputed	T	0.1008	intergenic	RASGRF1;ANKRD34C-AS1	79408738
5	chr5:79187505:T:A	79187505	A	T	6	0	NA	6	0.01431	0	A	ADD	4257	2.757	0.3752	1.321	5.752	2.702	0.006884	1	0.9991	0.9464	Imputed	A	0.008222	intergenic	BHMT;JMY	78483328
8	chr8:133668452:A:G	133668452	A	G	36	66	0.5455	8.824	0.002974	0	A	ADD	4257	0.7739	0.1204	0.6112	0.9798	-2.13	0.0332	0.5282	0.99479	0.97754	Imputed	A	0.3022	ncRNA_intronic	LOC105375773	134680695
8	chr8:15937211:T:C	15937211	T	C	70	44	1.591	5.93	0.01489	0	T	ADD	4257	1.338	0.1074	1.084	1.652	2.714	0.006642	0.1308	0.9978	0.99227	Imputed	T	0.482	intergenic	TUSC3;MSR1	15794720
9	chr9:131100563:A:G	131100563	G	A	4	0	NA	4	0.0455	0	G	ADD	4257	3.255	0.385	1.53	6.922	3.065	0.002175	0.1573	0.99938	0.9575	Imputed	G	0.007282	intronic	AIF1L	133975950
16	chr16:89129685:A:G	89129685	G	A	14	29	0.4828	5.233	0.02217	0	G	ADD	4257	0.5632	0.202	0.3791	0.8366	-2.843	0.004467	0.07596	0.99921	0.99118	Imputed	G	0.1186	intronic	ACSF3	89196093
14	chr14:70307135:C:T	70307135	T	C	5	20	0.25	9	0.0027	0	T	ADD	4257	0.5351	0.2994	0.2976	0.9622	-2.089	0.03674	0.3018	0.99168	0.84683	Imputed	T	0.05509	intergenic	ADAM21P1;COX16	70773852
10	chr10:97659401:TA:T	97659401	T	TA	45	26	1.731	5.085	0.02414	0	T	ADD	4257	1.429	0.1245	1.12	1.824	2.87	0.00411	0.3024	0.99881	0.99317	Imputed	T	0.19	intronic	PI4K2A	99419158
14	chr14:101115222:C:T	101115222	T	C	29	51	0.5686	6.05	0.01391	0	T	ADD	4257	0.6961	0.1346	0.5347	0.9063	-2.691	0.007134	0.02707	0.98886	0.94635	Imputed	T	0.2486	intergenic	MEG9;LINC02285	101581559
2	chr2:29210496:G:A	29210496	A	G	9	2	4.5	4.455	0.03481	0	A	ADD	4257	2.574	0.3169	1.383	4.791	2.983	0.002851	1	0.99961	0.98535	Imputed	A	0.01339	intronic	ALK	29433362
1	chr1:110436301:A:G	110436301	G	A	53	34	1.559	4.149	0.04165	0	G	ADD	4257	1.402	0.1113	1.127	1.744	3.038	0.002384	0.4771	0.99835	0.99291	Imputed	G	0.2765	intergenic	LAMTOR5-AS1;PROK1	110978923
12	chr12:42648061:GT:G	42648061	GT	G	41	69	0.5942	7.127	0.007592	0	GT	ADD	4257	0.7677	0.1066	0.623	0.9461	-2.48	0.01313	0.9244	0.98981	0.96733	Imputed	GT	0.4541	0		43041863
20	chr20:63511130:C:T	63511130	T	C	27	13	2.077	4.9	0.02686	0	T	ADD	4257	1.499	0.1395	1.14	1.97	2.902	0.003712	0.7162	0.99908	0.99254	Imputed	T	0.1259	intergenic	EEF1A2;PPDPF	62142483
1	chr1:228771161:A:G	228771161	A	G	62	37	1.676	6.313	0.01198	0	A	ADD	4257	1.341	0.1112	1.078	1.668	2.638	0.008336	0.9059	0.99381	0.97516	Imputed	A	0.2771	intergenic	RHOU;MIR4454	228906908
1	chr1:228771169:G:A	228771169	G	A	62	37	1.676	6.313	0.01198	0	G	ADD	4257	1.341	0.1112	1.078	1.668	2.638	0.008336	0.9059	0.99381	0.97516	Imputed	G	0.2771	intergenic	RHOU;MIR4454	228906916
17	chr17:68720305:A:G	68720305	G	A	16	30	0.5333	4.261	0.039	0	G	ADD	4257	0.5906	0.1746	0.4194	0.8316	-3.016	0.002561	0.01934	0.99526	0.96612	Imputed	G	0.153	intergenic	LINC01482;ABCA8	66716446
5	chr5:40454188:G:C	40454188	C	G	16	5	3.2	5.762	0.01638	0	C	ADD	4257	1.746	0.2033	1.172	2.601	2.742	0.0061	0.8548	0.99856	0.97841	Imputed	C	0.04651	intergenic	LINC00603;PTGER4	40454290
14	chr14:95858869:T:C	95858869	T	C	38	64	0.5938	6.627	0.01004	0	T	ADD	4257	0.7328	0.1206	0.5785	0.9283	-2.577	0.009965	0.8832	0.99258	0.96721	Imputed	T	0.3073	intergenic	TCL1A;TUNAR	96325206
5	chr5:72878828:A:G	72878828	G	A	9	0	NA	9	0.0027	0	G	ADD	4257	1.916	0.3118	1.04	3.53	2.085	0.03707	0.6297	0.99817	0.93201	Imputed	G	0.01738	intronic	TNPO1	72174655
14	chr14:70390673:A:T	70390673	T	A	8	24	0.3333	8	0.004678	0	T	ADD	4257	0.5292	0.2768	0.3076	0.9105	-2.299	0.02152	1	0.99261	0.88693	Imputed	T	0.06542	intronic	SYNJ2BP;SYNJ2BP-COX16	70857390
17	chr17:72044491:A:G	72044491	G	A	56	32	1.75	6.545	0.01052	2	G	ADD	4257	1.316	0.1059	1.069	1.619	2.591	0.009573	0.3798	0.99607	0.98563	Imputed	G	0.3409	ncRNA_intronic	LOC102723517	70040632
10	chr10:15037156:TA:T	15037156	T	TA	10	28	0.3571	8.526	0.0035	0	T	ADD	4257	0.5584	0.2666	0.3312	0.9416	-2.186	0.02884	0.3807	0.99805	0.97252	Imputed	T	0.06613	ncRNA_intronic	ACBD7-DCLRE1CP1	15079155
8	chr8:49492274:C:T	49492274	T	C	4	0	NA	4	0.0455	0	T	ADD	4257	3.574	0.4164	1.58	8.084	3.059	0.002223	1	0.99847	0.86664	Imputed	T	0.005873	intergenic	C8orf22;LOC100507464	50404833
8	chr8:49561061:A:C	49561061	C	A	4	0	NA	4	0.0455	0	C	ADD	4257	3.574	0.4164	1.58	8.084	3.059	0.002223	1	0.99859	0.87604	Imputed	C	0.005873	intergenic	LOC100507464;SNTG1	50473620
14	chr14:70459678:T:A	70459678	A	T	8	24	0.3333	8	0.004678	0	A	ADD	4257	0.5295	0.2768	0.3078	0.911	-2.297	0.02163	1	0.99294	0.89203	Imputed	A	0.06542	UTR3	ADAM21	70926395
8	chr8:137850298:G:A	137850298	A	G	17	6	2.833	5.261	0.02181	0	A	ADD	4257	1.809	0.2095	1.2	2.728	2.831	0.004646	1	0.99964	0.99443	Genotyped	A	0.04158	intergenic	LOC101927915;FAM135B	138862541
17	chr17:68718320:C:T	68718320	T	C	16	30	0.5333	4.261	0.039	0	T	ADD	4257	0.5912	0.1746	0.4199	0.8324	-3.011	0.002608	0.01936	0.9952	0.96565	Imputed	T	0.1529	intergenic	LINC01482;ABCA8	66714461
10	chr10:10667694:G:A	10667694	A	G	47	29	1.621	4.263	0.03895	1	A	ADD	4257	1.41	0.1141	1.127	1.763	3.008	0.002627	0.1471	0.99774	0.98957	Imputed	A	0.226	intronic	CELF2	10709657
10	chr10:97679931:A:G	97679931	G	A	45	28	1.607	3.959	0.04662	0	G	ADD	4257	1.444	0.1199	1.141	1.826	3.062	0.002196	0.148	0.99791	0.99023	Imputed	G	0.2173	intronic	AVPI1	99439688
7	chr7:101031028:C:T	101031028	T	C	13	29	0.4483	6.095	0.01355	0	T	ADD	4257	0.5553	0.2202	0.3607	0.855	-2.671	0.007556	0.01027	0.9945	0.94347	Imputed	T	0.09725	intronic	MUC17	100674309
16	chr16:89110549:G:A	89110549	A	G	13	28	0.4643	5.488	0.01915	0	A	ADD	4257	0.5711	0.2011	0.3851	0.8471	-2.785	0.005355	0.298	0.99892	0.98809	Imputed	A	0.1176	intronic	ACSF3	89176957
10	chr10:33476563:C:T	33476563	C	T	44	70	0.6286	5.93	0.01489	0	C	ADD	4257	0.7416	0.1107	0.5969	0.9212	-2.701	0.006913	0.0208	0.99353	0.9744	Imputed	C	0.4231	intergenic	NRP1;LINC00838	33765491
14	chr14:70738713:T:C	70738713	C	T	2	14	0.1429	9	0.0027	0	C	ADD	4257	0.2974	0.585	0.0945	0.9361	-2.073	0.03819	1	0.99654	0.88115	Imputed	C	0.02549	intronic	MAP3K9	71205430
16	chr16:89202770:G:T	89202770	T	G	16	35	0.4571	7.078	0.007802	0	T	ADD	4257	0.652	0.1728	0.4647	0.9148	-2.475	0.01331	0.9499	0.99994	0.99948	Genotyped	T	0.144	intergenic	SLC22A31;ZNF778	89269178
14	chr14:76583361:C:A	76583361	A	C	36	19	1.895	5.255	0.02189	0	A	ADD	4257	1.424	0.1252	1.114	1.82	2.824	0.004745	0.04903	0.99803	0.99014	Genotyped	A	0.1954	intergenic	ESRRB;VASH1	77049704
16	chr16:89123064:G:A	89123064	A	G	14	29	0.4828	5.233	0.02217	0	A	ADD	4257	0.5653	0.2017	0.3807	0.8394	-2.828	0.004686	0.1193	0.99936	0.99227	Imputed	A	0.1182	intronic	ACSF3	89189472
5	chr5:31869428:T:C	31869428	T	C	3	15	0.2	8	0.004678	2	T	ADD	4257	0.4414	0.3578	0.219	0.89	-2.286	0.02227	1	0.93075	0.34821	Imputed	T	0.04405	intronic	PDZD2	31869534
11	chr11:8271470:A:G	8271470	G	A	13	2	6.5	8.067	0.004509	0	G	ADD	4257	1.698	0.2332	1.075	2.682	2.271	0.02312	0.607	0.99876	0.97939	Imputed	G	0.033	intergenic	LMO1;STK33	8293017
11	chr11:8271471:G:A	8271471	A	G	13	2	6.5	8.067	0.004509	0	A	ADD	4257	1.698	0.2332	1.075	2.682	2.271	0.02312	0.607	0.99876	0.97939	Imputed	A	0.033	intergenic	LMO1;STK33	8293018
12	chr12:42646387:T:G	42646387	T	G	41	69	0.5942	7.127	0.007592	0	T	ADD	4257	0.7693	0.1065	0.6243	0.9479	-2.463	0.01379	0.9244	0.98978	0.96722	Imputed	T	0.4536	ncRNA_exonic	LINC02402	43040189
12	chr12:42648982:C:A	42648982	C	A	41	69	0.5942	7.127	0.007592	0	C	ADD	4257	0.7693	0.1065	0.6243	0.9479	-2.462	0.01383	0.9244	0.98978	0.96725	Imputed	C	0.4536	ncRNA_intronic	LINC02451	43042784
12	chr12:42649067:A:T	42649067	A	T	41	69	0.5942	7.127	0.007592	0	A	ADD	4257	0.7693	0.1065	0.6243	0.9479	-2.462	0.01383	0.9244	0.98977	0.96719	Imputed	A	0.4536	ncRNA_intronic	LINC02451	43042869
7	chr7:78749890:AT:A	78749890	A	AT	5	0	NA	5	0.02535	0	A	ADD	4257	1.922	0.2279	1.23	3.005	2.867	0.004142	0.3252	0.99964	0.99054	Imputed	A	0.03383	intronic	MAGI2	78379206
11	chr11:8279574:T:C	8279574	C	T	13	2	6.5	8.067	0.004509	0	C	ADD	4257	1.716	0.2381	1.076	2.736	2.268	0.02336	0.432	0.99911	0.98522	Imputed	C	0.03171	intergenic	LMO1;STK33	8301121
16	chr16:89129524:T:G	89129524	G	T	14	29	0.4828	5.233	0.02217	0	G	ADD	4257	0.5656	0.2019	0.3808	0.8401	-2.823	0.004759	0.08791	0.9993	0.99157	Imputed	G	0.1182	intronic	ACSF3	89195932
17	chr17:68738020:AC:A	68738020	A	AC	16	31	0.5161	4.787	0.02867	0	A	ADD	4257	0.6086	0.171	0.4353	0.8509	-2.904	0.003685	0.02143	0.99551	0.96734	Imputed	A	0.1563	intergenic	LINC01482;ABCA8	66734161
11	chr11:17974594:C:G	17974594	G	C	6	0	NA	6	0.01431	0	G	ADD	4257	2.097	0.2765	1.22	3.606	2.679	0.007386	0.6611	0.99902	0.97178	Imputed	G	0.02008	intronic	SERGEF	17996141
16	chr16:89141999:T:A	89141999	A	T	14	30	0.4667	5.818	0.01586	0	A	ADD	4257	0.5892	0.195	0.402	0.8634	-2.713	0.006669	0.2802	0.99932	0.99231	Imputed	A	0.1224	intronic	ACSF3	89208407
19	chr19:41026706:G:A	41026706	A	G	4	0	NA	4	0.0455	0	A	ADD	4257	3.266	0.3887	1.525	6.996	3.045	0.002326	1	0.99818	0.89726	Imputed	A	0.007165	intergenic	CYP2B6;CYP2A13	41532611
16	chr16:89123148:C:T	89123148	T	C	14	29	0.4828	5.233	0.02217	0	T	ADD	4257	0.566	0.2017	0.3811	0.8404	-2.822	0.004774	0.1193	0.99936	0.9923	Imputed	T	0.118	intronic	ACSF3	89189556
10	chr10:97616335:T:C	97616335	C	T	47	28	1.679	4.813	0.02824	0	C	ADD	4257	1.42	0.1211	1.12	1.801	2.899	0.003749	0.1976	0.99996	0.99975	Genotyped	C	0.2106	exonic	MORN4	99376092
12	chr12:42647338:T:C	42647338	T	C	41	69	0.5942	7.127	0.007592	0	T	ADD	4257	0.7697	0.1065	0.6246	0.9483	-2.458	0.01397	0.8993	0.98978	0.96723	Imputed	T	0.4535	ncRNA_intronic	LINC02451	43041140
12	chr12:42648263:G:A	42648263	G	A	41	69	0.5942	7.127	0.007592	0	G	ADD	4257	0.7697	0.1065	0.6246	0.9483	-2.458	0.01397	0.8993	0.98981	0.96734	Imputed	G	0.4535	ncRNA_intronic	LINC02451	43042065
10	chr10:10660468:C:T	10660468	T	C	58	32	1.812	7.511	0.006132	0	T	ADD	4257	1.305	0.1117	1.048	1.624	2.38	0.01733	0.5478	0.99998	0.99992	Genotyped	T	0.2699	intronic	CELF2	10702431
14	chr14:70464756:C:T	70464756	T	C	8	24	0.3333	8	0.004678	0	T	ADD	4257	0.5326	0.2768	0.3096	0.9162	-2.276	0.02284	1	0.99285	0.8905	Imputed	T	0.06507	intergenic	ADAM21;ADAM20P1	70931473
18	chr18:72284411:T:C	72284411	C	T	14	2	7	9	0.0027	0	C	ADD	4257	1.539	0.2095	1.021	2.32	2.058	0.03961	0.01643	0.99573	0.94321	Imputed	C	0.04299	intergenic	LINC01899;CBLN2	69951646
18	chr18:72285851:GA:G	72285851	G	GA	14	2	7	9	0.0027	0	G	ADD	4257	1.539	0.2095	1.021	2.32	2.058	0.03961	0.01643	0.99575	0.94359	Imputed	G	0.04299	intergenic	LINC01899;CBLN2	69953086
17	chr17:68749724:T:C	68749724	C	T	24	42	0.5714	4.909	0.02672	0	C	ADD	4257	0.6522	0.1485	0.4875	0.8726	-2.878	0.004005	0.06205	0.9918	0.95258	Imputed	C	0.2046	intergenic	LINC01482;ABCA8	66745865
16	chr16:71279651:A:G	71279651	G	A	14	4	3.5	5.556	0.01842	0	G	ADD	4257	1.687	0.1896	1.163	2.447	2.758	0.005822	0.4388	0.99774	0.97021	Imputed	G	0.05497	intergenic	HYDIN;CMTR2	71313554
8	chr8:133843887:A:G	133843887	G	A	73	41	1.78	8.982	0.002726	0	G	ADD	4257	1.24	0.1045	1.01	1.522	2.059	0.03952	0.7023	0.9943	0.97995	Imputed	G	0.4441	intergenic	LOC101927798;LOC101927822	134856130
2	chr2:76508269:C:A	76508269	A	C	27	13	2.077	4.9	0.02686	0	A	ADD	4257	1.614	0.1664	1.165	2.236	2.877	0.004012	0.8241	0.99842	0.98565	Imputed	A	0.07846	intergenic	GCFC2;LRRTM4	76735395
1	chr1:49234000:G:A	49234000	A	G	5	0	NA	5	0.02535	0	A	ADD	4257	2.936	0.3768	1.403	6.145	2.859	0.004251	0.1857	1	0.99976	Genotyped	A	0.007752	intronic	AGBL4	49699672
1	chr1:49273762:C:A	49273762	A	C	5	0	NA	5	0.02535	0	A	ADD	4257	2.936	0.3768	1.403	6.145	2.859	0.004251	0.1857	0.99999	0.99967	Imputed	A	0.007752	intronic	AGBL4	49739434
1	chr1:49276298:C:T	49276298	T	C	5	0	NA	5	0.02535	0	T	ADD	4257	2.936	0.3768	1.403	6.145	2.859	0.004251	0.1857	0.99993	0.99606	Imputed	T	0.007752	intronic	AGBL4	49741970
10	chr10:33479760:G:A	33479760	G	A	44	70	0.6286	5.93	0.01489	0	G	ADD	4257	0.743	0.1107	0.5981	0.9229	-2.685	0.007259	0.02263	0.99364	0.97484	Imputed	G	0.4226	intergenic	NRP1;LINC00838	33768688
1	chr1:112348200:G:A	112348200	A	G	33	14	2.357	7.681	0.005581	0	A	ADD	4257	1.383	0.1388	1.054	1.816	2.338	0.0194	0.04333	0.99595	0.97379	Imputed	A	0.1424	intergenic	LINC01750;CTTNBP2NL	112890822
12	chr12:9087138:GA:G	9087138	G	GA	48	78	0.6154	7.143	0.007526	0	G	ADD	4257	0.7715	0.106	0.6268	0.9497	-2.447	0.01441	0.9	0.99269	0.9746	Imputed	G	0.4991	intronic	A2M	9239734
16	chr16:89128186:G:C	89128186	C	G	14	29	0.4828	5.233	0.02217	0	C	ADD	4257	0.5667	0.2018	0.3815	0.8417	-2.814	0.004894	0.08786	0.99938	0.99248	Imputed	C	0.1179	intronic	ACSF3	89194594
16	chr16:89142543:A:G	89142543	G	A	14	30	0.4667	5.818	0.01586	0	G	ADD	4257	0.5901	0.1951	0.4026	0.8649	-2.704	0.006859	0.2207	0.99823	0.98308	Imputed	G	0.1222	intronic	ACSF3	89208951
1	chr1:214207962:G:A	214207962	G	A	72	41	1.756	8.504	0.003543	0	G	ADD	4257	1.258	0.1062	1.022	1.549	2.161	0.03071	0.5577	0.99996	0.99982	Genotyped	G	0.4092	intergenic	PROX1;SMYD2	214381305
7	chr7:45192211:T:C	45192211	C	T	26	12	2.167	5.158	0.02314	1	C	ADD	4257	1.505	0.1446	1.133	1.998	2.826	0.004709	0.08801	0.99519	0.96138	Imputed	C	0.1106	intergenic	RAMP3;ADCY1	45231810
14	chr14:95856944:A:G	95856944	A	G	38	64	0.5938	6.627	0.01004	0	A	ADD	4257	0.7353	0.1207	0.5804	0.9316	-2.547	0.01086	0.854	0.9991	0.99582	Genotyped	A	0.3063	intergenic	TCL1A;TUNAR	96323281
6	chr6:37148136:A:G	37148136	G	A	4	0	NA	4	0.0455	0	G	ADD	4257	3.542	0.4169	1.565	8.019	3.034	0.002413	1	0.9997	0.97266	Imputed	G	0.005873	intergenic	FGD2;PIM1	37115912
6	chr6:37148718:C:T	37148718	T	C	4	0	NA	4	0.0455	0	T	ADD	4257	3.542	0.4169	1.565	8.019	3.034	0.002413	1	0.99971	0.97334	Imputed	T	0.005873	intergenic	FGD2;PIM1	37116494
10	chr10:97661287:G:A	97661287	A	G	44	26	1.692	4.629	0.03144	0	A	ADD	4257	1.436	0.1241	1.126	1.832	2.92	0.003505	0.356	0.99899	0.99425	Imputed	A	0.1914	intronic	PI4K2A	99421044
12	chr12:42648927:C:T	42648927	C	T	41	69	0.5942	7.127	0.007592	0	C	ADD	4257	0.7706	0.1066	0.6253	0.9497	-2.444	0.01452	1	0.98973	0.96702	Imputed	C	0.4531	ncRNA_intronic	LINC02451	43042729
6	chr6:2590862:C:T	2590862	T	C	10	1	10	7.364	0.006656	0	T	ADD	4257	1.894	0.2666	1.123	3.194	2.396	0.01659	0.4447	0.99627	0.90319	Imputed	T	0.02279	intergenic	GMDS-AS1;LINC01600	2591096
17	chr17:76182384:C:T	76182384	T	C	4	0	NA	4	0.0455	0	T	ADD	4257	8.572	0.7086	2.138	34.37	3.032	0.002429	1	0.99997	0.99613	Imputed	T	0.001175	intronic	RNF157	74178465
17	chr17:76543910:C:T	76543910	T	C	4	0	NA	4	0.0455	0	T	ADD	4257	8.572	0.7086	2.138	34.37	3.032	0.002429	1	0.99975	0.96754	Imputed	T	0.001175	UTR3	PRCD	74539992
10	chr10:33478561:T:G	33478561	T	G	44	70	0.6286	5.93	0.01489	0	T	ADD	4257	0.7437	0.1106	0.5988	0.9237	-2.677	0.007423	0.02898	0.99374	0.97525	Imputed	T	0.4225	intergenic	NRP1;LINC00838	33767489
10	chr10:97658224:T:C	97658224	C	T	45	26	1.731	5.085	0.02414	0	C	ADD	4257	1.424	0.1246	1.115	1.818	2.835	0.004579	0.2579	0.99909	0.99479	Imputed	C	0.1906	intronic	PI4K2A	99417981
11	chr11:127109887:G:A	127109887	A	G	56	36	1.556	4.348	0.03706	0	A	ADD	4257	1.37	0.106	1.113	1.686	2.969	0.002985	0.1371	0.99176	0.96763	Imputed	A	0.335	intergenic	LOC101929473;LOC101929497	126979782
21	chr21:35397254:C:T	35397254	T	C	41	70	0.5857	7.577	0.005913	1	T	ADD	4257	0.7753	0.1083	0.6271	0.9587	-2.349	0.01881	0.3734	0.99123	0.97181	Imputed	T	0.4426	ncRNA_intronic	LOC100506403	36769552
10	chr10:60836304:A:C	60836304	C	A	67	39	1.718	7.396	0.006536	1	C	ADD	4257	1.284	0.1046	1.046	1.576	2.386	0.01703	0.5275	0.96597	0.89966	Imputed	C	0.4658	intergenic	CDK1;RHOBTB1	62596062
14	chr14:61238835:G:A	61238835	G	A	43	68	0.6324	5.631	0.01765	0	G	ADD	4257	0.7346	0.113	0.5887	0.9167	-2.73	0.006326	0.6164	0.99966	0.99906	Genotyped	G	0.3755	intergenic	SLC38A6;TMEM30B	61705553
10	chr10:97655160:A:G	97655160	G	A	45	26	1.731	5.085	0.02414	0	G	ADD	4257	1.423	0.1246	1.115	1.817	2.831	0.004644	0.258	0.99905	0.99453	Imputed	G	0.1907	intronic	PI4K2A	99414917
10	chr10:97655700:AAG:A	97655700	A	AAG	45	26	1.731	5.085	0.02414	0	A	ADD	4257	1.423	0.1246	1.115	1.817	2.831	0.004644	0.258	0.99909	0.99474	Imputed	A	0.1907	intronic	PI4K2A	99415457
20	chr20:63510617:C:T	63510617	T	C	36	18	2	6	0.01431	0	T	ADD	4257	1.421	0.1321	1.097	1.84	2.659	0.007839	0.8573	0.99904	0.9936	Imputed	T	0.1576	intergenic	EEF1A2;PPDPF	62141970
1	chr1:228765495:T:G	228765495	G	T	44	73	0.6027	7.188	0.007339	0	T	ADD	4257	1.294	0.1062	1.051	1.593	2.424	0.01535	0.5088	0.9941	0.98036	Imputed	T	0.4824	intergenic	RHOU;MIR4454	228901242
16	chr16:89126494:C:G	89126494	G	C	14	29	0.4828	5.233	0.02217	0	G	ADD	4257	0.5682	0.2018	0.3826	0.8439	-2.801	0.005096	0.1014	0.99936	0.99222	Imputed	G	0.1177	intronic	ACSF3	89192902
1	chr1:214214515:A:G	214214515	A	G	73	41	1.78	8.982	0.002726	0	A	ADD	4257	1.242	0.1064	1.008	1.531	2.039	0.04147	0.5152	0.99668	0.98711	Imputed	A	0.41	intergenic	PROX1;SMYD2	214387858
10	chr10:60837139:G:A	60837139	A	G	67	39	1.718	7.396	0.006536	1	A	ADD	4257	1.283	0.1046	1.045	1.574	2.379	0.01737	0.5273	0.96604	0.90004	Imputed	A	0.4636	intergenic	CDK1;RHOBTB1	62596897
17	chr17:11778202:A:G	11778202	G	A	1	9	0.1111	6.4	0.01141	1	G	ADD	4257	0.2225	0.5833	0.07094	0.6981	-2.576	0.009992	0.8108	0.99153	0.72092	Imputed	G	0.03289	intronic	DNAH9	11681519
1	chr1:112365571:A:G	112365571	G	A	32	12	2.667	9.091	0.002569	0	G	ADD	4257	1.34	0.1457	1.007	1.783	2.01	0.04439	0.0257	0.99755	0.98285	Imputed	G	0.1313	intergenic	LINC01750;CTTNBP2NL	112908193
10	chr10:97652912:T:C	97652912	C	T	45	26	1.731	5.085	0.02414	0	C	ADD	4257	1.422	0.1246	1.114	1.815	2.825	0.004731	0.2375	0.99909	0.99478	Imputed	C	0.1909	intronic	PI4K2A	99412669
10	chr10:97652920:T:C	97652920	C	T	45	26	1.731	5.085	0.02414	0	C	ADD	4257	1.422	0.1246	1.114	1.815	2.825	0.004731	0.2375	0.99909	0.99478	Imputed	C	0.1909	intronic	PI4K2A	99412677
10	chr10:97653734:G:T	97653734	T	G	45	26	1.731	5.085	0.02414	0	T	ADD	4257	1.422	0.1246	1.114	1.815	2.825	0.004731	0.2375	0.99909	0.99474	Imputed	T	0.1909	intronic	PI4K2A	99413491
1	chr1:214215366:C:G	214215366	C	G	73	41	1.78	8.982	0.002726	0	C	ADD	4257	1.242	0.1065	1.008	1.53	2.035	0.0419	0.5364	0.99668	0.98714	Imputed	C	0.4101	intergenic	PROX1;SMYD2	214388709
15	chr15:79114671:C:T	79114671	T	C	27	13	2.077	4.9	0.02686	0	T	ADD	4257	1.532	0.1491	1.143	2.052	2.858	0.004258	0.7925	0.99118	0.92847	Imputed	T	0.1015	intergenic	RASGRF1;ANKRD34C-AS1	79407013
18	chr18:59519815:T:G	59519815	G	T	12	2	6	7.143	0.007526	1	G	ADD	4257	1.914	0.2676	1.133	3.234	2.425	0.0153	0.08867	0.99776	0.95738	Imputed	G	0.02537	intronic	CCBE1	57187047
21	chr21:43838207:A:G	43838207	G	A	43	72	0.5972	7.313	0.006846	0	G	ADD	4257	0.7507	0.12	0.5934	0.9497	-2.39	0.01685	0.1833	0.99896	0.99498	Imputed	G	0.303	intergenic	AATBC;AGPAT3	45258088
18	chr18:14264322:C:A	14264322	A	C	22	9	2.444	5.452	0.01955	0	A	ADD	4257	1.555	0.1604	1.136	2.13	2.752	0.005916	0.1825	0.98617	0.85028	Imputed	A	0.09279	intergenic	ANKRD20A5P;CYP4F35P	14264321
1	chr1:79872781:C:G	79872781	G	C	15	6	2.5	3.857	0.04953	0	G	ADD	4257	1.831	0.1987	1.24	2.703	3.044	0.002336	1	0.99928	0.98726	Imputed	G	0.04534	intergenic	ADGRL4;LINC01781	80338466
11	chr11:14057811:G:A	14057811	G	A	45	74	0.6081	7.067	0.007851	0	A	ADD	4257	1.291	0.1046	1.051	1.585	2.439	0.01474	0.875	0.99351	0.97963	Imputed	A	0.4831	intronic	SPON1	14079358
9	chr9:89425560:C:T	89425560	T	C	48	25	1.92	7.247	0.007104	0	T	ADD	4257	1.319	0.1152	1.052	1.653	2.402	0.01629	0.1496	0.99865	0.99342	Imputed	T	0.2375	intronic	SEMA4D	92040475
6	chr6:6166726:C:A	6166726	A	C	4	0	NA	4	0.0455	2	A	ADD	4257	2.714	0.3309	1.419	5.192	3.017	0.00255	1	0.99748	0.88571	Imputed	A	0.01151	intronic	F13A1	6166959
12	chr12:9781180:C:T	9781180	T	C	33	59	0.5593	7.348	0.006714	0	T	ADD	4257	0.7327	0.1307	0.5671	0.9466	-2.38	0.0173	0.5329	0.99957	0.9977	Imputed	T	0.2498	intergenic	CD69;KLRF1	9933776
12	chr12:9782384:G:A	9782384	A	G	33	59	0.5593	7.348	0.006714	0	A	ADD	4257	0.7327	0.1307	0.5671	0.9466	-2.38	0.0173	0.5329	0.99954	0.99754	Imputed	A	0.2498	intergenic	CD69;KLRF1	9934980
1	chr1:214212023:A:T	214212023	A	T	72	41	1.756	8.504	0.003543	0	A	ADD	4257	1.254	0.1062	1.019	1.545	2.134	0.03284	0.7197	0.99672	0.98726	Imputed	A	0.4072	intergenic	PROX1;SMYD2	214385366
1	chr1:214230287:A:G	214230287	A	G	71	40	1.775	8.658	0.003257	0	A	ADD	4257	1.247	0.1053	1.015	1.533	2.097	0.03602	0.1806	0.99673	0.98752	Imputed	A	0.4058	intergenic	PROX1;SMYD2	214403630
20	chr20:26276050:G:C	26276050	C	G	3	15	0.2	8	0.004678	0	C	ADD	4257	0.4461	0.3604	0.2201	0.9042	-2.239	0.02512	0.2071	0.99022	0.72011	Imputed	C	0.04463	intergenic	MIR663AHG;NONE	26256686
1	chr1:160967870:A:G	160967870	A	G	30	48	0.625	4.154	0.04154	0	A	ADD	4257	0.6446	0.1471	0.4832	0.86	-2.985	0.002835	0.4223	0.99018	0.94809	Imputed	A	0.208	intergenic	ITLN2;F11R	160937660
10	chr10:132016215:A:G	132016215	G	A	33	58	0.569	6.868	0.008775	0	G	ADD	4257	0.7373	0.1233	0.5791	0.9388	-2.472	0.01343	0.6774	0.98753	0.94888	Imputed	G	0.2923	intergenic	BNIP3;JAKMIP3	133829719
10	chr10:97671149:A:G	97671149	G	A	44	26	1.692	4.629	0.03144	0	G	ADD	4257	1.431	0.1237	1.123	1.824	2.898	0.003753	0.4425	0.99865	0.99258	Imputed	G	0.1917	intronic	PI4K2A	99430906
12	chr12:9782986:C:T	9782986	T	C	33	59	0.5593	7.348	0.006714	0	T	ADD	4257	0.7333	0.1307	0.5676	0.9473	-2.374	0.01759	0.5059	0.99999	0.99997	Genotyped	T	0.2497	intergenic	CD69;KLRF1	9935582
12	chr12:9783046:C:G	9783046	G	C	33	59	0.5593	7.348	0.006714	0	G	ADD	4257	0.7333	0.1307	0.5676	0.9473	-2.374	0.01759	0.5059	0.99958	0.99775	Imputed	G	0.2497	intergenic	CD69;KLRF1	9935642
7	chr7:65314938:G:A	65314938	A	G	38	69	0.5507	8.981	0.002728	0	A	ADD	4257	0.8011	0.1098	0.646	0.9934	-2.02	0.04334	0.6922	0.99799	0.9929	Imputed	A	0.3875	intergenic	INTS4P1;ZNF92	64779851
15	chr15:23758970:A:G	23758970	G	A	70	40	1.75	8.182	0.004231	0	G	ADD	4257	1.257	0.104	1.025	1.541	2.197	0.02801	0.2814	0.98088	0.93639	Imputed	G	0.406	intergenic	NDN;PWRN4	24004117
17	chr17:35238947:A:G	35238947	G	A	12	24	0.5	4	0.0455	0	G	ADD	4257	0.4952	0.2334	0.3134	0.7825	-3.011	0.002608	0.8615	0.99785	0.97352	Imputed	G	0.0976	intergenic	SLC35G3;SLFN5	33565966
2	chr2:195633954:GC:G	195633954	G	GC	6	0	NA	6	0.01431	0	G	ADD	4257	3.495	0.4742	1.38	8.851	2.639	0.008319	0.04251	0.99991	0.99262	Imputed	G	0.003759	intergenic	LINC01790;SLC39A10	196498678
6	chr6:37114962:G:A	37114962	A	G	5	0	NA	5	0.02535	0	A	ADD	4257	2.983	0.3866	1.398	6.363	2.827	0.0047	1	0.99999	0.99907	Imputed	A	0.007752	intergenic	FGD2;PIM1	37082738
6	chr6:37115145:AT:A	37115145	A	AT	5	0	NA	5	0.02535	0	A	ADD	4257	2.983	0.3866	1.398	6.363	2.827	0.0047	1	0.99999	0.99906	Imputed	A	0.007752	intergenic	FGD2;PIM1	37082921
10	chr10:1270682:G:A	1270682	A	G	35	15	2.333	8	0.004678	0	A	ADD	4257	1.357	0.1366	1.038	1.774	2.234	0.02547	0.04959	0.99388	0.96331	Imputed	A	0.153	intronic	ADARB2	1312877
16	chr16:89121546:G:T	89121546	T	G	14	29	0.4828	5.233	0.02217	0	T	ADD	4257	0.5702	0.2018	0.384	0.8469	-2.784	0.005376	0.1169	0.99934	0.99206	Imputed	T	0.1173	intronic	ACSF3	89187954
1	chr1:4120578:T:C	4120578	C	T	50	72	0.6944	3.967	0.04639	0	C	ADD	4257	0.715	0.1113	0.5748	0.8892	-3.015	0.00257	0.2165	0.99426	0.98041	Imputed	C	0.4037	intergenic	LINC01346;LINC01777	4180638
7	chr7:134744905:A:G	134744905	G	A	23	9	2.556	6.125	0.01333	0	G	ADD	4257	1.506	0.1565	1.108	2.046	2.614	0.008948	0.03764	0.9938	0.94699	Imputed	G	0.09843	intergenic	BPGM;CALD1	134429656
16	chr16:77465946:T:C	77465946	C	T	43	64	0.6719	4.121	0.04234	0	C	ADD	4257	0.6909	0.1238	0.5421	0.8806	-2.987	0.002821	0.1537	0.99862	0.99336	Imputed	C	0.3082	intergenic	ADAMTS18;NUDT7	77499843
16	chr16:89126111:T:C	89126111	C	T	14	29	0.4828	5.233	0.02217	0	C	ADD	4257	0.5704	0.2018	0.3841	0.8472	-2.782	0.005403	0.1169	0.99936	0.99224	Imputed	C	0.1173	intronic	ACSF3	89192519
2	chr2:76446194:GA:G	76446194	G	GA	25	12	2.083	4.568	0.03258	1	G	ADD	4257	1.614	0.1648	1.168	2.229	2.905	0.003677	0.9137	0.99739	0.97552	Imputed	G	0.08046	intergenic	GCFC2;LRRTM4	76673320
20	chr20:43554403:G:A	43554403	A	G	4	0	NA	4	0.0455	0	A	ADD	4257	4.498	0.5	1.688	11.99	3.007	0.002636	1	0.99946	0.94154	Imputed	A	0.003406	intergenic	L3MBTL1;SGK2	42183043
12	chr12:9782075:GGGGGGT:G	9782075	G	GGGGGGT	33	58	0.569	6.868	0.008775	0	G	ADD	4257	0.727	0.1293	0.5642	0.9367	-2.466	0.01367	0.2724	0.99931	0.9967	Imputed	G	0.2584	intergenic	CD69;KLRF1	9934671
2	chr2:238301335:G:A	238301335	A	G	20	7	2.857	6.259	0.01235	1	A	ADD	4257	1.664	0.1969	1.131	2.448	2.586	0.009717	0.4938	0.99771	0.97337	Imputed	A	0.04933	intergenic	PER2;TRAF3IP1	239209976
1	chr1:67634730:A:C	67634730	C	A	33	13	2.538	8.696	0.00319	0	C	ADD	4257	1.33	0.1371	1.016	1.739	2.078	0.03773	0.8429	0.99885	0.99197	Imputed	C	0.1394	intergenic	SERBP1;GADD45A	68100413
9	chr9:133701856:A:G	133701856	G	A	7	0	NA	7	0.008151	0	G	ADD	4257	2.94	0.4425	1.235	6.999	2.438	0.01478	1	0.99952	0.97217	Imputed	G	0.00599	intronic	SARDH	136566978
1	chr1:79866510:G:A	79866510	A	G	15	6	2.5	3.857	0.04953	0	A	ADD	4257	1.826	0.1987	1.237	2.696	3.031	0.002435	1	0.99953	0.99158	Imputed	A	0.04545	intergenic	ADGRL4;LINC01781	80332195
1	chr1:67635860:A:G	67635860	G	A	33	13	2.538	8.696	0.00319	0	G	ADD	4257	1.331	0.1376	1.016	1.742	2.077	0.03782	0.5521	0.99996	0.99971	Genotyped	G	0.1395	intergenic	SERBP1;GADD45A	68101543
6	chr6:18742228:T:TA	18742228	TA	T	18	6	3	6	0.01431	0	TA	ADD	4257	1.621	0.1833	1.132	2.321	2.634	0.008433	0.8945	0.99823	0.98103	Imputed	TA	0.06483	0		18742459
17	chr17:72039286:T:G	72039286	G	T	58	32	1.812	7.511	0.006132	2	G	ADD	4257	1.282	0.1067	1.041	1.581	2.332	0.01969	0.2102	0.99586	0.98519	Imputed	G	0.3283	ncRNA_exonic	LINC01152	70035427
1	chr1:67635502:CTT:C	67635502	C	CTT	33	13	2.538	8.696	0.00319	0	C	ADD	4257	1.33	0.1376	1.016	1.742	2.075	0.038	0.5521	0.99903	0.99307	Imputed	C	0.1395	intergenic	SERBP1;GADD45A	68101185
11	chr11:38026895:A:G	38026895	G	A	32	54	0.5926	5.628	0.01768	2	G	ADD	4257	0.7014	0.1312	0.5424	0.9071	-2.704	0.00686	0.7754	0.98806	0.94965	Imputed	G	0.2572	intergenic	LOC105376633;LOC103312105	38048445
17	chr17:35179178:A:T	35179178	A	T	42	64	0.6562	4.566	0.03261	0	A	ADD	4257	0.7299	0.1085	0.59	0.9029	-2.901	0.003721	1	0.99688	0.98938	Imputed	A	0.4382	intronic	UNC45B	33506197
10	chr10:15013080:G:A	15013080	A	G	9	23	0.3913	6.125	0.01333	1	A	ADD	4257	0.4615	0.2965	0.2581	0.8252	-2.608	0.009113	0.4391	0.99667	0.95022	Imputed	A	0.06354	intergenic	MEIG1;DCLRE1CP1	15055079
7	chr7:125522474:GTATATGGGT:G	125522474	G	GTATATGGGT	6	0	NA	6	0.01431	0	G	ADD	4257	2.427	0.337	1.254	4.699	2.631	0.008511	0.3932	0.99661	0.86005	Imputed	G	0.01175	intergenic	LOC101928283;GRM8	125162528
10	chr10:107785313:G:A	107785313	A	G	74	47	1.574	6.025	0.01411	0	A	ADD	4257	1.315	0.1044	1.072	1.614	2.624	0.008693	0.9483	0.98892	0.96424	Imputed	A	0.4159	intergenic	SORCS1;LINC01435	109545071
6	chr6:47622740:C:T	47622740	T	C	58	30	1.933	8.909	0.002838	1	T	ADD	4257	1.256	0.1128	1.007	1.567	2.021	0.04328	0.7128	0.9919	0.96989	Imputed	T	0.2611	intronic	CD2AP	47590476
8	chr8:125562203:G:A	125562203	G	A	62	36	1.722	6.898	0.008629	2	G	ADD	4257	1.292	0.1044	1.053	1.585	2.451	0.01424	0.9242	0.99092	0.97109	Imputed	G	0.4554	intergenic	TRIB1;LINC00861	126574447
1	chr1:228768071:C:T	228768071	C	T	64	38	1.684	6.627	0.01004	0	C	ADD	4257	1.321	0.111	1.062	1.642	2.505	0.01226	0.4835	0.99435	0.97685	Imputed	C	0.2825	intergenic	RHOU;MIR4454	228903818
1	chr1:112352147:C:G	112352147	G	C	33	14	2.357	7.681	0.005581	0	G	ADD	4257	1.372	0.1383	1.047	1.8	2.289	0.02208	0.02169	0.99718	0.98122	Imputed	G	0.1459	intergenic	LINC01750;CTTNBP2NL	112894769
11	chr11:14055495:A:T	14055495	A	T	45	74	0.6081	7.067	0.007851	0	T	ADD	4257	1.288	0.1048	1.049	1.581	2.415	0.01575	0.7532	0.99535	0.984	Imputed	T	0.4837	intronic	SPON1	14077042
11	chr11:14055964:T:A	14055964	T	A	45	74	0.6081	7.067	0.007851	0	A	ADD	4257	1.288	0.1048	1.049	1.581	2.415	0.01575	0.7532	0.99537	0.98406	Imputed	A	0.4837	intronic	SPON1	14077511
11	chr11:14056604:A:G	14056604	A	G	45	74	0.6081	7.067	0.007851	0	G	ADD	4257	1.288	0.1048	1.049	1.581	2.415	0.01575	0.7532	0.99537	0.98405	Imputed	G	0.4837	intronic	SPON1	14078151
6	chr6:47586441:G:A	47586441	A	G	57	30	1.9	8.379	0.003795	0	A	ADD	4257	1.276	0.1141	1.02	1.596	2.137	0.03259	1	0.99544	0.98006	Imputed	A	0.2515	intronic	CD2AP	47554177
6	chr6:47586732:T:G	47586732	G	T	57	30	1.9	8.379	0.003795	0	G	ADD	4257	1.276	0.1141	1.02	1.596	2.137	0.03259	1	0.99544	0.98006	Imputed	G	0.2515	intronic	CD2AP	47554468
6	chr6:47618176:T:C	47618176	C	T	58	30	1.933	8.909	0.002838	1	C	ADD	4257	1.256	0.1129	1.007	1.567	2.018	0.04359	0.7129	0.99189	0.96985	Imputed	C	0.2612	intronic	CD2AP	47585912
4	chr4:8031599:T:C	8031599	C	T	37	66	0.5606	8.165	0.004271	0	C	ADD	4257	0.7938	0.1058	0.6452	0.9766	-2.184	0.02898	0.7774	0.98894	0.96376	Imputed	C	0.4871	intronic	ABLIM2	8033326
21	chr21:35358898:G:A	35358898	A	G	52	33	1.576	4.247	0.03932	0	A	ADD	4257	1.418	0.1183	1.124	1.788	2.952	0.003158	0.6652	0.997	0.98544	Imputed	A	0.2081	intergenic	RUNX1;LOC100506403	36731196
7	chr7:45190547:C:T	45190547	T	C	26	12	2.167	5.158	0.02314	1	T	ADD	4257	1.503	0.1464	1.128	2.002	2.783	0.005385	0.1528	0.99652	0.96983	Imputed	T	0.1066	intergenic	RAMP3;ADCY1	45230146
12	chr12:9104529:G:GA	9104529	GA	G	47	76	0.6184	6.837	0.008927	0	G	ADD	4257	1.298	0.1061	1.054	1.598	2.458	0.01399	0.7061	0.99048	0.96687	Imputed	G	0.4941	0		9257125
5	chr5:79193136:G:A	79193136	A	G	6	0	NA	6	0.01431	0	A	ADD	4257	2.671	0.3748	1.281	5.569	2.622	0.008751	1	0.9991	0.94684	Imputed	A	0.008457	intergenic	BHMT;JMY	78488959
5	chr5:79194610:T:C	79194610	C	T	6	0	NA	6	0.01431	0	C	ADD	4257	2.671	0.3748	1.281	5.569	2.622	0.008751	1	0.99911	0.94713	Imputed	C	0.008457	intergenic	BHMT;JMY	78490433
16	chr16:77466155:C:T	77466155	T	C	43	64	0.6719	4.121	0.04234	0	T	ADD	4257	0.6923	0.1237	0.5432	0.8823	-2.972	0.002963	0.1756	0.99862	0.99336	Imputed	T	0.3078	intergenic	ADAMTS18;NUDT7	77500052
6	chr6:47619313:AACAT:A	47619313	A	AACAT	58	30	1.933	8.909	0.002838	1	A	ADD	4257	1.255	0.1129	1.006	1.566	2.012	0.04425	0.7436	0.99191	0.96994	Imputed	A	0.2613	intronic	CD2AP	47587049
6	chr6:47585666:G:A	47585666	A	G	57	30	1.9	8.379	0.003795	0	A	ADD	4257	1.275	0.1141	1.02	1.594	2.131	0.03313	0.9666	0.99538	0.97975	Imputed	A	0.2516	intronic	CD2AP	47553402
6	chr6:47622368:C:T	47622368	T	C	58	30	1.933	8.909	0.002838	1	T	ADD	4257	1.255	0.1129	1.006	1.565	2.011	0.04433	0.7436	0.99183	0.96959	Imputed	T	0.2613	intronic	CD2AP	47590104
1	chr1:79864130:C:T	79864130	T	C	15	6	2.5	3.857	0.04953	0	T	ADD	4257	1.822	0.1987	1.234	2.689	3.018	0.002542	1	0.99953	0.9916	Imputed	T	0.04557	intergenic	ADGRL4;LINC01781	80329815
9	chr9:121522521:C:T	121522521	T	C	50	79	0.6329	6.519	0.01067	0	T	ADD	4257	0.7711	0.1033	0.6298	0.9441	-2.517	0.01184	0.01093	0.99675	0.98804	Imputed	T	0.4986	intergenic	GGTA1P;DAB2IP	124284800
1	chr1:112372826:C:G	112372826	G	C	32	12	2.667	9.091	0.002569	1	G	ADD	4257	1.318	0.1404	1.001	1.735	1.966	0.04932	0.0286	0.9945	0.96654	Imputed	G	0.1441	intergenic	LINC01750;CTTNBP2NL	112915448
15	chr15:98296722:A:G	98296722	G	A	35	15	2.333	8	0.004678	1	G	ADD	4257	1.358	0.1386	1.035	1.782	2.21	0.02709	0.7921	0.98988	0.94046	Imputed	G	0.1407	intergenic	LINC01582;LINC02351	98839951
1	chr1:160969226:G:T	160969226	G	T	30	48	0.625	4.154	0.04154	0	G	ADD	4257	0.6468	0.1471	0.4848	0.8629	-2.962	0.003052	0.5073	0.99063	0.95048	Imputed	G	0.2074	intergenic	ITLN2;F11R	160939016
1	chr1:160969344:T:C	160969344	T	C	30	48	0.625	4.154	0.04154	0	T	ADD	4257	0.6468	0.1471	0.4848	0.8629	-2.962	0.003052	0.5073	0.99067	0.95073	Imputed	T	0.2074	intergenic	ITLN2;F11R	160939134
6	chr6:47617879:A:G	47617879	G	A	58	30	1.933	8.909	0.002838	1	G	ADD	4257	1.254	0.1128	1.005	1.564	2.006	0.04482	0.6829	0.99187	0.96975	Imputed	G	0.2615	intronic	CD2AP	47585615
3	chr3:159415523:C:T	159415523	T	C	7	0	NA	7	0.008151	0	T	ADD	4257	2.056	0.2982	1.146	3.688	2.417	0.01564	0.629	0.99994	0.99786	Genotyped	T	0.01738	intronic	IQCJ-SCHIP1;SCHIP1	159133312
6	chr6:156547837:G:A	156547837	A	G	12	30	0.4	7.714	0.005479	0	A	ADD	4257	0.6177	0.2123	0.4075	0.9365	-2.269	0.02327	0.1149	1	0.99997	Genotyped	A	0.09807	intergenic	SNORD28B;ARID1B	156868971
14	chr14:105170337:G:A	105170337	A	G	25	10	2.5	6.429	0.01123	0	A	ADD	4257	1.474	0.1534	1.091	1.991	2.53	0.01139	0.9285	0.99365	0.94768	Imputed	A	0.09878	intergenic	JAG2;NUDT14	105636674
5	chr5:79150466:C:CA	79150466	CA	C	6	0	NA	6	0.01431	0	CA	ADD	4257	2.663	0.3747	1.278	5.55	2.614	0.008952	1	0.99912	0.94681	Imputed	CA	0.008457	0		78446289
6	chr6:10095386:T:C	10095386	C	T	16	38	0.4211	8.963	0.002755	1	C	ADD	4257	0.6976	0.1809	0.4894	0.9945	-1.991	0.04652	1	0.99392	0.9458	Imputed	C	0.1218	intergenic	LOC100506207;TFAP2A	10095619
1	chr1:246929922:T:G	246929922	G	T	4	0	NA	4	0.0455	0	G	ADD	4257	2.76	0.3399	1.418	5.374	2.987	0.002817	0.2988	0.99941	0.96494	Imputed	G	0.0101	intronic	AHCTF1	247093224
8	chr8:20594305:G:T	20594305	T	G	5	0	NA	5	0.02535	0	T	ADD	4257	2.014	0.2497	1.234	3.285	2.803	0.00506	0.7452	0.99982	0.99367	Imputed	T	0.02643	intergenic	LZTS1-AS1;SNORD3F	20451816
22	chr22:17381969:G:A	17381969	A	G	7	20	0.35	6.259	0.01235	0	A	ADD	4257	0.3723	0.3856	0.1748	0.7927	-2.562	0.0104	0.5953	0.98899	0.79204	Imputed	A	0.04522	intronic	CECR2	17861914
20	chr20:53895776:C:A	53895776	A	C	4	0	NA	4	0.0455	0	A	ADD	4257	4.009	0.465	1.611	9.973	2.986	0.002828	0.01127	0.9967	0.82941	Imputed	A	0.00693	intergenic	SUMO1P1;BCAS1	52512315
11	chr11:114142521:G:T	114142521	T	G	42	19	2.211	8.672	0.003231	0	T	ADD	4257	1.307	0.1304	1.013	1.688	2.056	0.03983	0.5796	0.99685	0.98527	Genotyped	T	0.1725	intronic	ZBTB16	114013243
15	chr15:61065667:C:T	61065667	T	C	37	65	0.5692	7.686	0.005564	1	T	ADD	4257	0.7727	0.1137	0.6184	0.9655	-2.269	0.02328	0.7571	0.99676	0.98704	Imputed	T	0.351	intronic	RORA	61357866
2	chr2:221292458:GA:G	221292458	GA	G	35	65	0.5385	9	0.0027	0	GA	ADD	4257	0.8085	0.1075	0.655	0.9981	-1.977	0.04799	0.5622	0.984	0.94017	Imputed	GA	0.4201	0		222157178
7	chr7:101614294:T:C	101614294	T	C	10	23	0.4348	5.121	0.02364	0	T	ADD	4257	0.4966	0.252	0.3031	0.8139	-2.777	0.005485	0.6088	0.9942	0.9223	Imputed	T	0.08198	intronic	MYL10	101257574
21	chr21:43846537:A:G	43846537	G	A	43	75	0.5733	8.678	0.003221	0	G	ADD	4257	0.8019	0.1077	0.6493	0.9905	-2.049	0.04048	0.04309	0.99704	0.98919	Imputed	G	0.401	intergenic	AATBC;AGPAT3	45266418
1	chr1:36590517:G:A	36590517	A	G	3	16	0.1875	8.895	0.00286	1	A	ADD	4257	0.5382	0.3101	0.2931	0.9882	-1.998	0.0457	0.2571	0.98915	0.79206	Imputed	A	0.05015	intergenic	CSF3R;GRIK3	37056118
17	chr17:8008391:G:T	8008391	T	G	5	20	0.25	9	0.0027	0	T	ADD	4257	0.5031	0.3481	0.2543	0.9954	-1.973	0.04846	0.2453	0.99774	0.94231	Imputed	T	0.0417	intronic	GUCY2D	7911709
11	chr11:8278293:C:G	8278293	G	C	14	2	7	9	0.0027	0	G	ADD	4257	1.585	0.2335	1.003	2.505	1.973	0.04848	0.3477	0.99953	0.99153	Imputed	G	0.03606	intergenic	LMO1;STK33	8299840
2	chr2:195444646:T:C	195444646	C	T	16	5	3.2	5.762	0.01638	0	C	ADD	4257	1.837	0.2293	1.172	2.879	2.652	0.008006	1	0.99973	0.99478	Imputed	C	0.03394	intergenic	LINC01790;SLC39A10	196309370
3	chr3:16995475:G:A	16995475	A	G	6	0	NA	6	0.01431	0	A	ADD	4257	2.517	0.3543	1.257	5.04	2.605	0.009193	0.3121	0.99978	0.98931	Imputed	A	0.01022	intronic	PLCL2	17036967
14	chr14:105164639:T:C	105164639	C	T	31	16	1.938	4.787	0.02867	1	C	ADD	4257	1.464	0.1346	1.125	1.906	2.834	0.004599	0.2029	0.99599	0.97488	Imputed	C	0.1378	intronic	JAG2	105630976
1	chr1:79864690:C:T	79864690	T	C	15	6	2.5	3.857	0.04953	0	T	ADD	4257	1.817	0.1988	1.231	2.682	3.004	0.002666	0.854	0.99953	0.99157	Imputed	T	0.04569	intergenic	ADGRL4;LINC01781	80330375
6	chr6:44530449:T:C	44530449	C	T	63	39	1.615	5.647	0.01748	0	C	ADD	4257	1.332	0.1073	1.079	1.643	2.671	0.00756	0.3443	0.99027	0.96667	Imputed	C	0.3177	intergenic	CDC5L;LOC105375075	44498186
11	chr11:88342373:G:T	88342373	G	T	27	47	0.5745	5.405	0.02007	0	G	ADD	4257	0.6636	0.1509	0.4937	0.8921	-2.716	0.006601	0.5126	0.9923	0.95327	Imputed	G	0.1905	intergenic	CTSC;GRM5-AS1	88075541
6	chr6:47588894:A:C	47588894	C	A	59	31	1.903	8.711	0.003163	0	C	ADD	4257	1.258	0.1128	1.008	1.569	2.033	0.04206	0.7433	0.99264	0.97188	Imputed	C	0.2609	intronic	CD2AP	47556630
6	chr6:47588898:C:T	47588898	T	C	59	31	1.903	8.711	0.003163	0	T	ADD	4257	1.258	0.1128	1.008	1.569	2.033	0.04206	0.7433	0.99251	0.97128	Imputed	T	0.2609	intronic	CD2AP	47556634
6	chr6:47588944:C:T	47588944	T	C	59	31	1.903	8.711	0.003163	0	T	ADD	4257	1.258	0.1128	1.008	1.569	2.033	0.04206	0.7433	0.99264	0.97187	Imputed	T	0.2609	intronic	CD2AP	47556680
6	chr6:14327924:T:C	14327924	C	T	44	77	0.5714	9	0.0027	0	C	ADD	4257	0.8105	0.107	0.6572	0.9995	-1.965	0.04943	0.523	0.99784	0.99235	Genotyped	C	0.4323	intergenic	LINC01108;JARID2	14328155
4	chr4:4351359:A:G	4351359	A	G	57	33	1.727	6.4	0.01141	0	A	ADD	4257	1.347	0.1181	1.069	1.698	2.521	0.0117	0.2703	0.98833	0.94471	Imputed	A	0.2343	intergenic	ZBTB49;NSG1	4353086
7	chr7:156192014:G:A	156192014	A	G	8	0	NA	8	0.004678	0	A	ADD	4257	2.029	0.3231	1.077	3.821	2.19	0.02854	0.5469	0.9989	0.9502	Imputed	A	0.01456	intergenic	LOC389602;LOC285889	155984708
16	chr16:89194270:C:G	89194270	G	C	9	24	0.375	6.818	0.009023	0	G	ADD	4257	0.5851	0.22	0.3801	0.9005	-2.436	0.01484	1	0.99899	0.98787	Imputed	G	0.09502	intronic	CDH15	89260678
17	chr17:42430255:G:A	42430255	G	A	38	62	0.6129	5.76	0.0164	0	G	ADD	4257	0.7454	0.1111	0.5995	0.9268	-2.644	0.008182	0.8975	0.99207	0.97114	Imputed	G	0.4178	intergenic	CAVIN1;ATP6V0A1	40582273
14	chr14:105146548:G:A	105146548	A	G	25	12	2.083	4.568	0.03258	1	A	ADD	4257	1.489	0.1388	1.134	1.955	2.869	0.00412	0.375	0.99813	0.98611	Imputed	A	0.123	intronic	JAG2	105612885
17	chr17:42433597:G:T	42433597	G	T	38	62	0.6129	5.76	0.0164	0	G	ADD	4257	0.7458	0.1109	0.6001	0.9269	-2.644	0.00819	0.8465	0.99193	0.97059	Imputed	G	0.415	intergenic	CAVIN1;ATP6V0A1	40585615
17	chr17:42427724:C:T	42427724	C	T	38	62	0.6129	5.76	0.0164	0	C	ADD	4257	0.746	0.1109	0.6003	0.9271	-2.643	0.008216	0.8973	0.99174	0.96992	Imputed	C	0.415	intergenic	CAVIN1;ATP6V0A1	40579742
7	chr7:53181415:T:C	53181415	C	T	45	77	0.5844	8.393	0.003766	0	C	ADD	4257	0.8013	0.1055	0.6515	0.9854	-2.099	0.03578	0.1962	0.99845	0.99484	Imputed	C	0.4684	intergenic	POM121L12;LINC01446	53249108
6	chr6:47595179:A:G	47595179	G	A	59	31	1.903	8.711	0.003163	0	G	ADD	4257	1.257	0.1128	1.008	1.568	2.027	0.04261	0.6825	0.9927	0.97217	Imputed	G	0.261	intronic	CD2AP	47562915
6	chr6:22943494:C:T	22943494	T	C	5	0	NA	5	0.02535	2	T	ADD	4257	2.693	0.3556	1.341	5.407	2.786	0.005337	0.2725	0.99697	0.87046	Imputed	T	0.009514	intergenic	LOC105374972;NRSN1	22943723
6	chr6:37140810:C:T	37140810	T	C	4	0	NA	4	0.0455	0	T	ADD	4257	3.168	0.3882	1.48	6.78	2.97	0.00298	1	0.99992	0.99392	Imputed	T	0.007517	intergenic	FGD2;PIM1	37108586
18	chr18:40943756:C:G	40943756	G	C	30	12	2.5	7.714	0.005479	0	G	ADD	4257	1.413	0.154	1.045	1.911	2.245	0.02475	0.1046	0.99795	0.98385	Imputed	G	0.09819	intergenic	LINC01477;KC6	38523720
10	chr10:131382220:A:T	131382220	T	A	39	22	1.773	4.738	0.02951	0	T	ADD	4257	1.47	0.1361	1.126	1.92	2.834	0.004597	0.8911	0.99888	0.99252	Imputed	T	0.1351	intergenic	TCERG1L;LINC01164	133180483
9	chr9:102181393:C:T	102181393	C	T	42	72	0.5833	7.895	0.004958	1	C	ADD	4257	0.7672	0.1201	0.6062	0.9709	-2.206	0.02738	0.4143	0.99474	0.97842	Imputed	C	0.3015	intergenic	GRIN3A;LINC00587	104943675
20	chr20:26330676:G:A	26330676	A	G	3	15	0.2	8	0.004678	0	A	ADD	4257	0.4557	0.3603	0.2249	0.9232	-2.182	0.02914	0.1957	0.9909	0.72586	Imputed	A	0.04381	intergenic	MIR663AHG;NONE	26311312
6	chr6:47591715:A:G	47591715	G	A	59	31	1.903	8.711	0.003163	0	G	ADD	4257	1.256	0.1127	1.007	1.567	2.022	0.04317	0.6527	0.9926	0.97167	Imputed	G	0.2611	intronic	CD2AP	47559451
20	chr20:26278535:C:T	26278535	T	C	3	15	0.2	8	0.004678	0	T	ADD	4257	0.4558	0.3603	0.225	0.9235	-2.181	0.02919	0.1957	0.99099	0.72885	Imputed	T	0.04381	intergenic	MIR663AHG;NONE	26259171
6	chr6:47608631:T:C	47608631	C	T	59	31	1.903	8.711	0.003163	0	C	ADD	4257	1.256	0.1128	1.007	1.567	2.021	0.04324	0.7128	0.99251	0.97144	Imputed	C	0.2611	intronic	CD2AP	47576367
14	chr14:105156623:G:T	105156623	T	G	24	12	2	4	0.0455	1	T	ADD	4257	1.526	0.1424	1.154	2.017	2.966	0.003012	0.8135	0.99777	0.98323	Imputed	T	0.1149	intronic	JAG2	105622960
17	chr17:42429953:C:G	42429953	C	G	38	62	0.6129	5.76	0.0164	0	C	ADD	4257	0.7464	0.1109	0.6006	0.9276	-2.637	0.008357	0.8213	0.99167	0.96989	Imputed	C	0.4148	intergenic	CAVIN1;ATP6V0A1	40581971
12	chr12:9781795:A:G	9781795	G	A	33	58	0.569	6.868	0.008775	0	G	ADD	4257	0.732	0.129	0.5684	0.9426	-2.418	0.01562	0.3316	1	0.99998	Genotyped	G	0.2602	intergenic	CD69;KLRF1	9934391
16	chr16:4879371:A:G	4879371	G	A	21	10	2.1	3.903	0.04819	0	G	ADD	4257	1.645	0.1668	1.186	2.281	2.984	0.002846	0.7252	0.99985	0.99847	Imputed	G	0.07423	intronic	UBN1	4929372
1	chr1:112371742:G:C	112371742	C	G	33	14	2.357	7.681	0.005581	0	C	ADD	4257	1.363	0.1378	1.04	1.786	2.248	0.0246	0.0196	0.9963	0.97708	Imputed	C	0.1526	intergenic	LINC01750;CTTNBP2NL	112914364
1	chr1:49744045:A:G	49744045	G	A	5	0	NA	5	0.02535	0	G	ADD	4257	2.848	0.3764	1.362	5.955	2.781	0.00542	0.1975	0.99997	0.9984	Imputed	G	0.007987	intronic	AGBL4	50209717
5	chr5:79222893:C:G	79222893	G	C	6	0	NA	6	0.01431	0	G	ADD	4257	2.638	0.3746	1.266	5.498	2.59	0.009607	1	0.99906	0.94747	Imputed	G	0.008574	intergenic	BHMT;JMY	78518716
16	chr16:4876039:A:G	4876039	G	A	21	10	2.1	3.903	0.04819	0	G	ADD	4257	1.645	0.1668	1.186	2.281	2.983	0.002859	0.7252	0.99985	0.99845	Imputed	G	0.07423	intronic	UBN1	4926040
16	chr16:52680136:T:A	52680136	A	T	39	60	0.65	4.455	0.03481	0	A	ADD	4257	0.7304	0.109	0.5899	0.9044	-2.881	0.003961	0.06839	0.99285	0.97235	Imputed	A	0.404	intergenic	CASC16;LOC105371267	52714048
14	chr14:105175148:T:C	105175148	C	T	24	12	2	4	0.0455	1	C	ADD	4257	1.526	0.1425	1.154	2.018	2.964	0.003033	0.9374	0.99567	0.96621	Imputed	C	0.115	intronic	NUDT14	105641485
15	chr15:101077711:C:T	101077711	T	C	32	18	1.778	3.92	0.04771	0	T	ADD	4257	1.517	0.14	1.153	1.996	2.978	0.002902	0.3247	0.98837	0.92343	Imputed	T	0.1312	intergenic	LRRK1;CHSY1	101617916
6	chr6:48067834:A:C	48067834	C	A	22	40	0.55	5.226	0.02225	0	C	ADD	4257	0.6052	0.1836	0.4223	0.8673	-2.735	0.006235	0.4968	0.99866	0.98837	Imputed	C	0.1315	intronic	PTCHD4	48035570
15	chr15:85840412:C:T	85840412	T	C	12	28	0.4286	6.4	0.01141	0	T	ADD	4257	0.6101	0.1971	0.4146	0.8978	-2.507	0.01218	0.8191	0.99909	0.99114	Imputed	T	0.1146	intergenic	MIR548AP;AGBL1	86383643
14	chr14:105151554:C:T	105151554	T	C	24	12	2	4	0.0455	1	T	ADD	4257	1.529	0.1436	1.154	2.026	2.96	0.003081	0.9364	0.9982	0.98596	Imputed	T	0.1129	intronic	JAG2	105617891
6	chr6:152843793:C:A	152843793	A	C	9	1	9	6.4	0.01141	2	A	ADD	4257	1.882	0.2526	1.147	3.088	2.504	0.01229	0.3139	0.99822	0.96456	Imputed	A	0.02572	intergenic	VIP;FBXO5	153164928
18	chr18:59510507:T:C	59510507	C	T	17	4	4.25	8.048	0.004556	1	C	ADD	4257	1.597	0.2167	1.044	2.442	2.16	0.03081	1	0.9978	0.96736	Imputed	C	0.04604	intronic	CCBE1	57177739
10	chr10:10650164:C:G	10650164	G	C	58	32	1.812	7.511	0.006132	0	G	ADD	4257	1.29	0.112	1.036	1.607	2.275	0.02293	0.5474	0.99783	0.99009	Imputed	G	0.2697	intronic	CELF2	10692127
17	chr17:42435651:G:A	42435651	G	A	38	62	0.6129	5.76	0.0164	0	G	ADD	4257	0.7471	0.1109	0.6011	0.9285	-2.629	0.008576	0.7963	0.99169	0.96997	Imputed	G	0.4146	intergenic	CAVIN1;ATP6V0A1	40587669
6	chr6:150678328:C:T	150678328	T	C	17	4	4.25	8.048	0.004556	0	T	ADD	4257	1.459	0.1749	1.035	2.055	2.158	0.03092	0.6428	0.99985	0.99807	Imputed	T	0.07505	intronic	PLEKHG1	150999464
17	chr17:35226306:T:C	35226306	C	T	12	25	0.48	4.568	0.03258	0	C	ADD	4257	0.5214	0.2283	0.3333	0.8156	-2.853	0.004334	0.8615	0.99824	0.97812	Imputed	C	0.09772	intergenic	SLC35G3;SLFN5	33553325
19	chr19:4195402:G:A	4195402	A	G	0	8	0	8	0.004678	0	A	ADD	4257	0.4315	0.3878	0.2018	0.9227	-2.167	0.03021	0.4164	0.98799	0.59387	Imputed	A	0.0397	intronic	ANKRD24	4195399
2	chr2:195643591:A:G	195643591	G	A	6	0	NA	6	0.01431	0	G	ADD	4257	3.384	0.4726	1.34	8.546	2.58	0.009888	0.04571	0.99997	0.99703	Imputed	G	0.003876	intergenic	LINC01790;SLC39A10	196508315
18	chr18:40944766:AAAAAG:A	40944766	A	AAAAAG	31	12	2.583	8.395	0.003762	0	A	ADD	4257	1.375	0.1534	1.018	1.858	2.079	0.03765	0.07692	0.99723	0.97862	Imputed	A	0.1003	intergenic	LINC01477;KC6	38524730
12	chr12:91052145:TA:T	91052145	T	TA	10	2	5	5.333	0.02092	0	T	ADD	4257	1.976	0.2516	1.207	3.235	2.708	0.006777	0.515	0.99997	0.99916	Imputed	T	0.02525	intronic	KERA	91445922
1	chr1:239287532:G:A	239287532	A	G	42	64	0.6562	4.566	0.03261	0	A	ADD	4257	0.7179	0.1162	0.5717	0.9016	-2.852	0.004349	0.2504	0.99063	0.9672	Imputed	A	0.363	intergenic	LINC01139;CHRM3	239450832
12	chr12:9987234:T:A	9987234	A	T	12	4	3	4	0.0455	0	A	ADD	4257	1.945	0.225	1.251	3.023	2.956	0.00312	0.6031	0.99986	0.99668	Imputed	A	0.033	intergenic	CLEC12A;CLEC1B	10139833
9	chr9:89435408:C:T	89435408	T	C	49	26	1.885	7.053	0.007912	0	T	ADD	4257	1.314	0.1153	1.048	1.647	2.366	0.01798	0.1912	0.99727	0.9881	Imputed	T	0.2382	intronic	SEMA4D	92050323
17	chr17:42437960:C:A	42437960	C	A	38	62	0.6129	5.76	0.0164	0	C	ADD	4257	0.7475	0.1109	0.6015	0.929	-2.624	0.008695	0.8213	0.99098	0.96822	Imputed	C	0.4145	intergenic	CAVIN1;ATP6V0A1	40589978
19	chr19:40970207:G:A	40970207	A	G	49	25	1.96	7.784	0.005272	0	A	ADD	4257	1.305	0.1205	1.031	1.653	2.21	0.02709	0.8145	0.99578	0.98133	Imputed	A	0.2145	intergenic	CYP2B7P;CYP2B6	41476112
21	chr21:23101339:G:A	23101339	G	A	10	2	5	5.333	0.02092	0	G	ADD	4257	1.78	0.2131	1.172	2.702	2.705	0.006835	1	0.99161	0.84127	Imputed	G	0.04064	intergenic	MIR6130;D21S2088E	24473661
12	chr12:42253079:G:A	42253079	A	G	4	0	NA	4	0.0455	0	A	ADD	4257	2.392	0.2953	1.341	4.267	2.953	0.003145	1	0.99997	0.99815	Imputed	A	0.01609	intergenic	YAF2;ZCRB1	42646881
11	chr11:17634601:A:G	17634601	G	A	40	23	1.739	4.587	0.03221	0	G	ADD	4257	1.439	0.128	1.12	1.849	2.845	0.004444	0.6427	0.99297	0.96647	Imputed	G	0.1637	intronic	OTOG	17656148
15	chr15:70384022:T:G	70384022	G	T	73	42	1.738	8.357	0.003843	1	G	ADD	4257	1.244	0.105	1.013	1.529	2.082	0.0373	0.6598	0.98947	0.96646	Imputed	G	0.4863	intergenic	TLE3;LINC02205	70676361
7	chr7:45191065:C:T	45191065	T	C	26	12	2.167	5.158	0.02314	1	T	ADD	4257	1.493	0.1465	1.121	1.99	2.737	0.006202	0.1815	0.99669	0.97122	Imputed	T	0.1074	intergenic	RAMP3;ADCY1	45230664
15	chr15:70383459:GT:G	70383459	G	GT	73	42	1.738	8.357	0.003843	1	G	ADD	4257	1.244	0.1049	1.013	1.528	2.081	0.0374	0.7059	0.9895	0.9665	Imputed	G	0.4863	intergenic	TLE3;LINC02205	70675798
6	chr6:150678615:C:T	150678615	T	C	17	4	4.25	8.048	0.004556	0	T	ADD	4257	1.457	0.175	1.034	2.052	2.15	0.03159	0.6432	0.99985	0.99806	Imputed	T	0.07517	intronic	PLEKHG1	150999751
5	chr5:3188573:G:T	3188573	T	G	50	30	1.667	5	0.02535	2	T	ADD	4257	1.382	0.1169	1.099	1.737	2.766	0.005682	0.9269	0.98104	0.92652	Imputed	T	0.2223	intergenic	LINC01377;LINC01019	3188687
20	chr20:53896255:A:C	53896255	C	A	4	0	NA	4	0.0455	0	C	ADD	4257	3.952	0.4659	1.586	9.851	2.95	0.003181	0.01214	0.99668	0.82843	Imputed	C	0.007047	intergenic	SUMO1P1;BCAS1	52512794
15	chr15:70382500:G:A	70382500	A	G	73	42	1.738	8.357	0.003843	1	A	ADD	4257	1.244	0.105	1.012	1.528	2.078	0.03773	0.6827	0.9895	0.96652	Imputed	A	0.4864	intergenic	TLE3;LINC02205	70674839
16	chr16:77478407:C:T	77478407	T	C	43	65	0.6615	4.481	0.03426	0	T	ADD	4257	0.7031	0.1232	0.5523	0.8951	-2.86	0.004241	0.2132	0.99989	0.99948	Genotyped	T	0.3077	intergenic	ADAMTS18;NUDT7	77512304
10	chr10:44612724:T:A	44612724	A	T	7	0	NA	7	0.008151	0	A	ADD	4257	2.349	0.3605	1.159	4.761	2.369	0.01784	1	0.99759	0.91157	Imputed	A	0.01069	intergenic	CXCL12;TMEM72-AS1	45108172
14	chr14:62032361:G:A	62032361	A	G	20	36	0.5556	4.571	0.03251	1	A	ADD	4257	0.5756	0.1943	0.3933	0.8424	-2.843	0.004476	0.02267	0.99653	0.97588	Imputed	A	0.1287	intronic	SYT16	62499079
20	chr20:46203685:G:C	46203685	C	G	23	46	0.5	7.667	0.005625	0	C	ADD	4257	0.7003	0.1599	0.5119	0.9582	-2.227	0.02595	0.6493	0.99523	0.96878	Imputed	C	0.1635	intronic	CDH22	44832324
4	chr4:142526862:C:CA	142526862	C	CA	14	30	0.4667	5.818	0.01586	0	C	ADD	4257	0.6079	0.1911	0.418	0.8842	-2.604	0.009209	0.2575	0.97074	0.77774	Imputed	C	0.1256	intronic	INPP4B	143448015
3	chr3:10979378:G:A	10979378	A	G	26	49	0.5306	7.053	0.007912	0	A	ADD	4257	0.7273	0.1351	0.5581	0.9479	-2.356	0.01848	0.1839	0.9758	0.89433	Imputed	A	0.229	intergenic	SLC6A11;SLC6A1	11021064
18	chr18:14267310:G:C	14267310	C	G	24	10	2.4	5.765	0.01635	0	C	ADD	4257	1.524	0.1612	1.111	2.09	2.614	0.008944	0.3898	0.98433	0.8407	Imputed	C	0.09232	intergenic	ANKRD20A5P;CYP4F35P	14267309
11	chr11:17629948:G:T	17629948	T	G	45	28	1.607	3.959	0.04662	0	T	ADD	4257	1.418	0.1183	1.125	1.788	2.953	0.003147	0.6011	0.99303	0.97127	Imputed	T	0.2112	intronic	OTOG	17651495
15	chr15:70382254:C:T	70382254	T	C	73	42	1.738	8.357	0.003843	1	T	ADD	4257	1.243	0.1049	1.012	1.527	2.073	0.0382	0.7059	0.98949	0.96647	Imputed	T	0.4865	intergenic	TLE3;LINC02205	70674593
3	chr3:17016783:C:CT	17016783	CT	C	6	0	NA	6	0.01431	0	CT	ADD	4257	2.482	0.3542	1.24	4.971	2.567	0.01026	0.3187	0.99981	0.99053	Imputed	CT	0.01034	0		17058275
3	chr3:17068150:T:C	17068150	C	T	6	0	NA	6	0.01431	0	C	ADD	4257	2.482	0.3542	1.24	4.971	2.567	0.01026	0.3187	0.99996	0.9981	Genotyped	C	0.01034	intronic	PLCL2	17109642
15	chr15:70382432:T:C	70382432	C	T	73	42	1.738	8.357	0.003843	1	C	ADD	4257	1.243	0.1049	1.012	1.527	2.072	0.03824	0.7059	0.9895	0.9665	Imputed	C	0.4865	intergenic	TLE3;LINC02205	70674771
15	chr15:70382484:A:G	70382484	G	A	73	42	1.738	8.357	0.003843	1	G	ADD	4257	1.243	0.1049	1.012	1.527	2.072	0.03824	0.7059	0.9895	0.96651	Imputed	G	0.4865	intergenic	TLE3;LINC02205	70674823
15	chr15:70382534:T:C	70382534	C	T	73	42	1.738	8.357	0.003843	1	C	ADD	4257	1.243	0.1049	1.012	1.527	2.072	0.03824	0.7059	0.98947	0.96634	Imputed	C	0.4865	intergenic	TLE3;LINC02205	70674873
7	chr7:154133955:T:C	154133955	T	C	37	64	0.5781	7.218	0.007218	2	T	ADD	4257	0.7838	0.105	0.6379	0.9629	-2.32	0.02036	0.2569	0.95697	0.86252	Imputed	T	0.4719	intronic	DPP6	153831040
17	chr17:42424256:T:C	42424256	T	C	38	62	0.6129	5.76	0.0164	0	T	ADD	4257	0.7485	0.1108	0.6023	0.9301	-2.614	0.008961	0.8718	0.99162	0.96968	Imputed	T	0.4143	upstream	CAVIN1	40576274
10	chr10:97673851:C:T	97673851	T	C	45	26	1.731	5.085	0.02414	0	T	ADD	4257	1.397	0.1219	1.1	1.774	2.743	0.006095	0.3596	0.99829	0.99133	Imputed	T	0.2074	UTR3	PI4K2A	99433608
11	chr11:59599975:C:T	59599975	C	T	43	21	2.048	7.562	0.00596	0	C	ADD	4257	1.362	0.1375	1.04	1.783	2.245	0.02474	0.2476	0.98165	0.89015	Imputed	C	0.1444	intronic	OSBP	59367448
15	chr15:84993646:A:G	84993646	G	A	61	34	1.794	7.674	0.005603	0	G	ADD	4257	1.272	0.1083	1.029	1.573	2.221	0.02633	0.697	0.99475	0.98177	Imputed	G	0.3338	intronic	PDE8A	85536877
16	chr16:52846740:A:G	52846740	G	A	22	38	0.5789	4.267	0.03887	0	G	ADD	4257	0.6184	0.166	0.4467	0.8563	-2.895	0.003796	0.3291	0.98492	0.91664	Imputed	G	0.1607	intergenic	CASC16;LOC105371267	52880652
8	chr8:112207593:A:T	112207593	T	A	5	0	NA	5	0.02535	0	T	ADD	4257	3.024	0.4014	1.377	6.642	2.757	0.005834	0.06254	0.99993	0.99592	Imputed	T	0.01069	intergenic	LINC02237;CSMD3	113219822
8	chr8:112210362:G:T	112210362	T	G	5	0	NA	5	0.02535	0	T	ADD	4257	3.024	0.4014	1.377	6.642	2.757	0.005834	0.06254	0.9999	0.99454	Imputed	T	0.01069	intergenic	LINC02237;CSMD3	113222591
8	chr8:112210426:G:A	112210426	A	G	5	0	NA	5	0.02535	0	A	ADD	4257	3.024	0.4014	1.377	6.642	2.757	0.005834	0.06254	0.99993	0.99591	Imputed	A	0.01069	intergenic	LINC02237;CSMD3	113222655
8	chr8:112210519:AT:A	112210519	A	AT	5	0	NA	5	0.02535	0	A	ADD	4257	3.024	0.4014	1.377	6.642	2.757	0.005834	0.06254	0.99993	0.99591	Imputed	A	0.01069	intergenic	LINC02237;CSMD3	113222748
8	chr8:112223644:T:C	112223644	C	T	5	0	NA	5	0.02535	0	C	ADD	4257	3.024	0.4014	1.377	6.642	2.757	0.005834	0.06254	0.99981	0.98972	Imputed	C	0.01069	UTR3	CSMD3	113235873
6	chr6:156547521:C:A	156547521	A	C	12	30	0.4	7.714	0.005479	0	A	ADD	4257	0.625	0.2125	0.4121	0.948	-2.211	0.02701	0.1108	0.99982	0.99776	Imputed	A	0.09678	intergenic	SNORD28B;ARID1B	156868655
7	chr7:45190908:C:T	45190908	T	C	26	12	2.167	5.158	0.02314	1	T	ADD	4257	1.491	0.1466	1.119	1.988	2.727	0.006398	0.1822	0.99671	0.97141	Imputed	T	0.1075	intergenic	RAMP3;ADCY1	45230507
7	chr7:45190963:A:G	45190963	G	A	26	12	2.167	5.158	0.02314	1	G	ADD	4257	1.491	0.1466	1.119	1.988	2.727	0.006398	0.1822	0.9967	0.97131	Imputed	G	0.1075	intergenic	RAMP3;ADCY1	45230562
7	chr7:45192333:C:T	45192333	T	C	26	12	2.167	5.158	0.02314	1	T	ADD	4257	1.491	0.1466	1.119	1.988	2.727	0.006398	0.1822	0.99671	0.97141	Imputed	T	0.1075	intergenic	RAMP3;ADCY1	45231932
1	chr1:3386609:A:C	3386609	C	A	4	0	NA	4	0.0455	0	C	ADD	4257	2.497	0.311	1.357	4.594	2.942	0.003257	0.4879	0.99644	0.87316	Imputed	C	0.01362	intronic	PRDM16	3303173
1	chr1:160967317:C:T	160967317	C	T	30	48	0.625	4.154	0.04154	0	C	ADD	4257	0.6513	0.1472	0.4881	0.8691	-2.914	0.003574	0.5055	0.98975	0.94591	Imputed	C	0.2062	intergenic	ITLN2;F11R	160937107
12	chr12:9107684:T:C	9107684	C	T	46	76	0.6053	7.377	0.006606	1	T	ADD	4257	1.274	0.106	1.035	1.568	2.282	0.02249	0.683	0.9918	0.97202	Imputed	T	0.4932	intronic	A2M	9260280
7	chr7:101611545:C:T	101611545	C	T	10	23	0.4348	5.121	0.02364	0	C	ADD	4257	0.5022	0.252	0.3065	0.8231	-2.732	0.00629	0.5351	0.99423	0.92217	Imputed	C	0.08116	intergenic	LINC01007;MYL10	101254825
12	chr12:41173105:T:C	41173105	C	T	4	0	NA	4	0.0455	0	C	ADD	4257	3.39	0.4151	1.503	7.649	2.941	0.003271	1	0.99989	0.99088	Imputed	C	0.006108	intergenic	CNTN1;PDZRN4	41566907
12	chr12:41197500:T:C	41197500	C	T	4	0	NA	4	0.0455	0	C	ADD	4257	3.39	0.4151	1.503	7.649	2.941	0.003271	1	0.99989	0.99103	Imputed	C	0.006108	intronic	PDZRN4	41591302
1	chr1:67637690:T:C	67637690	C	T	33	13	2.538	8.696	0.00319	0	C	ADD	4257	1.316	0.1379	1.004	1.724	1.989	0.0467	0.3954	0.999	0.99288	Imputed	C	0.1409	intergenic	SERBP1;GADD45A	68103373
7	chr7:101602925:T:C	101602925	T	C	12	25	0.48	4.568	0.03258	0	T	ADD	4257	0.4986	0.2454	0.3082	0.8067	-2.835	0.004581	0.6243	0.99462	0.93094	Imputed	T	0.08609	intergenic	LINC01007;MYL10	101246205
12	chr12:9973991:CT:C	9973991	C	CT	12	4	3	4	0.0455	0	C	ADD	4257	1.938	0.225	1.247	3.012	2.94	0.003285	0.605	0.99988	0.99729	Imputed	C	0.03312	intronic	CLEC12A	10126590
12	chr12:9975085:A:G	9975085	G	A	12	4	3	4	0.0455	0	G	ADD	4257	1.938	0.225	1.247	3.012	2.94	0.003285	0.605	0.99988	0.99729	Imputed	G	0.03312	intronic	CLEC12A	10127684
12	chr12:9977929:T:G	9977929	G	T	12	4	3	4	0.0455	0	G	ADD	4257	1.938	0.225	1.247	3.012	2.94	0.003285	0.605	0.99988	0.99722	Imputed	G	0.03312	intronic	CLEC12A	10130528
12	chr12:9983545:G:A	9983545	A	G	12	4	3	4	0.0455	0	A	ADD	4257	1.938	0.225	1.247	3.012	2.94	0.003285	0.605	0.99988	0.99719	Imputed	A	0.03312	UTR3	CLEC12A	10136144
16	chr16:6735437:G:A	6735437	G	A	51	26	1.962	8.117	0.004385	0	G	ADD	4257	1.286	0.1188	1.019	1.623	2.119	0.03409	0.5749	0.9997	0.99867	Genotyped	G	0.2155	intronic	RBFOX1	6785438
10	chr10:97683079:G:A	97683079	A	G	48	24	2	8	0.004678	0	A	ADD	4257	1.292	0.1195	1.022	1.633	2.144	0.03202	0.8206	0.99875	0.99366	Imputed	A	0.2247	intronic	AVPI1	99442836
17	chr17:68732292:G:T	68732292	T	G	16	30	0.5333	4.261	0.039	0	T	ADD	4257	0.607	0.1727	0.4327	0.8515	-2.891	0.003844	0.02301	0.99535	0.96646	Imputed	T	0.1534	intergenic	LINC01482;ABCA8	66728433
12	chr12:91053696:A:G	91053696	G	A	10	2	5	5.333	0.02092	0	G	ADD	4257	1.966	0.2516	1.201	3.219	2.688	0.007192	0.7341	0.99996	0.99882	Imputed	G	0.02537	intronic	KERA	91447473
12	chr12:91055111:GGA:G	91055111	G	GGA	10	2	5	5.333	0.02092	0	G	ADD	4257	1.966	0.2516	1.201	3.219	2.688	0.007192	0.7341	0.99998	0.99933	Imputed	G	0.02537	intronic	KERA	91448888
12	chr12:91058392:T:C	91058392	C	T	10	2	5	5.333	0.02092	0	C	ADD	4257	1.966	0.2516	1.201	3.219	2.688	0.007192	0.7341	0.99998	0.9993	Imputed	C	0.02537	upstream	KERA	91452169
11	chr11:119519622:G:T	119519622	T	G	9	24	0.375	6.818	0.009023	0	T	ADD	4257	0.5811	0.2268	0.3725	0.9063	-2.394	0.01668	0.05508	0.99737	0.96549	Imputed	T	0.08844	intergenic	USP2-AS1;NECTIN1	119390332
7	chr7:148598473:G:A	148598473	A	G	28	50	0.56	6.205	0.01274	1	A	ADD	4257	0.717	0.1321	0.5534	0.929	-2.517	0.01183	1	0.99595	0.9793	Imputed	A	0.2536	intronic	C7orf33	148295565
19	chr19:14940932:G:T	14940932	T	G	6	0	NA	6	0.01431	0	T	ADD	4257	2.055	0.2817	1.183	3.57	2.558	0.01054	0.4118	0.99833	0.94743	Imputed	T	0.02091	upstream	OR7C2	15051744
14	chr14:101118572:T:C	101118572	C	T	29	53	0.5472	7.024	0.008041	0	C	ADD	4257	0.7355	0.1307	0.5692	0.9503	-2.35	0.01877	0.04128	0.9912	0.95752	Imputed	C	0.2575	intergenic	MEG9;LINC02285	101584909
3	chr3:14687480:T:A	14687480	A	T	7	1	7	4.5	0.03389	2	A	ADD	4257	2.581	0.3335	1.342	4.961	2.843	0.004468	0.3389	0.9977	0.90759	Imputed	A	0.01081	intronic	C3orf20	14728987
15	chr15:79137701:A:G	79137701	G	A	27	13	2.077	4.9	0.02686	0	G	ADD	4257	1.518	0.1508	1.13	2.04	2.768	0.005638	1	0.99424	0.95142	Imputed	G	0.0976	intergenic	RASGRF1;ANKRD34C-AS1	79430043
10	chr10:114747787:C:T	114747787	T	C	9	26	0.3462	8.257	0.004059	2	T	ADD	4257	0.6088	0.2383	0.3816	0.9713	-2.082	0.03731	0.3927	0.99271	0.92542	Imputed	T	0.07869	intronic	ABLIM1	116507546
17	chr17:68720656:A:T	68720656	T	A	16	30	0.5333	4.261	0.039	0	T	ADD	4257	0.6072	0.1728	0.4328	0.852	-2.887	0.003892	0.01938	0.99589	0.97074	Imputed	T	0.1533	intergenic	LINC01482;ABCA8	66716797
7	chr7:101611918:A:G	101611918	A	G	10	23	0.4348	5.121	0.02364	0	A	ADD	4257	0.5031	0.2521	0.307	0.8246	-2.725	0.006423	0.4699	0.99424	0.92226	Imputed	A	0.08093	intergenic	LINC01007;MYL10	101255198
7	chr7:101612794:C:T	101612794	C	T	10	23	0.4348	5.121	0.02364	0	C	ADD	4257	0.5031	0.2521	0.307	0.8246	-2.725	0.006423	0.4699	0.99423	0.9222	Imputed	C	0.08093	downstream	MYL10	101256074
16	chr16:89157883:T:C	89157883	C	T	15	30	0.5	5	0.02535	0	C	ADD	4257	0.5852	0.1949	0.3994	0.8575	-2.748	0.00599	0.3154	0.99778	0.98171	Imputed	C	0.123	intergenic	ACSF3;LINC00304	89224291
17	chr17:42442864:A:C	42442864	A	C	37	59	0.6271	5.042	0.02474	0	A	ADD	4257	0.738	0.1109	0.5938	0.9171	-2.74	0.00614	0.5845	0.99192	0.97062	Imputed	A	0.4197	intergenic	CAVIN1;ATP6V0A1	40594882
6	chr6:150278353:G:A	150278353	A	G	3	15	0.2	8	0.004678	0	A	ADD	4257	0.4799	0.3433	0.2448	0.9406	-2.138	0.03249	0.8617	0.99828	0.96304	Imputed	A	0.04616	intergenic	PPP1R14C;IYD	150599489
12	chr12:8922418:G:T	8922418	G	T	34	63	0.5397	8.67	0.003235	0	G	ADD	4257	0.7811	0.1244	0.6122	0.9967	-1.986	0.047	0.696	0.9814	0.9255	Imputed	G	0.2768	intronic	PHC1	9075014
9	chr9:103186807:T:C	103186807	T	C	73	49	1.49	4.721	0.02979	0	T	ADD	4257	1.339	0.1044	1.092	1.643	2.8	0.005113	0.3599	0.99541	0.98261	Imputed	T	0.4686	ncRNA_intronic	LINC01492	105949089
6	chr6:48100472:G:A	48100472	A	G	23	41	0.561	5.062	0.02445	0	A	ADD	4257	0.6011	0.1861	0.4174	0.8657	-2.735	0.006243	0.5814	0.99681	0.97538	Imputed	A	0.1294	intergenic	PTCHD4;MUT	48068208
16	chr16:52671385:A:G	52671385	G	A	39	60	0.65	4.455	0.03481	0	G	ADD	4257	0.7332	0.109	0.5922	0.9077	-2.848	0.004394	0.05885	0.99338	0.97412	Imputed	G	0.4031	intergenic	CASC16;LOC105371267	52705297
11	chr11:59563388:G:C	59563388	G	C	43	21	2.048	7.562	0.00596	0	G	ADD	4257	1.359	0.1375	1.038	1.779	2.229	0.0258	0.2233	0.98341	0.89813	Imputed	G	0.1446	intergenic	OR4D9;OSBP	59330861
19	chr19:29523549:G:A	29523549	A	G	18	6	3	6	0.01431	0	A	ADD	4257	1.583	0.1801	1.112	2.254	2.55	0.01076	0.8924	0.99603	0.95014	Imputed	A	0.06354	ncRNA_intronic	LOC284395	30014456
8	chr8:100817954:C:T	100817954	T	C	9	21	0.4286	4.8	0.02846	2	T	ADD	4257	0.4207	0.3114	0.2285	0.7744	-2.781	0.005422	0.2915	0.99282	0.89785	Imputed	T	0.0619	intergenic	PABPC1;YWHAZ	101830182
11	chr11:88336438:C:T	88336438	C	T	23	43	0.5349	6.061	0.01382	0	C	ADD	4257	0.6575	0.1653	0.4755	0.909	-2.537	0.01118	0.6813	0.99264	0.94783	Imputed	C	0.1569	intronic	CTSC	88069606
12	chr12:9783229:T:C	9783229	C	T	33	59	0.5593	7.348	0.006714	0	C	ADD	4257	0.7441	0.1301	0.5766	0.9602	-2.272	0.02307	0.5331	0.99951	0.99737	Imputed	C	0.2501	intergenic	CD69;KLRF1	9935825
16	chr16:89157072:G:A	89157072	A	G	15	30	0.5	5	0.02535	0	A	ADD	4257	0.5855	0.1952	0.3994	0.8585	-2.742	0.006115	0.1962	0.99832	0.98686	Imputed	A	0.1227	intergenic	ACSF3;LINC00304	89223480
12	chr12:9997539:T:A	9997539	A	T	12	4	3	4	0.0455	0	A	ADD	4257	1.855	0.2109	1.227	2.804	2.928	0.003407	0.5168	0.9995	0.98968	Imputed	A	0.03899	intronic	CLEC1B	10150138
12	chr12:9998002:T:C	9998002	C	T	12	4	3	4	0.0455	0	C	ADD	4257	1.855	0.2109	1.227	2.804	2.928	0.003407	0.5168	0.99951	0.98973	Imputed	C	0.03899	intronic	CLEC1B	10150601
12	chr12:9998871:A:T	9998871	T	A	12	4	3	4	0.0455	0	T	ADD	4257	1.855	0.2109	1.227	2.804	2.928	0.003407	0.5168	0.99949	0.98949	Imputed	T	0.03899	intronic	CLEC1B	10151470
12	chr12:9999957:T:C	9999957	C	T	12	4	3	4	0.0455	0	C	ADD	4257	1.855	0.2109	1.227	2.804	2.928	0.003407	0.5168	0.99951	0.98981	Imputed	C	0.03899	upstream	CLEC1B	10152556
12	chr12:9999979:T:A	9999979	A	T	12	4	3	4	0.0455	0	A	ADD	4257	1.855	0.2109	1.227	2.804	2.928	0.003407	0.5168	0.99951	0.98981	Imputed	A	0.03899	upstream	CLEC1B	10152578
14	chr14:76578551:C:T	76578551	C	T	35	20	1.75	4.091	0.04311	0	C	ADD	4257	1.438	0.1247	1.126	1.836	2.911	0.003604	0.08744	0.98288	0.90861	Imputed	C	0.1964	intergenic	ESRRB;VASH1	77044894
21	chr21:43837434:A:G	43837434	G	A	43	72	0.5972	7.313	0.006846	0	G	ADD	4257	0.7584	0.1214	0.5978	0.9621	-2.278	0.02273	0.199	0.99893	0.99475	Imputed	G	0.2918	intergenic	AATBC;AGPAT3	45257315
7	chr7:45192193:T:C	45192193	C	T	26	12	2.167	5.158	0.02314	1	C	ADD	4257	1.488	0.1467	1.116	1.983	2.709	0.006745	0.2115	0.9967	0.97143	Imputed	C	0.1077	intergenic	RAMP3;ADCY1	45231792
20	chr20:63510156:A:G	63510156	G	A	36	18	2	6	0.01431	0	G	ADD	4257	1.401	0.1324	1.08	1.816	2.544	0.01096	0.81	0.99999	0.99991	Genotyped	G	0.157	intergenic	EEF1A2;PPDPF	62141509
1	chr1:112348272:C:A	112348272	A	C	33	14	2.357	7.681	0.005581	0	A	ADD	4257	1.356	0.1387	1.033	1.78	2.196	0.02811	0.04045	0.99594	0.97372	Imputed	A	0.1449	intergenic	LINC01750;CTTNBP2NL	112890894
6	chr6:163645683:C:T	163645683	T	C	49	29	1.69	5.128	0.02354	0	T	ADD	4257	1.38	0.1187	1.094	1.742	2.713	0.006669	0.5465	0.99478	0.97418	Imputed	T	0.2182	intergenic	QKI;LOC102724152	164066715
10	chr10:97680717:A:G	97680717	G	A	45	26	1.731	5.085	0.02414	0	G	ADD	4257	1.394	0.122	1.097	1.77	2.721	0.006508	0.3122	0.9981	0.99043	Imputed	G	0.2078	intronic	AVPI1	99440474
21	chr21:23101136:G:A	23101136	G	A	10	2	5	5.333	0.02092	0	G	ADD	4257	1.769	0.2134	1.164	2.688	2.673	0.007512	1	0.99159	0.8426	Imputed	G	0.04099	intergenic	MIR6130;D21S2088E	24473458
16	chr16:52668466:G:C	52668466	C	G	39	61	0.6393	4.84	0.02781	0	C	ADD	4257	0.7404	0.1086	0.5984	0.9161	-2.767	0.005656	0.03729	0.99264	0.97109	Imputed	C	0.4039	intergenic	CASC16;LOC105371267	52702378
15	chr15:79743413:G:C	79743413	C	G	53	33	1.606	4.651	0.03103	0	C	ADD	4257	1.356	0.1087	1.096	1.678	2.801	0.005099	0.582	0.99788	0.99184	Imputed	C	0.3127	intergenic	KIAA1024;MTHFS	80035755
16	chr16:52672393:G:A	52672393	A	G	39	61	0.6393	4.84	0.02781	0	A	ADD	4257	0.7406	0.1086	0.5986	0.9163	-2.765	0.005701	0.04353	0.99361	0.97455	Imputed	A	0.4038	intergenic	CASC16;LOC105371267	52706305
10	chr10:97628083:A:C	97628083	C	A	45	26	1.731	5.085	0.02414	0	C	ADD	4257	1.406	0.1254	1.1	1.798	2.718	0.006577	0.1364	0.99919	0.99572	Imputed	C	0.1906	intronic	MORN4	99387840
17	chr17:42441903:C:T	42441903	C	T	37	59	0.6271	5.042	0.02474	0	C	ADD	4257	0.7392	0.1109	0.5948	0.9187	-2.725	0.006437	0.5411	0.99174	0.97016	Imputed	C	0.4193	intergenic	CAVIN1;ATP6V0A1	40593921
10	chr10:10793257:T:C	10793257	C	T	35	54	0.6481	4.056	0.04401	0	C	ADD	4257	0.6531	0.1464	0.4902	0.8703	-2.909	0.003628	0.3639	0.99876	0.99263	Imputed	C	0.2055	ncRNA_intronic	SFTA1P	10835220
8	chr8:20106675:C:A	20106675	A	C	21	39	0.5385	5.4	0.02014	0	A	ADD	4257	0.6075	0.1878	0.4204	0.8778	-2.654	0.007947	0.2092	0.98905	0.92402	Imputed	A	0.1271	intergenic	LPL;SLC18A1	19964186
4	chr4:40247877:T:C	40247877	T	C	13	2	6.5	8.067	0.004509	0	T	ADD	4257	1.579	0.2174	1.031	2.419	2.102	0.03555	0.248	0.97934	0.71038	Imputed	T	0.04358	intergenic	RHOH;LINC02265	40249497
15	chr15:79111312:T:C	79111312	C	T	29	14	2.071	5.233	0.02217	0	C	ADD	4257	1.499	0.1507	1.115	2.014	2.685	0.007253	0.7271	0.99081	0.92712	Imputed	C	0.1018	intergenic	RASGRF1;ANKRD34C-AS1	79403654
12	chr12:9978418:T:C	9978418	C	T	12	4	3	4	0.0455	0	C	ADD	4257	1.928	0.2251	1.24	2.996	2.916	0.003547	0.607	0.99988	0.99717	Imputed	C	0.03324	intronic	CLEC12A	10131017
17	chr17:68740443:C:T	68740443	T	C	16	30	0.5333	4.261	0.039	0	T	ADD	4257	0.6097	0.1727	0.4346	0.8553	-2.865	0.004165	0.03061	0.9955	0.96706	Imputed	T	0.1529	intergenic	LINC01482;ABCA8	66736584
7	chr7:154135143:T:A	154135143	T	A	38	65	0.5846	7.078	0.007805	2	T	ADD	4257	0.7842	0.1052	0.638	0.9637	-2.311	0.02083	0.3613	0.95687	0.8624	Imputed	T	0.4744	intronic	DPP6	153832228
10	chr10:1150752:C:T	1150752	T	C	18	6	3	6	0.01431	0	T	ADD	4257	1.579	0.1804	1.109	2.248	2.531	0.01137	0.4956	0.99924	0.99018	Imputed	T	0.06342	intergenic	WDR37;LINC00200	1196692
11	chr11:41326799:T:C	41326799	T	C	33	57	0.5789	6.4	0.01141	0	T	ADD	4257	0.7343	0.1261	0.5735	0.9401	-2.45	0.01429	0.1862	0.99184	0.9615	Imputed	T	0.2647	intronic	LRRC4C	41348349
1	chr1:95043086:T:C	95043086	C	T	4	0	NA	4	0.0455	0	C	ADD	4257	2.888	0.3641	1.415	5.895	2.913	0.003585	1	0.99927	0.9624	Imputed	C	0.009161	intronic	ALG14	95508642
2	chr2:77166828:T:C	77166828	C	T	2	13	0.1538	8.067	0.004509	0	C	ADD	4257	0.4664	0.3641	0.2285	0.9521	-2.095	0.03619	0.4455	0.99929	0.97984	Imputed	C	0.04205	intronic	LRRTM4	77393954
16	chr16:88733768:G:T	88733768	T	G	36	15	2.4	8.647	0.003276	2	T	ADD	4257	1.344	0.1507	1	1.805	1.961	0.04989	0.6346	0.99722	0.98166	Imputed	T	0.1126	ncRNA_intronic	LOC100289580	88800176
7	chr7:154137175:A:T	154137175	A	T	38	65	0.5846	7.078	0.007805	2	A	ADD	4257	0.7844	0.1052	0.6383	0.964	-2.309	0.02095	0.3291	0.95709	0.86302	Imputed	A	0.4744	intronic	DPP6	153834260
1	chr1:4142933:C:T	4142933	T	C	50	78	0.641	6.125	0.01333	0	T	ADD	4257	0.763	0.108	0.6175	0.943	-2.504	0.01229	0.3564	0.99496	0.98398	Imputed	T	0.4423	intergenic	LINC01346;LINC01777	4202993
15	chr15:79111920:C:A	79111920	A	C	27	14	1.929	4.122	0.04233	0	A	ADD	4257	1.548	0.1513	1.151	2.083	2.888	0.003872	0.7828	0.9919	0.93118	Imputed	A	0.09643	intergenic	RASGRF1;ANKRD34C-AS1	79404262
17	chr17:68738166:G:T	68738166	T	G	16	30	0.5333	4.261	0.039	0	T	ADD	4257	0.6099	0.1728	0.4347	0.8557	-2.862	0.004208	0.02241	0.99554	0.96732	Imputed	T	0.1528	intergenic	LINC01482;ABCA8	66734307
11	chr11:59573956:T:C	59573956	T	C	43	21	2.048	7.562	0.00596	0	T	ADD	4257	1.357	0.1384	1.034	1.779	2.204	0.02756	0.2712	0.98158	0.8876	Imputed	T	0.1427	downstream	OSBP	59341429
16	chr16:77466074:T:C	77466074	C	T	43	64	0.6719	4.121	0.04234	0	C	ADD	4257	0.7005	0.1233	0.5501	0.892	-2.887	0.00389	0.1437	0.99861	0.99331	Imputed	C	0.3084	intergenic	ADAMTS18;NUDT7	77499971
15	chr15:70382035:A:AG	70382035	AG	A	73	42	1.738	8.357	0.003843	1	AG	ADD	4257	1.236	0.1045	1.007	1.517	2.025	0.04286	0.9499	0.98876	0.96454	Imputed	AG	0.4906	0		70674374
15	chr15:98308197:G:A	98308197	A	G	34	16	2.125	6.48	0.01091	1	A	ADD	4257	1.398	0.138	1.067	1.833	2.43	0.0151	1	0.99176	0.94931	Imputed	A	0.1397	intergenic	LINC01582;LINC02351	98851426
11	chr11:17634292:A:T	17634292	T	A	40	22	1.818	5.226	0.02225	0	T	ADD	4257	1.411	0.1286	1.096	1.815	2.676	0.007455	0.7731	0.99284	0.96623	Imputed	T	0.1647	intronic	OTOG	17655839
17	chr17:79620141:G:A	79620141	A	G	4	17	0.2353	8.048	0.004556	0	A	ADD	4257	0.4906	0.3408	0.2515	0.9568	-2.089	0.03667	0.1639	0.96692	0.51183	Imputed	A	0.04628	intergenic	RBFOX3;MIR4739	66091
2	chr2:16206511:T:A	16206511	A	T	7	0	NA	7	0.008151	0	A	ADD	4257	2.087	0.3176	1.12	3.89	2.317	0.02052	0.5533	0.99759	0.90945	Imputed	A	0.01468	intergenic	GACAT3;FAM49A	16387779
6	chr6:150681235:T:C	150681235	C	T	17	4	4.25	8.048	0.004556	0	C	ADD	4257	1.444	0.1758	1.023	2.037	2.089	0.03672	1	0.99986	0.99809	Imputed	C	0.07317	intronic	PLEKHG1	151002371
8	chr8:133837616:C:T	133837616	T	C	24	49	0.4898	8.562	0.003433	0	T	ADD	4257	0.7587	0.1401	0.5765	0.9985	-1.971	0.04875	0.1802	0.99977	0.99868	Genotyped	T	0.205	intergenic	LOC101927798;LOC101927822	134849859
15	chr15:79103821:G:A	79103821	A	G	29	15	1.933	4.455	0.03481	0	A	ADD	4257	1.524	0.1494	1.137	2.042	2.819	0.00482	0.6011	0.99082	0.92782	Imputed	A	0.1022	intergenic	RASGRF1;ANKRD34C-AS1	79396163
18	chr18:2796973:TAATG:T	2796973	T	TAATG	1	9	0.1111	6.4	0.01141	0	T	ADD	4257	0.2397	0.5856	0.07608	0.7554	-2.439	0.01473	0.1861	0.99919	0.95607	Imputed	T	0.02995	intronic	SMCHD1	2796971
11	chr11:78876123:G:A	78876123	A	G	4	0	NA	4	0.0455	0	A	ADD	4257	6.923	0.6666	1.875	25.57	2.903	0.0037	1	0.99954	0.94428	Imputed	A	0.001527	intronic	TENM4	78587168
15	chr15:79112328:C:A	79112328	A	C	27	14	1.929	4.122	0.04233	0	A	ADD	4257	1.546	0.1513	1.149	2.08	2.88	0.00398	0.783	0.9919	0.93117	Imputed	A	0.09655	intergenic	RASGRF1;ANKRD34C-AS1	79404670
14	chr14:98345224:C:T	98345224	T	C	39	63	0.619	5.647	0.01748	0	T	ADD	4257	0.7436	0.1145	0.5941	0.9306	-2.588	0.009641	0.7071	0.9986	0.99556	Genotyped	T	0.3552	intergenic	LINC01550;C14orf177	98811561
6	chr6:29857657:A:G	29857657	G	A	73	45	1.622	6.644	0.009949	0	G	ADD	4257	1.288	0.1059	1.046	1.585	2.388	0.01694	0.3691	0.99982	0.99937	Imputed	G	0.385	intergenic	HLA-G;HCP5B	29825434
14	chr14:61239369:G:A	61239369	G	A	43	69	0.6232	6.036	0.01402	0	G	ADD	4257	0.7549	0.1119	0.6062	0.9401	-2.511	0.01203	0.5497	0.99618	0.98531	Imputed	G	0.3803	intergenic	SLC38A6;TMEM30B	61706087
12	chr12:9990227:T:C	9990227	C	T	12	4	3	4	0.0455	0	C	ADD	4257	1.844	0.2109	1.22	2.788	2.902	0.003708	0.5168	0.99966	0.99293	Imputed	C	0.03911	intergenic	CLEC12A;CLEC1B	10142826
12	chr12:9990343:G:A	9990343	A	G	12	4	3	4	0.0455	0	A	ADD	4257	1.844	0.2109	1.22	2.788	2.902	0.003708	0.5168	0.99966	0.99296	Imputed	A	0.03911	intergenic	CLEC12A;CLEC1B	10142942
12	chr12:9990982:T:C	9990982	C	T	12	4	3	4	0.0455	0	C	ADD	4257	1.844	0.2109	1.22	2.788	2.902	0.003708	0.5168	0.99966	0.99295	Imputed	C	0.03911	intergenic	CLEC12A;CLEC1B	10143581
12	chr12:9993353:C:T	9993353	T	C	12	4	3	4	0.0455	0	T	ADD	4257	1.844	0.2109	1.22	2.788	2.902	0.003708	0.5168	0.99952	0.98997	Imputed	T	0.03911	intronic	CLEC1B	10145952
11	chr11:111013560:T:A	111013560	T	A	42	71	0.5915	7.442	0.00637	0	T	ADD	4257	0.7796	0.1122	0.6258	0.9714	-2.219	0.0265	0.8148	0.99215	0.96911	Imputed	T	0.3729	intergenic	ARHGAP20;C11orf53	110884284
14	chr14:25511248:G:C	25511248	G	C	29	48	0.6042	4.688	0.03037	0	G	ADD	4257	0.6823	0.1379	0.5208	0.8941	-2.772	0.005571	0.4364	0.98924	0.943	Imputed	G	0.2361	intergenic	STXBP6;NOVA1	25980454
1	chr1:47456664:C:T	47456664	T	C	8	0	NA	8	0.004678	0	T	ADD	4257	2.314	0.4006	1.055	5.074	2.094	0.03625	0.2342	0.99994	0.99724	Imputed	T	0.008574	intergenic	FOXD2;TRABD2B	47922336
1	chr1:47457456:C:G	47457456	G	C	8	0	NA	8	0.004678	0	G	ADD	4257	2.314	0.4006	1.055	5.074	2.094	0.03625	0.2342	0.99993	0.99714	Imputed	G	0.008574	intergenic	FOXD2;TRABD2B	47923128
1	chr1:47457468:G:C	47457468	C	G	8	0	NA	8	0.004678	0	C	ADD	4257	2.314	0.4006	1.055	5.074	2.094	0.03625	0.2342	0.99993	0.99708	Imputed	C	0.008574	intergenic	FOXD2;TRABD2B	47923140
20	chr20:48453962:G:A	48453962	A	G	8	1	8	5.444	0.01963	0	A	ADD	4257	2.078	0.2786	1.204	3.588	2.626	0.008643	1	0.99899	0.97309	Imputed	A	0.0202	intergenic	LINC00494;PREX1	47082208
15	chr15:98302875:G:A	98302875	A	G	34	16	2.125	6.48	0.01091	1	A	ADD	4257	1.4	0.1392	1.066	1.84	2.419	0.01557	0.737	0.99104	0.94596	Imputed	A	0.1375	intergenic	LINC01582;LINC02351	98846104
15	chr15:98303158:T:C	98303158	C	T	34	16	2.125	6.48	0.01091	1	C	ADD	4257	1.4	0.1392	1.066	1.84	2.419	0.01557	0.737	0.99106	0.94615	Imputed	C	0.1375	intergenic	LINC01582;LINC02351	98846387
15	chr15:98303516:C:T	98303516	T	C	34	16	2.125	6.48	0.01091	1	T	ADD	4257	1.4	0.1392	1.066	1.84	2.419	0.01557	0.737	0.99109	0.94633	Imputed	T	0.1375	intergenic	LINC01582;LINC02351	98846745
11	chr11:8278999:G:A	8278999	A	G	13	2	6.5	8.067	0.004509	0	A	ADD	4257	1.622	0.2329	1.028	2.561	2.078	0.03772	0.3342	0.99957	0.99202	Imputed	A	0.03524	intergenic	LMO1;STK33	8300546
10	chr10:119019932:C:T	119019932	C	T	8	1	8	5.444	0.01963	1	C	ADD	4257	1.981	0.2604	1.189	3.3	2.624	0.008678	0.4862	0.98695	0.73459	Imputed	C	0.02431	intergenic	CACUL1;NANOS1	120779444
7	chr7:53186571:C:G	53186571	G	C	45	76	0.5921	7.942	0.00483	0	G	ADD	4257	0.8009	0.1055	0.6513	0.9849	-2.104	0.03534	0.1855	0.99867	0.9951	Imputed	G	0.4685	intergenic	POM121L12;LINC01446	53254264
12	chr12:41151051:C:G	41151051	G	C	4	0	NA	4	0.0455	0	G	ADD	4257	3.324	0.4146	1.475	7.491	2.897	0.003768	1	0.99989	0.99074	Imputed	G	0.006225	intergenic	CNTN1;PDZRN4	41544853
12	chr12:9783717:G:A	9783717	A	G	33	58	0.569	6.868	0.008775	0	A	ADD	4257	0.7407	0.1285	0.5758	0.9529	-2.335	0.01954	0.3961	0.99935	0.99667	Imputed	A	0.2609	intergenic	CD69;KLRF1	9936313
10	chr10:1160858:C:T	1160858	T	C	18	6	3	6	0.01431	0	T	ADD	4257	1.573	0.1804	1.105	2.24	2.512	0.012	0.4977	0.99917	0.98925	Imputed	T	0.06366	ncRNA_intronic	LINC00200	1206798
8	chr8:15949981:T:C	15949981	C	T	47	71	0.662	4.881	0.02715	0	C	ADD	4257	0.7383	0.1113	0.5936	0.9182	-2.727	0.006385	0.1351	0.99513	0.98447	Imputed	C	0.4063	intergenic	TUSC3;MSR1	15807490
15	chr15:79103679:G:T	79103679	T	G	29	15	1.933	4.455	0.03481	0	T	ADD	4257	1.521	0.1494	1.135	2.039	2.807	0.004993	0.5435	0.99086	0.9282	Imputed	T	0.1023	intergenic	RASGRF1;ANKRD34C-AS1	79396021
7	chr7:53184597:G:C	53184597	C	G	45	76	0.5921	7.942	0.00483	0	C	ADD	4257	0.8016	0.1055	0.6519	0.9857	-2.097	0.03602	0.1654	0.99875	0.9954	Imputed	C	0.4683	intergenic	POM121L12;LINC01446	53252290
17	chr17:74822940:G:A	74822940	A	G	5	0	NA	5	0.02535	0	A	ADD	4257	2.096	0.2738	1.226	3.584	2.703	0.006873	0.3643	0.99994	0.99741	Genotyped	A	0.01879	intronic	TMEM104	72819079
6	chr6:33405647:C:T	33405647	T	C	2	13	0.1538	8.067	0.004509	1	T	ADD	4257	0.4725	0.3626	0.2322	0.9616	-2.068	0.03865	0.221	0.9979	0.94113	Imputed	T	0.0397	intronic	KIFC1	33373424
7	chr7:101605307:T:C	101605307	T	C	10	23	0.4348	5.121	0.02364	0	T	ADD	4257	0.5092	0.2519	0.3107	0.8342	-2.679	0.007375	0.4038	0.99475	0.92768	Imputed	T	0.0801	intergenic	LINC01007;MYL10	101248587
17	chr17:13424286:T:A	13424286	A	T	6	16	0.375	4.545	0.03301	3	A	ADD	4257	0.314	0.4153	0.1391	0.7088	-2.789	0.005292	1	0.99612	0.91391	Imputed	A	0.04698	intergenic	LINC02093;HS3ST3A1	13327603
7	chr7:53183347:A:G	53183347	G	A	45	76	0.5921	7.942	0.00483	0	G	ADD	4257	0.8017	0.1055	0.6519	0.9859	-2.095	0.0362	0.1855	0.99876	0.9954	Imputed	G	0.4683	intergenic	POM121L12;LINC01446	53251040
7	chr7:53183371:A:G	53183371	G	A	45	76	0.5921	7.942	0.00483	0	G	ADD	4257	0.8017	0.1055	0.6519	0.9859	-2.095	0.0362	0.1855	0.99877	0.99546	Imputed	G	0.4683	intergenic	POM121L12;LINC01446	53251064
7	chr7:53183807:G:A	53183807	A	G	45	76	0.5921	7.942	0.00483	0	A	ADD	4257	0.8017	0.1055	0.6519	0.9859	-2.095	0.0362	0.1855	0.99877	0.99544	Imputed	A	0.4683	intergenic	POM121L12;LINC01446	53251500
7	chr7:53184326:G:A	53184326	A	G	45	76	0.5921	7.942	0.00483	0	A	ADD	4257	0.8017	0.1055	0.6519	0.9859	-2.095	0.0362	0.1855	0.99848	0.99487	Imputed	A	0.4683	intergenic	POM121L12;LINC01446	53252019
7	chr7:53184523:T:C	53184523	C	T	45	76	0.5921	7.942	0.00483	0	C	ADD	4257	0.8017	0.1055	0.6519	0.9859	-2.095	0.0362	0.1855	0.99876	0.99542	Imputed	C	0.4683	intergenic	POM121L12;LINC01446	53252216
20	chr20:63511660:C:T	63511660	T	C	34	18	1.889	4.923	0.0265	0	T	ADD	4257	1.434	0.1327	1.106	1.86	2.716	0.0066	0.8548	0.99851	0.99036	Imputed	T	0.1545	intergenic	EEF1A2;PPDPF	62143013
7	chr7:63098437:A:C	63098437	C	A	21	10	2.1	3.903	0.04819	0	C	ADD	4257	1.676	0.1776	1.183	2.374	2.908	0.003634	0.6899	0.99266	0.91842	Imputed	C	0.06483	intergenic	NONE;ZNF733P	62558815
2	chr2:128211161:T:C	128211161	C	T	25	50	0.5	8.333	0.003892	0	C	ADD	4257	0.7567	0.1391	0.5761	0.9939	-2.004	0.04508	0.8874	0.99741	0.98672	Imputed	C	0.2087	intergenic	UGGT1;HS6ST1	128968735
21	chr21:42766704:C:T	42766704	T	C	58	35	1.657	5.688	0.01708	1	T	ADD	4257	1.312	0.1058	1.066	1.614	2.566	0.0103	0.7612	0.98375	0.94436	Imputed	T	0.371	intronic	PDE9A	44186814
6	chr6:47511400:G:A	47511400	A	G	57	30	1.9	8.379	0.003795	0	A	ADD	4257	1.255	0.1142	1.004	1.57	1.992	0.04642	0.9	0.99829	0.99229	Imputed	A	0.2519	intronic	CD2AP	47479136
6	chr6:156550687:T:C	156550687	C	T	13	29	0.4483	6.095	0.01355	0	C	ADD	4257	0.5922	0.2109	0.3917	0.8954	-2.484	0.01301	0.7379	0.99922	0.99165	Imputed	C	0.103	intergenic	SNORD28B;ARID1B	156871821
20	chr20:4722318:A:G	4722318	G	A	31	54	0.5741	6.224	0.01261	2	G	ADD	4257	0.7198	0.1338	0.5537	0.9356	-2.458	0.01398	0.03584	0.95301	0.79484	Imputed	G	0.2328	intronic	PRND	4702964
3	chr3:150661358:C:T	150661358	T	C	9	2	4.5	4.455	0.03481	0	T	ADD	4257	2.136	0.2707	1.256	3.631	2.803	0.005065	0.6861	0.99782	0.95071	Imputed	T	0.02138	intronic	ERICH6	150379145
3	chr3:150661639:A:G	150661639	G	A	9	2	4.5	4.455	0.03481	0	G	ADD	4257	2.136	0.2707	1.256	3.631	2.803	0.005065	0.6861	0.9978	0.95019	Imputed	G	0.02138	intronic	ERICH6	150379426
18	chr18:29409012:T:TA	29409012	TA	T	8	1	8	5.444	0.01963	0	TA	ADD	4257	1.883	0.2423	1.171	3.028	2.613	0.008982	1	0.99975	0.99486	Imputed	TA	0.03019	0		26988977
21	chr21:35382334:T:C	35382334	C	T	46	71	0.6479	5.342	0.02082	0	C	ADD	4257	0.7525	0.108	0.609	0.9299	-2.633	0.008469	0.2182	0.99498	0.98274	Imputed	C	0.4612	ncRNA_intronic	LOC100506403	36754632
6	chr6:18765958:A:G	18765958	G	A	41	69	0.5942	7.127	0.007592	0	A	ADD	4257	1.272	0.1061	1.033	1.566	2.27	0.02323	0.8752	0.99047	0.97223	Imputed	A	0.4951	intergenic	MIR548A1;LOC101928519	18766189
10	chr10:10644689:C:T	10644689	T	C	47	27	1.741	5.405	0.02007	0	T	ADD	4257	1.368	0.1197	1.082	1.73	2.62	0.008789	0.6988	0.99724	0.98647	Imputed	T	0.2064	intronic	CELF2	10686652
6	chr6:48066801:GA:G	48066801	G	GA	23	40	0.575	4.587	0.03221	0	G	ADD	4257	0.6004	0.1837	0.4188	0.8606	-2.777	0.005479	0.5886	0.99847	0.98658	Imputed	G	0.1324	intronic	PTCHD4	48034537
16	chr16:52654794:C:T	52654794	T	C	39	59	0.661	4.082	0.04335	0	T	ADD	4257	0.7314	0.1089	0.5908	0.9054	-2.872	0.00408	0.05089	0.98865	0.95805	Imputed	T	0.4038	intergenic	CASC16;LOC105371267	52688706
17	chr17:42417929:G:C	42417929	G	C	39	62	0.629	5.238	0.0221	0	G	ADD	4257	0.7452	0.1109	0.5995	0.9261	-2.652	0.008009	0.8465	0.99162	0.96953	Imputed	G	0.4152	intronic	CAVIN1	40569947
3	chr3:18246901:T:C	18246901	C	T	5	0	NA	5	0.02535	0	C	ADD	4257	2.31	0.3106	1.257	4.246	2.696	0.007016	0.5597	0.99911	0.96957	Imputed	C	0.01492	intronic	LOC339862	18288393
16	chr16:89168540:C:A	89168540	A	C	13	30	0.4333	6.721	0.009529	0	A	ADD	4257	0.633	0.1945	0.4324	0.9268	-2.351	0.01872	0.8793	0.99998	0.99978	Genotyped	A	0.1153	ncRNA_exonic	LINC02138	89234948
15	chr15:79104401:G:A	79104401	A	G	29	15	1.933	4.455	0.03481	0	A	ADD	4257	1.519	0.1495	1.134	2.037	2.799	0.005125	0.5434	0.99085	0.92817	Imputed	A	0.1024	intergenic	RASGRF1;ANKRD34C-AS1	79396743
14	chr14:94873972:C:T	94873972	T	C	36	20	1.8	4.571	0.03251	1	T	ADD	4257	1.488	0.1432	1.124	1.97	2.776	0.005499	1	0.9934	0.9548	Imputed	T	0.1179	intergenic	DIGIT;DICER1	95340309
17	chr17:72035184:A:G	72035184	G	A	58	32	1.812	7.511	0.006132	2	G	ADD	4257	1.262	0.1065	1.024	1.554	2.181	0.02916	0.1544	0.9962	0.9864	Imputed	G	0.3317	ncRNA_intronic	LINC01152;LOC102723517	70031325
21	chr21:43835587:G:A	43835587	A	G	43	72	0.5972	7.313	0.006846	0	A	ADD	4257	0.7641	0.121	0.6028	0.9686	-2.223	0.02619	0.3864	0.99884	0.99438	Imputed	A	0.2935	intergenic	AATBC;AGPAT3	45255468
10	chr10:1173911:G:T	1173911	T	G	18	6	3	6	0.01431	0	T	ADD	4257	1.57	0.1805	1.102	2.236	2.497	0.01253	0.4989	0.9988	0.9849	Imputed	T	0.06378	intergenic	LINC00200;ADARB2	1219851
10	chr10:1265396:A:G	1265396	A	G	35	15	2.333	8	0.004678	0	A	ADD	4257	1.32	0.1342	1.015	1.718	2.071	0.03839	0.1024	0.98535	0.91384	Imputed	A	0.1624	intronic	ADARB2	1307456
7	chr7:156187670:G:A	156187670	A	G	11	3	3.667	4.571	0.03251	0	A	ADD	4257	1.834	0.2186	1.195	2.815	2.775	0.005525	1	0.99775	0.95896	Imputed	A	0.03712	intergenic	LOC389602;LOC285889	155980364
10	chr10:97622171:A:G	97622171	G	A	43	26	1.654	4.188	0.0407	0	G	ADD	4257	1.426	0.1248	1.117	1.822	2.847	0.004414	0.1811	0.99931	0.99603	Imputed	G	0.1906	intronic	MORN4	99381928
20	chr20:38888955:G:A	38888955	A	G	11	2	5.5	6.231	0.01255	1	A	ADD	4257	1.876	0.2571	1.134	3.106	2.448	0.01436	0.5221	0.99736	0.94917	Imputed	A	0.02643	intronic	PPP1R16B	37517598
8	chr8:15952366:A:T	15952366	T	A	47	71	0.662	4.881	0.02715	0	T	ADD	4257	0.738	0.1119	0.5926	0.919	-2.714	0.006642	0.06768	0.99499	0.98458	Imputed	T	0.4005	intergenic	TUSC3;MSR1	15809875
14	chr14:61240451:T:C	61240451	T	C	44	68	0.6471	5.143	0.02334	0	T	ADD	4257	0.7377	0.1142	0.5897	0.9228	-2.664	0.007732	0.5187	0.99594	0.98434	Imputed	T	0.3601	intergenic	SLC38A6;TMEM30B	61707169
1	chr1:47451386:A:G	47451386	G	A	8	0	NA	8	0.004678	0	G	ADD	4257	2.291	0.4008	1.044	5.024	2.068	0.03864	0.2404	0.99993	0.99711	Imputed	G	0.008692	intergenic	FOXD2;TRABD2B	47917058
11	chr11:116427774:C:T	116427774	T	C	4	0	NA	4	0.0455	0	T	ADD	4257	2.545	0.3243	1.348	4.804	2.88	0.003975	0.4137	0.99832	0.92539	Imputed	T	0.01222	intergenic	LINC00900;LOC101929011	116298491
17	chr17:75949106:C:T	75949106	T	C	4	0	NA	4	0.0455	0	T	ADD	4257	7.457	0.6978	1.9	29.28	2.88	0.003982	1	0.99994	0.99134	Imputed	T	0.001292	intronic	ACOX1	73945187
6	chr6:156550612:C:T	156550612	T	C	13	30	0.4333	6.721	0.009529	0	T	ADD	4257	0.6082	0.212	0.4014	0.9217	-2.345	0.01904	0.226	0.99978	0.99752	Genotyped	T	0.09937	intergenic	SNORD28B;ARID1B	156871746
16	chr16:77466816:A:C	77466816	C	A	43	64	0.6719	4.121	0.04234	0	C	ADD	4257	0.703	0.1234	0.552	0.8953	-2.856	0.004286	0.1331	0.99862	0.9934	Imputed	C	0.3076	intergenic	ADAMTS18;NUDT7	77500713
16	chr16:52730246:C:T	52730246	T	C	38	59	0.6441	4.546	0.03299	0	T	ADD	4257	0.7412	0.1079	0.6	0.9157	-2.776	0.005502	0.3044	0.9858	0.95105	Imputed	T	0.4245	intergenic	CASC16;LOC105371267	52764158
1	chr1:7687512:A:G	7687512	G	A	5	19	0.2632	8.167	0.004267	1	G	ADD	4257	0.5166	0.3257	0.2728	0.978	-2.028	0.04254	1	0.99705	0.9422	Imputed	G	0.04769	intronic	CAMTA1	7747572
2	chr2:137086391:G:A	137086391	A	G	14	33	0.4242	7.681	0.005581	0	A	ADD	4257	0.6611	0.1938	0.4522	0.9664	-2.136	0.03266	0.2637	0.99208	0.93382	Imputed	A	0.1091	intronic	THSD7B	137843961
2	chr2:137089199:A:G	137089199	G	A	14	33	0.4242	7.681	0.005581	0	G	ADD	4257	0.6611	0.1938	0.4522	0.9664	-2.136	0.03266	0.2637	0.99205	0.93349	Imputed	G	0.1091	intronic	THSD7B	137846769
10	chr10:66119569:C:T	66119569	T	C	22	8	2.75	6.533	0.01059	0	T	ADD	4257	1.525	0.1773	1.078	2.159	2.382	0.01723	0.3408	0.99871	0.98905	Imputed	T	0.07235	intronic	CTNNA3	67879327
10	chr10:66119819:G:A	66119819	A	G	22	8	2.75	6.533	0.01059	0	A	ADD	4257	1.525	0.1773	1.078	2.159	2.382	0.01723	0.3408	0.99871	0.98903	Imputed	A	0.07235	intronic	CTNNA3	67879577
11	chr11:17641869:G:A	17641869	A	G	42	25	1.68	4.313	0.03781	0	A	ADD	4257	1.44	0.1294	1.117	1.856	2.818	0.004827	1	0.99419	0.9706	Imputed	A	0.1622	exonic	OTOG	17663416
2	chr2:115592140:A:T	115592140	T	A	1	9	0.1111	6.4	0.01141	1	T	ADD	4257	0.4155	0.3646	0.2033	0.8491	-2.408	0.01602	0.2776	0.99925	0.9781	Imputed	T	0.04428	intronic	DPP10	116349716
14	chr14:25493309:C:T	25493309	C	T	37	56	0.6607	3.882	0.04881	1	C	ADD	4257	0.6969	0.1246	0.5459	0.8897	-2.898	0.003756	0.1721	0.98793	0.94686	Imputed	C	0.2903	intergenic	STXBP6;NOVA1	25962515
10	chr10:66274609:A:T	66274609	T	A	32	15	2.133	6.149	0.01315	0	T	ADD	4257	1.397	0.1361	1.07	1.825	2.458	0.01399	0.5013	0.99729	0.98369	Imputed	T	0.1371	intronic	CTNNA3	68034367
8	chr8:133899245:C:T	133899245	T	C	32	57	0.5614	7.022	0.008049	1	T	ADD	4257	0.7397	0.1325	0.5705	0.9591	-2.275	0.02291	0.7684	0.99886	0.99509	Genotyped	T	0.2456	ncRNA_intronic	LOC101927822	134911488
21	chr21:35382472:G:A	35382472	A	G	46	71	0.6479	5.342	0.02082	0	A	ADD	4257	0.7538	0.108	0.61	0.9315	-2.617	0.008862	0.2181	0.99498	0.98273	Imputed	A	0.4608	ncRNA_intronic	LOC100506403	36754770
15	chr15:54843733:A:G	54843733	G	A	7	0	NA	7	0.008151	0	G	ADD	4257	1.906	0.2832	1.094	3.321	2.279	0.02269	0.6546	0.9984	0.95067	Imputed	G	0.01961	intergenic	UNC13C;LOC105370829	55135931
6	chr6:18767248:T:A	18767248	A	T	41	69	0.5942	7.127	0.007592	0	T	ADD	4257	1.269	0.106	1.031	1.562	2.251	0.02438	1	0.99036	0.97185	Imputed	T	0.4954	intergenic	MIR548A1;LOC101928519	18767479
11	chr11:8278971:T:TA	8278971	TA	T	13	2	6.5	8.067	0.004509	0	TA	ADD	4257	1.609	0.2329	1.02	2.54	2.043	0.04105	0.3375	0.99956	0.99189	Imputed	TA	0.03547	0		8300518
11	chr11:8279113:T:C	8279113	C	T	13	2	6.5	8.067	0.004509	0	C	ADD	4257	1.609	0.2329	1.02	2.54	2.043	0.04105	0.3375	0.99996	0.99918	Genotyped	C	0.03547	intergenic	LMO1;STK33	8300660
9	chr9:121420427:G:A	121420427	G	A	79	48	1.646	7.567	0.005945	0	G	ADD	4257	1.248	0.1027	1.02	1.526	2.154	0.03125	0.01459	0.99722	0.99036	Imputed	G	0.4538	intergenic	STOM;GGTA1P	124182705
9	chr9:89441030:G:A	89441030	A	G	49	26	1.885	7.053	0.007912	0	A	ADD	4257	1.299	0.1156	1.036	1.629	2.264	0.02357	0.1626	0.99693	0.98731	Imputed	A	0.2376	intronic	SEMA4D	92055945
6	chr6:18716702:G:A	18716702	A	G	19	6	3.167	6.76	0.009322	1	A	ADD	4257	1.538	0.185	1.07	2.21	2.326	0.02001	0.7842	0.99593	0.96051	Imputed	A	0.06272	intergenic	MIR548A1;LOC101928519	18716933
2	chr2:225615738:T:C	225615738	C	T	15	6	2.5	3.857	0.04953	0	C	ADD	4257	1.71	0.1851	1.189	2.457	2.897	0.003769	1	0.99611	0.96004	Imputed	C	0.05779	intronic	NYAP2	226480454
2	chr2:110940501:C:T	110940501	C	T	41	63	0.6508	4.654	0.03098	0	C	ADD	4257	0.7279	0.1157	0.5802	0.9131	-2.746	0.006032	0.7563	0.99425	0.97866	Imputed	C	0.3473	intronic	ACOXL	111698078
10	chr10:1264840:C:A	1264840	C	A	35	15	2.333	8	0.004678	0	C	ADD	4257	1.317	0.1341	1.013	1.713	2.053	0.04004	0.116	0.98536	0.91456	Imputed	C	0.1628	intronic	ADARB2	1306900
10	chr10:97676783:T:C	97676783	C	T	44	26	1.692	4.629	0.03144	1	C	ADD	4257	1.399	0.122	1.101	1.777	2.75	0.005961	0.3111	0.99815	0.99074	Imputed	C	0.2073	downstream	AVPI1;PI4K2A	99436540
10	chr10:66119301:T:A	66119301	A	T	22	8	2.75	6.533	0.01059	0	A	ADD	4257	1.523	0.1772	1.076	2.155	2.372	0.0177	0.3409	0.99871	0.98904	Imputed	A	0.07247	intronic	CTNNA3	67879059
10	chr10:66121643:A:G	66121643	G	A	22	8	2.75	6.533	0.01059	0	G	ADD	4257	1.523	0.1772	1.076	2.155	2.372	0.0177	0.3409	0.99871	0.98904	Imputed	G	0.07247	intronic	CTNNA3	67881401
17	chr17:42420229:C:G	42420229	C	G	39	62	0.629	5.238	0.0221	0	C	ADD	4257	0.7469	0.1109	0.601	0.9282	-2.632	0.008485	0.8213	0.99162	0.96948	Imputed	C	0.4147	intronic	CAVIN1	40572247
17	chr17:42421262:C:A	42421262	C	A	39	62	0.629	5.238	0.0221	0	C	ADD	4257	0.7469	0.1109	0.601	0.9282	-2.632	0.008485	0.8213	0.991	0.96791	Imputed	C	0.4147	intronic	CAVIN1	40573280
17	chr17:42422263:A:G	42422263	A	G	39	62	0.629	5.238	0.0221	0	A	ADD	4257	0.7469	0.1109	0.601	0.9282	-2.632	0.008485	0.8213	0.99151	0.96918	Imputed	A	0.4147	intronic	CAVIN1	40574281
16	chr16:79258295:C:A	79258295	C	A	58	35	1.657	5.688	0.01708	0	C	ADD	4257	1.31	0.1062	1.064	1.613	2.543	0.01099	0.6787	0.99562	0.98407	Imputed	C	0.4439	intergenic	WWOX;MAF	79292192
12	chr12:91025168:C:T	91025168	T	C	10	2	5	5.333	0.02092	0	T	ADD	4257	1.929	0.2516	1.178	3.159	2.613	0.008983	0.7392	0.99997	0.99922	Imputed	T	0.02584	intergenic	EPYC;KERA	91418945
12	chr12:91029433:A:T	91029433	T	A	10	2	5	5.333	0.02092	0	T	ADD	4257	1.929	0.2516	1.178	3.159	2.613	0.008983	0.7392	0.99998	0.99929	Imputed	T	0.02584	intergenic	EPYC;KERA	91423210
20	chr20:57475225:T:G	57475225	G	T	56	34	1.647	5.378	0.02039	1	G	ADD	4257	1.336	0.1113	1.074	1.662	2.603	0.00923	0.7564	0.99112	0.9686	Imputed	G	0.2845	intergenic	RBM38;CTCFL	56050281
16	chr16:88775709:G:A	88775709	G	A	48	76	0.6316	6.323	0.01192	0	G	ADD	4257	0.7446	0.1222	0.586	0.9461	-2.413	0.0158	0.06316	0.99626	0.98602	Imputed	G	0.3127	intronic	PIEZO1	88842117
17	chr17:75547158:G:A	75547158	A	G	4	0	NA	4	0.0455	0	A	ADD	4257	5.233	0.5772	1.688	16.22	2.867	0.004146	1	0.99922	0.94817	Imputed	A	0.002232	intronic	LLGL2	73543239
17	chr17:75579383:C:T	75579383	T	C	4	0	NA	4	0.0455	0	T	ADD	4257	5.233	0.5772	1.688	16.22	2.867	0.004146	1	0.99929	0.95396	Imputed	T	0.002232	intergenic	LLGL2;MYO15B	73575464
17	chr17:75583388:C:G	75583388	G	C	4	0	NA	4	0.0455	0	G	ADD	4257	5.233	0.5772	1.688	16.22	2.867	0.004146	1	0.99925	0.95136	Imputed	G	0.002232	intergenic	LLGL2;MYO15B	73579469
6	chr6:169143143:G:A	169143143	A	G	25	45	0.5556	5.714	0.01683	0	A	ADD	4257	0.6971	0.1423	0.5275	0.9213	-2.536	0.01122	0.2604	0.99228	0.95838	Imputed	A	0.2108	intergenic	LOC102724357;LINC01615	169543238
2	chr2:128211060:A:G	128211060	G	A	25	50	0.5	8.333	0.003892	0	G	ADD	4257	0.7609	0.1385	0.58	0.9983	-1.973	0.04854	0.7431	0.99738	0.98672	Imputed	G	0.2108	intergenic	UGGT1;HS6ST1	128968634
12	chr12:91006128:C:A	91006128	A	C	10	2	5	5.333	0.02092	0	A	ADD	4257	1.928	0.2516	1.178	3.157	2.611	0.009041	0.7392	0.99998	0.99933	Imputed	A	0.02584	intergenic	EPYC;KERA	91399905
22	chr22:17341438:A:T	17341438	T	A	5	16	0.3125	5.762	0.01638	1	T	ADD	4257	0.4399	0.3252	0.2325	0.832	-2.525	0.01156	0.6545	0.97483	0.65206	Imputed	T	0.05438	intergenic	CECR3;CECR2	17822328
16	chr16:52720426:G:A	52720426	A	G	37	59	0.6271	5.042	0.02474	0	A	ADD	4257	0.7506	0.1076	0.6079	0.9268	-2.667	0.007656	0.2612	0.9861	0.95205	Imputed	A	0.4245	intergenic	CASC16;LOC105371267	52754338
12	chr12:9102438:T:A	9102438	A	T	47	76	0.6184	6.837	0.008927	0	T	ADD	4257	1.277	0.106	1.037	1.571	2.304	0.02125	0.7534	0.99229	0.97326	Imputed	T	0.4926	intronic	A2M	9255034
12	chr12:9103659:C:T	9103659	T	C	47	76	0.6184	6.837	0.008927	0	C	ADD	4257	1.277	0.106	1.037	1.571	2.304	0.02125	0.7534	0.99228	0.97325	Imputed	C	0.4926	intronic	A2M	9256255
12	chr12:9104112:C:T	9104112	T	C	47	76	0.6184	6.837	0.008927	0	C	ADD	4257	1.277	0.106	1.037	1.571	2.304	0.02125	0.7534	0.99227	0.97319	Imputed	C	0.4926	intronic	A2M	9256708
12	chr12:9108775:C:CA	9108775	CA	C	47	76	0.6184	6.837	0.008927	0	C	ADD	4257	1.277	0.106	1.037	1.571	2.304	0.02125	0.7534	0.99226	0.97317	Imputed	C	0.4926	0		9261371
10	chr10:97644329:C:T	97644329	T	C	45	26	1.731	5.085	0.02414	0	T	ADD	4257	1.396	0.1255	1.092	1.785	2.658	0.007862	0.2554	0.99949	0.99693	Imputed	T	0.1892	intronic	PI4K2A	99404086
14	chr14:34607292:T:C	34607292	T	C	38	18	2.111	7.143	0.007526	0	T	ADD	4257	1.349	0.1338	1.038	1.753	2.238	0.02522	0.1908	0.98517	0.91751	Imputed	T	0.1582	intronic	SNX6	35076498
1	chr1:110428230:G:A	110428230	A	G	55	32	1.719	6.08	0.01367	0	A	ADD	4257	1.312	0.1105	1.057	1.63	2.46	0.0139	0.1835	0.99769	0.99158	Imputed	A	0.2942	intergenic	LAMTOR5-AS1;PROK1	110970852
2	chr2:137084367:G:A	137084367	A	G	14	33	0.4242	7.681	0.005581	0	A	ADD	4257	0.663	0.1939	0.4534	0.9695	-2.119	0.03405	0.2974	0.99214	0.93399	Imputed	A	0.1086	intronic	THSD7B	137841937
2	chr2:137084458:T:C	137084458	C	T	14	33	0.4242	7.681	0.005581	0	C	ADD	4257	0.663	0.1939	0.4534	0.9695	-2.119	0.03405	0.2974	0.99212	0.9338	Imputed	C	0.1086	intronic	THSD7B	137842028
14	chr14:25509118:A:C	25509118	A	C	29	46	0.6304	3.853	0.04965	0	A	ADD	4257	0.668	0.1395	0.5082	0.8781	-2.892	0.003829	0.3836	0.9892	0.94108	Imputed	A	0.2334	intergenic	STXBP6;NOVA1	25978324
15	chr15:61056005:C:T	61056005	T	C	38	63	0.6032	6.188	0.01286	0	T	ADD	4257	0.7581	0.1137	0.6067	0.9473	-2.437	0.01482	0.5145	0.9962	0.98547	Imputed	T	0.352	intronic	RORA	61348204
17	chr17:14442867:C:A	14442867	A	C	35	15	2.333	8	0.004678	0	A	ADD	4257	1.381	0.1577	1.014	1.88	2.046	0.0408	0.07	0.99852	0.98748	Imputed	A	0.1032	intergenic	HS3ST3B1;LOC101928475	14346184
11	chr11:68680339:C:T	68680339	T	C	4	0	NA	4	0.0455	0	T	ADD	4257	2.867	0.3679	1.394	5.896	2.863	0.004196	0.2725	0.99969	0.97933	Imputed	T	0.009514	intergenic	PPP6R3;GAL	68447807
15	chr15:70384171:G:T	70384171	T	G	72	42	1.714	7.895	0.004958	1	T	ADD	4257	1.243	0.105	1.012	1.527	2.069	0.03852	0.6372	0.98909	0.96554	Imputed	T	0.4866	intergenic	TLE3;LINC02205	70676510
6	chr6:48075193:A:G	48075193	G	A	23	40	0.575	4.587	0.03221	0	G	ADD	4257	0.6036	0.1835	0.4213	0.8649	-2.751	0.005942	0.4557	0.99815	0.98413	Imputed	G	0.1319	intergenic	PTCHD4;MUT	48042929
12	chr12:9103758:G:A	9103758	A	G	47	76	0.6184	6.837	0.008927	0	G	ADD	4257	1.276	0.106	1.037	1.571	2.3	0.02145	0.7297	0.99226	0.97318	Imputed	G	0.4927	intronic	A2M	9256354
12	chr12:9108649:A:G	9108649	G	A	47	76	0.6184	6.837	0.008927	0	A	ADD	4257	1.276	0.106	1.037	1.571	2.3	0.02145	0.7297	0.99194	0.97209	Imputed	A	0.4927	intronic	A2M	9261245
12	chr12:9110131:T:G	9110131	G	T	47	76	0.6184	6.837	0.008927	0	T	ADD	4257	1.276	0.106	1.037	1.571	2.3	0.02145	0.7297	0.99226	0.97317	Imputed	T	0.4927	intronic	A2M	9262727
9	chr9:89425067:C:T	89425067	T	C	48	28	1.714	5.263	0.02178	0	T	ADD	4257	1.349	0.1143	1.078	1.688	2.62	0.008793	0.1801	0.99774	0.98963	Imputed	T	0.2409	intronic	SEMA4D	92039982
9	chr9:89022389:G:A	89022389	A	G	41	64	0.6406	5.038	0.0248	0	A	ADD	4257	0.7542	0.1059	0.6128	0.9282	-2.664	0.00773	0.5294	0.99993	0.99973	Genotyped	A	0.4784	intronic	SHC3	91637304
9	chr9:133702009:T:C	133702009	T	C	38	19	2	6.333	0.01185	0	T	ADD	4257	1.397	0.139	1.064	1.834	2.405	0.01618	0.3797	0.97944	0.8866	Imputed	T	0.1359	intronic	SARDH	136567131
11	chr11:8269494:C:T	8269494	T	C	44	23	1.913	6.582	0.0103	0	T	ADD	4257	1.342	0.1249	1.05	1.714	2.353	0.01862	0.4872	0.99619	0.98123	Imputed	T	0.1998	upstream	LMO1	8291041
10	chr10:97637227:T:A	97637227	A	T	45	26	1.731	5.085	0.02414	0	A	ADD	4257	1.395	0.1255	1.091	1.784	2.653	0.007968	0.235	0.9995	0.99702	Imputed	A	0.1893	intergenic	MORN4;PI4K2A	99396984
10	chr10:97638482:T:C	97638482	C	T	45	26	1.731	5.085	0.02414	0	C	ADD	4257	1.395	0.1255	1.091	1.784	2.653	0.007968	0.235	0.99949	0.99696	Imputed	C	0.1893	intergenic	MORN4;PI4K2A	99398239
10	chr10:97640217:GTT:G	97640217	G	GTT	45	26	1.731	5.085	0.02414	0	G	ADD	4257	1.395	0.1255	1.091	1.784	2.653	0.007968	0.235	0.99949	0.99697	Imputed	G	0.1893	upstream	PI4K2A	99399974
10	chr10:97643819:A:G	97643819	G	A	45	26	1.731	5.085	0.02414	0	G	ADD	4257	1.395	0.1255	1.091	1.784	2.653	0.007968	0.235	0.99949	0.99694	Imputed	G	0.1893	intronic	PI4K2A	99403576
10	chr10:97649011:G:C	97649011	C	G	45	26	1.731	5.085	0.02414	0	C	ADD	4257	1.395	0.1255	1.091	1.784	2.653	0.007968	0.235	0.9995	0.99701	Imputed	C	0.1893	intronic	PI4K2A	99408768
1	chr1:161041527:A:G	161041527	A	G	32	50	0.64	3.951	0.04684	0	A	ADD	4257	0.6922	0.1282	0.5384	0.8899	-2.87	0.004108	0.434	0.98916	0.95386	Imputed	A	0.2754	intronic	USF1	161011317
6	chr6:169142774:C:T	169142774	T	C	25	45	0.5556	5.714	0.01683	0	T	ADD	4257	0.6978	0.1423	0.528	0.9223	-2.529	0.01145	0.2804	0.99242	0.95913	Imputed	T	0.2106	intergenic	LOC102724357;LINC01615	169542869
11	chr11:59699619:C:G	59699619	G	C	43	22	1.955	6.785	0.009195	0	G	ADD	4257	1.375	0.1379	1.049	1.802	2.309	0.02096	0.1553	0.98782	0.92969	Imputed	G	0.1434	intergenic	PATL1;OR10V1	59467092
5	chr5:73522887:G:A	73522887	A	G	48	79	0.6076	7.567	0.005945	0	G	ADD	4257	1.25	0.1042	1.019	1.533	2.139	0.03242	0.3783	0.99881	0.99591	Genotyped	G	0.4811	intergenic	BTF3;ANKRA2	72818712
16	chr16:4846729:G:C	4846729	C	G	62	37	1.676	6.313	0.01198	0	C	ADD	4257	1.3	0.109	1.05	1.61	2.407	0.01609	0.6165	0.99615	0.98638	Imputed	C	0.329	intronic	GLYR1	4896730
6	chr6:163646049:G:C	163646049	C	G	43	25	1.72	4.765	0.02905	1	C	ADD	4257	1.404	0.125	1.099	1.794	2.714	0.00665	0.7475	0.99533	0.97364	Imputed	C	0.1803	intergenic	QKI;LOC102724152	164067081
10	chr10:10648101:G:A	10648101	A	G	58	32	1.812	7.511	0.006132	0	A	ADD	4257	1.273	0.1121	1.022	1.585	2.15	0.03153	0.5213	0.9973	0.98818	Imputed	A	0.2698	intronic	CELF2	10690064
17	chr17:75497492:T:C	75497492	C	T	5	0	NA	5	0.02535	0	C	ADD	4257	4.614	0.5732	1.5	14.19	2.668	0.007639	1	0.9989	0.9219	Imputed	C	0.002584	intronic	TMEM94	73493573
4	chr4:4350624:T:C	4350624	T	C	57	33	1.727	6.4	0.01141	0	T	ADD	4257	1.328	0.1187	1.052	1.675	2.387	0.01698	0.2442	0.9881	0.94299	Imputed	T	0.229	intergenic	ZBTB49;NSG1	4352351
4	chr4:4350929:T:C	4350929	T	C	57	33	1.727	6.4	0.01141	0	T	ADD	4257	1.328	0.1187	1.052	1.675	2.387	0.01698	0.2442	0.9881	0.94299	Imputed	T	0.229	intergenic	ZBTB49;NSG1	4352656
2	chr2:137083678:G:A	137083678	A	G	14	33	0.4242	7.681	0.005581	0	A	ADD	4257	0.6642	0.1939	0.4542	0.9712	-2.111	0.0348	0.2626	0.99216	0.93416	Imputed	A	0.1085	intronic	THSD7B	137841248
2	chr2:137088366:C:T	137088366	T	C	14	33	0.4242	7.681	0.005581	0	T	ADD	4257	0.6642	0.1939	0.4542	0.9712	-2.111	0.0348	0.2626	0.99213	0.93386	Imputed	T	0.1085	intronic	THSD7B	137845936
2	chr2:120604354:G:A	120604354	G	A	13	28	0.4643	5.488	0.01915	1	G	ADD	4257	0.5393	0.2402	0.3368	0.8636	-2.571	0.01015	0.8413	0.97729	0.75917	Imputed	G	0.08433	intergenic	LINC01101;GLI2	121361930
20	chr20:56660014:A:G	56660014	G	A	4	0	NA	4	0.0455	1	G	ADD	4257	3.02	0.3868	1.415	6.444	2.857	0.004272	1	0.99744	0.87804	Imputed	G	0.007634	intergenic	TFAP2C;BMP7	55235070
1	chr1:205376289:C:T	205376289	T	C	4	0	NA	4	0.0455	0	T	ADD	4257	3.087	0.3945	1.425	6.69	2.857	0.004274	1	0.99995	0.99682	Imputed	T	0.007165	ncRNA_intronic	LEMD1-AS1	205345417
14	chr14:76582895:T:A	76582895	T	A	36	20	1.8	4.571	0.03251	0	T	ADD	4257	1.408	0.1246	1.103	1.798	2.749	0.005983	0.1233	0.98449	0.91757	Imputed	T	0.1992	intergenic	ESRRB;VASH1	77049238
14	chr14:105152549:C:G	105152549	G	C	24	12	2	4	0.0455	1	G	ADD	4257	1.506	0.1433	1.137	1.994	2.857	0.004279	0.8745	0.99772	0.98259	Imputed	G	0.1143	intronic	JAG2	105618886
6	chr6:48071555:G:A	48071555	A	G	23	40	0.575	4.587	0.03221	0	A	ADD	4257	0.6043	0.1835	0.4218	0.8659	-2.745	0.006053	0.4552	0.99817	0.98436	Imputed	A	0.1318	intergenic	PTCHD4;MUT	48039291
11	chr11:59699910:G:A	59699910	A	G	43	22	1.955	6.785	0.009195	0	A	ADD	4257	1.375	0.1381	1.049	1.802	2.304	0.02121	0.1211	0.98827	0.93326	Imputed	A	0.1435	intergenic	PATL1;OR10V1	59467383
10	chr10:107673440:T:C	107673440	C	T	6	0	NA	6	0.01431	0	C	ADD	4257	2.333	0.3434	1.19	4.573	2.467	0.01363	1	1	0.9999	Genotyped	C	0.01198	intergenic	SORCS1;LINC01435	109433198
14	chr14:105140235:G:C	105140235	C	G	31	17	1.824	4.083	0.04331	0	C	ADD	4257	1.467	0.1349	1.126	1.91	2.84	0.004507	0.1648	0.99674	0.97949	Imputed	C	0.1324	downstream	JAG2	105606572
2	chr2:16390990:G:C	16390990	C	G	32	13	2.462	8.022	0.004621	0	C	ADD	4257	1.331	0.1407	1.01	1.753	2.03	0.04238	0.23	0.9908	0.93767	Imputed	C	0.1381	intergenic	GACAT3;FAM49A	16572258
4	chr4:40241127:G:C	40241127	G	C	13	2	6.5	8.067	0.004509	1	G	ADD	4257	1.538	0.2131	1.013	2.335	2.019	0.04344	0.2777	0.97863	0.71031	Imputed	G	0.04639	intronic	RHOH	40242747
20	chr20:31397890:G:A	31397890	A	G	3	12	0.25	5.4	0.02014	0	A	ADD	4257	0.2707	0.5055	0.1005	0.729	-2.585	0.009728	0.2742	0.99957	0.98112	Imputed	A	0.03606	intergenic	DEFB119;DEFB121	29985693
2	chr2:16374159:G:A	16374159	G	A	70	41	1.707	7.577	0.005913	0	G	ADD	4257	1.254	0.1063	1.018	1.545	2.13	0.03316	0.6313	0.99718	0.98909	Genotyped	G	0.3579	intergenic	GACAT3;FAM49A	16555427
12	chr12:9783315:C:G	9783315	G	C	33	58	0.569	6.868	0.008775	0	G	ADD	4257	0.7456	0.1285	0.5797	0.9592	-2.284	0.02235	0.3309	0.99935	0.99661	Imputed	G	0.2598	intergenic	CD69;KLRF1	9935911
8	chr8:18450169:A:G	18450169	G	A	49	27	1.815	6.368	0.01162	0	G	ADD	4257	1.329	0.119	1.052	1.678	2.389	0.01688	0.6444	0.98674	0.94874	Imputed	G	0.2195	intergenic	NAT2;PSD3	18307679
9	chr9:126648573:G:A	126648573	A	G	11	26	0.4231	6.081	0.01366	0	A	ADD	4257	0.5765	0.225	0.371	0.896	-2.448	0.01436	0.6383	0.99823	0.98196	Imputed	A	0.09114	intronic	LMX1B	129410852
16	chr16:77479570:T:C	77479570	C	T	43	64	0.6719	4.121	0.04234	0	C	ADD	4257	0.7049	0.1235	0.5534	0.898	-2.831	0.004635	0.09148	0.99863	0.99337	Imputed	C	0.3066	intergenic	ADAMTS18;NUDT7	77513467
4	chr4:4348013:G:T	4348013	G	T	57	33	1.727	6.4	0.01141	0	G	ADD	4257	1.327	0.1187	1.051	1.674	2.382	0.0172	0.2442	0.9881	0.94301	Imputed	G	0.2292	intergenic	ZBTB49;NSG1	4349740
4	chr4:4348363:T:C	4348363	T	C	57	33	1.727	6.4	0.01141	0	T	ADD	4257	1.327	0.1187	1.051	1.674	2.382	0.0172	0.2442	0.9881	0.94302	Imputed	T	0.2292	intergenic	ZBTB49;NSG1	4350090
4	chr4:4348383:C:G	4348383	C	G	57	33	1.727	6.4	0.01141	0	C	ADD	4257	1.327	0.1187	1.051	1.674	2.382	0.0172	0.2442	0.9881	0.94302	Imputed	C	0.2292	intergenic	ZBTB49;NSG1	4350110
4	chr4:4348405:G:A	4348405	G	A	57	33	1.727	6.4	0.01141	0	G	ADD	4257	1.327	0.1187	1.051	1.674	2.382	0.0172	0.2442	0.98811	0.94302	Imputed	G	0.2292	intergenic	ZBTB49;NSG1	4350132
4	chr4:4349015:C:T	4349015	C	T	57	33	1.727	6.4	0.01141	0	C	ADD	4257	1.327	0.1187	1.051	1.674	2.382	0.0172	0.2442	0.98811	0.94302	Imputed	C	0.2292	intergenic	ZBTB49;NSG1	4350742
4	chr4:4349230:C:G	4349230	C	G	57	33	1.727	6.4	0.01141	0	C	ADD	4257	1.327	0.1187	1.051	1.674	2.382	0.0172	0.2442	0.9881	0.943	Imputed	C	0.2292	intergenic	ZBTB49;NSG1	4350957
4	chr4:4349256:A:G	4349256	A	G	57	33	1.727	6.4	0.01141	0	A	ADD	4257	1.327	0.1187	1.051	1.674	2.382	0.0172	0.2442	0.98811	0.94303	Imputed	A	0.2292	intergenic	ZBTB49;NSG1	4350983
4	chr4:4349306:G:A	4349306	G	A	57	33	1.727	6.4	0.01141	0	G	ADD	4257	1.327	0.1187	1.051	1.674	2.382	0.0172	0.2442	0.9881	0.94299	Imputed	G	0.2292	intergenic	ZBTB49;NSG1	4351033
4	chr4:4349638:CG:C	4349638	CG	C	57	33	1.727	6.4	0.01141	0	CG	ADD	4257	1.327	0.1187	1.051	1.674	2.382	0.0172	0.2442	0.9881	0.94298	Imputed	CG	0.2292	0		4351365
4	chr4:4349707:T:C	4349707	T	C	57	33	1.727	6.4	0.01141	0	T	ADD	4257	1.327	0.1187	1.051	1.674	2.382	0.0172	0.2442	0.98811	0.94302	Imputed	T	0.2292	intergenic	ZBTB49;NSG1	4351434
4	chr4:4349797:T:G	4349797	T	G	57	33	1.727	6.4	0.01141	0	T	ADD	4257	1.327	0.1187	1.051	1.674	2.382	0.0172	0.2442	0.98809	0.94296	Imputed	T	0.2292	intergenic	ZBTB49;NSG1	4351524
14	chr14:93727533:C:T	93727533	T	C	5	19	0.2632	8.167	0.004267	0	T	ADD	4257	0.6329	0.2293	0.4038	0.992	-1.995	0.04602	1	0.98985	0.87648	Imputed	T	0.08175	intronic	PRIMA1	94193879
17	chr17:68749880:A:C	68749880	C	A	16	31	0.5161	4.787	0.02867	0	C	ADD	4257	0.638	0.1662	0.4606	0.8837	-2.704	0.00686	0.01813	0.99444	0.96082	Imputed	C	0.1609	intergenic	LINC01482;ABCA8	66746021
1	chr1:47444950:G:T	47444950	G	T	8	0	NA	8	0.004678	0	G	ADD	4257	2.259	0.4009	1.03	4.958	2.033	0.04206	0.2468	0.99586	0.84486	Imputed	G	0.008809	intergenic	FOXD2;TRABD2B	47910622
10	chr10:10648107:A:G	10648107	G	A	58	32	1.812	7.511	0.006132	0	G	ADD	4257	1.271	0.112	1.021	1.584	2.143	0.03211	0.4957	0.9973	0.98819	Imputed	G	0.2699	intronic	CELF2	10690070
10	chr10:10648344:C:T	10648344	T	C	58	32	1.812	7.511	0.006132	0	T	ADD	4257	1.271	0.112	1.021	1.584	2.143	0.03211	0.4957	0.99731	0.98825	Imputed	T	0.2699	intronic	CELF2	10690307
10	chr10:97642621:C:A	97642621	A	C	45	26	1.731	5.085	0.02414	0	A	ADD	4257	1.394	0.1255	1.09	1.783	2.645	0.00816	0.235	0.99945	0.9967	Imputed	A	0.1895	intronic	PI4K2A	99402378
6	chr6:48062133:G:A	48062133	A	G	23	40	0.575	4.587	0.03221	0	A	ADD	4257	0.6047	0.1835	0.422	0.8664	-2.741	0.006122	0.4552	0.99884	0.98993	Imputed	A	0.1318	intronic	PTCHD4	48029869
6	chr6:48063384:C:G	48063384	G	C	23	40	0.575	4.587	0.03221	0	G	ADD	4257	0.6047	0.1835	0.422	0.8664	-2.741	0.006122	0.4552	0.99882	0.98975	Imputed	G	0.1318	intronic	PTCHD4	48031120
12	chr12:91036030:AG:A	91036030	A	AG	10	2	5	5.333	0.02092	0	A	ADD	4257	1.921	0.2516	1.174	3.146	2.596	0.009428	0.7406	0.99989	0.99683	Imputed	A	0.02596	intergenic	EPYC;KERA	91429807
6	chr6:48073673:G:A	48073673	A	G	23	40	0.575	4.587	0.03221	0	A	ADD	4257	0.6048	0.1835	0.4221	0.8665	-2.741	0.006124	0.4552	0.99822	0.98462	Imputed	A	0.1318	intergenic	PTCHD4;MUT	48041409
2	chr2:137086288:G:C	137086288	C	G	14	33	0.4242	7.681	0.005581	0	C	ADD	4257	0.665	0.1938	0.4548	0.9724	-2.104	0.03535	0.2616	0.99216	0.93416	Imputed	C	0.1084	intronic	THSD7B	137843858
15	chr15:79985413:C:T	79985413	T	C	4	0	NA	4	0.0455	0	T	ADD	4257	2.556	0.3289	1.341	4.869	2.852	0.004339	1	0.99962	0.98215	Imputed	T	0.01268	intergenic	BCL2A1;ZFAND6	80277755
12	chr12:9107311:T:C	9107311	C	T	47	76	0.6184	6.837	0.008927	0	T	ADD	4257	1.275	0.106	1.035	1.569	2.288	0.02212	0.7062	0.99206	0.97261	Imputed	T	0.4931	intronic	A2M	9259907
1	chr1:117159023:A:T	117159023	T	A	26	12	2.167	5.158	0.02314	0	T	ADD	4257	1.52	0.1592	1.113	2.076	2.63	0.008536	0.03974	0.99758	0.98305	Imputed	T	0.0895	intronic	VTCN1	117701645
14	chr14:25520801:T:A	25520801	T	A	30	48	0.625	4.154	0.04154	0	T	ADD	4257	0.6752	0.1391	0.5141	0.8869	-2.823	0.004765	0.5732	0.98778	0.93602	Imputed	T	0.2353	intergenic	STXBP6;NOVA1	25990007
9	chr9:133699071:C:G	133699071	C	G	37	19	1.947	5.786	0.01616	0	C	ADD	4257	1.41	0.1373	1.078	1.846	2.505	0.01225	0.4264	0.97891	0.88558	Imputed	C	0.1391	intronic	SARDH	136564193
6	chr6:48073716:T:C	48073716	C	T	23	40	0.575	4.587	0.03221	0	C	ADD	4257	0.6049	0.1835	0.4222	0.8667	-2.74	0.006148	0.4552	0.99822	0.98465	Imputed	C	0.1318	intergenic	PTCHD4;MUT	48041452
1	chr1:2300156:A:C	2300156	C	A	8	22	0.3636	6.533	0.01059	0	C	ADD	4257	0.5209	0.2773	0.3025	0.8971	-2.351	0.0187	0.5174	0.99489	0.92505	Imputed	C	0.06378	intronic	SKI	2231595
15	chr15:82016454:A:AG	82016454	A	AG	36	61	0.5902	6.443	0.01114	0	A	ADD	4257	0.7474	0.1229	0.5874	0.9509	-2.37	0.01778	0.6224	0.99325	0.972	Imputed	A	0.2909	intergenic	TMC3-AS1;MEX3B	82308795
14	chr14:76582826:AAATTG:A	76582826	AAATTG	A	36	20	1.8	4.571	0.03251	0	AAATTG	ADD	4257	1.408	0.1246	1.102	1.797	2.743	0.006095	0.1364	0.98433	0.91675	Imputed	AAATTG	0.1994	0		77049169
15	chr15:79103747:C:T	79103747	T	C	29	15	1.933	4.455	0.03481	0	T	ADD	4257	1.513	0.1497	1.128	2.028	2.765	0.005698	0.4897	0.99083	0.92823	Imputed	T	0.103	intergenic	RASGRF1;ANKRD34C-AS1	79396089
16	chr16:85276284:G:A	85276284	G	A	32	51	0.6275	4.349	0.03702	0	G	ADD	4257	0.6984	0.1289	0.5424	0.8991	-2.785	0.005358	0.3713	0.97932	0.91097	Imputed	G	0.2786	intergenic	LINC02139;LINC00311	85309890
12	chr12:41063275:A:G	41063275	G	A	4	0	NA	4	0.0455	0	G	ADD	4257	3.147	0.4022	1.431	6.923	2.851	0.004361	0.1156	0.99991	0.99297	Imputed	G	0.006108	intronic	CNTN1	41457077
15	chr15:85840532:T:C	85840532	C	T	13	28	0.4643	5.488	0.01915	0	C	ADD	4257	0.6034	0.1971	0.41	0.8879	-2.563	0.01037	0.763	0.99992	0.99911	Genotyped	C	0.116	intergenic	MIR548AP;AGBL1	86383763
2	chr2:70528436:C:T	70528436	T	C	4	0	NA	4	0.0455	0	T	ADD	4257	4.96	0.5618	1.649	14.92	2.85	0.004365	1	0.99956	0.96149	Imputed	T	0.002584	intronic	TGFA	70755568
12	chr12:91013087:T:A	91013087	A	T	10	2	5	5.333	0.02092	0	A	ADD	4257	1.92	0.2516	1.173	3.143	2.593	0.009518	0.7406	0.99997	0.99922	Imputed	A	0.02596	intergenic	EPYC;KERA	91406864
12	chr12:91017075:G:A	91017075	A	G	10	2	5	5.333	0.02092	0	A	ADD	4257	1.92	0.2516	1.173	3.143	2.593	0.009518	0.7406	0.99998	0.99933	Imputed	A	0.02596	intergenic	EPYC;KERA	91410852
12	chr12:91020344:TAC:T	91020344	T	TAC	10	2	5	5.333	0.02092	0	T	ADD	4257	1.92	0.2516	1.173	3.143	2.593	0.009518	0.7406	0.99998	0.99933	Imputed	T	0.02596	intergenic	EPYC;KERA	91414121
16	chr16:89218465:A:G	89218465	G	A	10	23	0.4348	5.121	0.02364	0	G	ADD	4257	0.5668	0.2155	0.3715	0.8647	-2.635	0.008424	0.933	0.99793	0.97645	Imputed	G	0.1019	intronic	ZNF778	89284873
9	chr9:103186782:A:G	103186782	A	G	72	49	1.469	4.372	0.03654	0	A	ADD	4257	1.337	0.1044	1.089	1.64	2.778	0.005471	0.3942	0.99541	0.98261	Imputed	A	0.4692	ncRNA_intronic	LINC01492	105949064
15	chr15:82034434:A:C	82034434	A	C	32	52	0.6154	4.762	0.0291	1	A	ADD	4257	0.711	0.1262	0.5552	0.9106	-2.702	0.006893	0.5107	0.99618	0.98163	Imputed	A	0.2804	intergenic	TMC3-AS1;MEX3B	82326775
7	chr7:8628889:G:A	8628889	A	G	71	41	1.732	8.036	0.004586	1	A	ADD	4257	1.251	0.1113	1.006	1.556	2.016	0.04383	0.9385	0.97398	0.8989	Imputed	A	0.2871	intronic	NXPH1	8668519
12	chr12:9106735:T:TA	9106735	TA	T	47	76	0.6184	6.837	0.008927	0	T	ADD	4257	1.274	0.106	1.035	1.568	2.281	0.02257	0.683	0.99181	0.97156	Imputed	T	0.4932	0		9259331
1	chr1:218173709:G:A	218173709	A	G	13	27	0.4815	4.9	0.02686	0	A	ADD	4257	0.563	0.2149	0.3695	0.8578	-2.674	0.007502	0.9328	0.99941	0.99342	Imputed	A	0.1021	intergenic	LINC01653;RRP15	218347051
8	chr8:55956358:T:C	55956358	C	T	33	58	0.569	6.868	0.008775	0	C	ADD	4257	0.7608	0.1202	0.6011	0.963	-2.273	0.023	0.6574	0.99706	0.98743	Imputed	C	0.303	intronic	LYN	56868917
8	chr8:55956896:G:A	55956896	A	G	33	58	0.569	6.868	0.008775	0	A	ADD	4257	0.7608	0.1202	0.6011	0.963	-2.273	0.023	0.6574	0.99713	0.98769	Imputed	A	0.303	intronic	LYN	56869455
11	chr11:59673523:G:A	59673523	A	G	43	22	1.955	6.785	0.009195	0	A	ADD	4257	1.371	0.1379	1.047	1.797	2.291	0.02198	0.1383	0.98874	0.93593	Imputed	A	0.1438	intergenic	PATL1;OR10V1	59440996
6	chr6:18755940:T:C	18755940	C	T	41	67	0.6119	6.259	0.01235	0	C	ADD	4257	0.7724	0.1076	0.6255	0.9538	-2.4	0.01641	0.7272	0.99414	0.98075	Imputed	C	0.4495	intergenic	MIR548A1;LOC101928519	18756171
6	chr6:48089996:G:A	48089996	A	G	23	40	0.575	4.587	0.03221	0	A	ADD	4257	0.606	0.1833	0.4231	0.868	-2.732	0.006299	0.3424	0.99756	0.97956	Imputed	A	0.1317	intergenic	PTCHD4;MUT	48057732
15	chr15:61130809:C:T	61130809	T	C	23	45	0.5111	7.118	0.007633	1	T	ADD	4257	0.7146	0.1516	0.5309	0.9618	-2.217	0.02661	0.6317	0.98749	0.93126	Imputed	T	0.1785	intronic	RORA	61423008
19	chr19:54421649:C:T	54421649	T	C	12	3	4	5.4	0.02014	0	T	ADD	4257	1.865	0.2422	1.16	2.998	2.573	0.01009	1	0.9992	0.98097	Imputed	T	0.02948	intronic	TTYH1	54932823
19	chr19:54422300:A:G	54422300	G	A	12	3	4	5.4	0.02014	0	G	ADD	4257	1.865	0.2422	1.16	2.998	2.573	0.01009	1	0.99921	0.98127	Imputed	G	0.02948	exonic	TTYH1	54933474
14	chr14:61238390:G:T	61238390	T	G	42	66	0.6364	5.333	0.02092	0	T	ADD	4257	0.7463	0.1132	0.5979	0.9317	-2.586	0.009721	0.6378	0.99796	0.99215	Imputed	T	0.3693	intergenic	SLC38A6;TMEM30B	61705108
17	chr17:57401387:A:G	57401387	G	A	10	2	5	5.333	0.02092	0	G	ADD	4257	1.935	0.2554	1.173	3.193	2.585	0.009725	1	0.99984	0.99546	Genotyped	G	0.02607	exonic	MSI2	55478748
3	chr3:16075912:G:A	16075912	A	G	4	0	NA	4	0.0455	0	A	ADD	4257	2.406	0.309	1.313	4.409	2.842	0.004484	0.5012	0.99865	0.93689	Imputed	A	0.01386	intergenic	MIR563;GALNT15	16117419
6	chr6:150687738:C:A	150687738	A	C	17	4	4.25	8.048	0.004556	0	A	ADD	4257	1.411	0.1715	1.008	1.974	2.006	0.04482	0.1451	0.99982	0.99786	Imputed	A	0.08421	intronic	PLEKHG1	151008874
8	chr8:55956526:G:A	55956526	A	G	33	58	0.569	6.868	0.008775	0	A	ADD	4257	0.7613	0.1202	0.6015	0.9636	-2.269	0.02329	0.6572	0.99705	0.98735	Imputed	A	0.3029	intronic	LYN	56869085
17	chr17:75800964:C:T	75800964	T	C	4	0	NA	4	0.0455	0	T	ADD	4257	7.268	0.6981	1.85	28.55	2.841	0.004492	1	0.99991	0.98689	Imputed	T	0.001292	intronic	UNK	73797045
17	chr17:42419266:T:C	42419266	C	T	41	62	0.6613	4.282	0.03853	0	C	ADD	4257	0.717	0.1194	0.5674	0.906	-2.787	0.005322	0.7486	0.99737	0.98922	Imputed	C	0.3249	intronic	CAVIN1	40571284
8	chr8:13867214:A:G	13867214	G	A	37	61	0.6066	5.878	0.01534	0	G	ADD	4257	0.7309	0.1267	0.5701	0.937	-2.473	0.01339	0.4008	0.99358	0.9697	Imputed	G	0.2658	intergenic	LOC102725080;SGCZ	13724723
10	chr10:10802444:T:G	10802444	G	T	45	24	1.875	6.391	0.01147	0	G	ADD	4257	1.335	0.1222	1.051	1.697	2.368	0.01791	0.6923	0.99536	0.9784	Imputed	G	0.2006	intronic	CELF2	10844407
20	chr20:10565081:G:A	10565081	A	G	27	10	2.7	7.811	0.005193	0	A	ADD	4257	1.507	0.1992	1.02	2.226	2.058	0.03956	0.3441	0.99681	0.96454	Imputed	A	0.05344	intronic	SLX4IP	10545729
18	chr18:14264918:T:C	14264918	C	T	23	11	2.091	4.235	0.03959	0	C	ADD	4257	1.569	0.1612	1.144	2.152	2.795	0.005195	0.0558	0.98402	0.83594	Imputed	C	0.09244	intergenic	ANKRD20A5P;CYP4F35P	14264917
9	chr9:135996952:C:A	135996952	A	C	7	21	0.3333	7	0.008151	1	A	ADD	4257	0.5606	0.2587	0.3376	0.9307	-2.238	0.02525	0.5537	0.98928	0.85754	Imputed	A	0.07	intergenic	UBAC1;NACC2	138888798
16	chr16:89178857:C:A	89178857	A	C	12	26	0.4615	5.158	0.02314	0	A	ADD	4257	0.5863	0.2041	0.393	0.8747	-2.616	0.008899	0.5843	0.99758	0.97523	Imputed	A	0.111	intronic	CDH15	89245265
17	chr17:54577542:G:A	54577542	A	G	5	0	NA	5	0.02535	0	A	ADD	4257	2.48	0.3432	1.266	4.859	2.647	0.008125	1	0.99967	0.98585	Imputed	A	0.01175	intergenic	KIF2B;TOM1L1	52654903
11	chr11:72467063:C:T	72467063	T	C	4	0	NA	4	0.0455	0	T	ADD	4257	4.125	0.4994	1.55	10.98	2.837	0.004549	1	0.9994	0.94972	Imputed	T	0.003759	intergenic	CLPB;LINC01537	72178107
15	chr15:70401474:T:C	70401474	C	T	75	44	1.705	8.076	0.004486	0	C	ADD	4257	1.23	0.1038	1.003	1.507	1.993	0.04626	0.6368	0.99504	0.98222	Imputed	C	0.4807	intergenic	TLE3;LINC02205	70693813
14	chr14:25514489:A:AG	25514489	A	AG	29	46	0.6304	3.853	0.04965	0	A	ADD	4257	0.6709	0.1394	0.5106	0.8816	-2.864	0.004184	0.3592	0.98889	0.93976	Imputed	A	0.2327	intergenic	STXBP6;NOVA1	25983695
11	chr11:134531860:A:T	134531860	T	A	61	36	1.694	6.443	0.01114	1	T	ADD	4257	1.286	0.107	1.043	1.587	2.352	0.01867	0.09172	0.96362	0.87815	Imputed	T	0.3136	intergenic	LOC283177;LOC100507548	134401754
15	chr15:79109006:T:TC	79109006	TC	T	28	14	2	4.667	0.03075	0	TC	ADD	4257	1.504	0.1508	1.119	2.021	2.708	0.006775	0.6613	0.99085	0.92683	Imputed	TC	0.1015	0		79401348
16	chr16:89163190:G:A	89163190	A	G	15	30	0.5	5	0.02535	0	A	ADD	4257	0.5974	0.1949	0.4077	0.8754	-2.643	0.008229	0.3085	0.99922	0.99163	Imputed	A	0.1207	ncRNA_exonic	LINC00304	89229598
21	chr21:42767059:C:T	42767059	T	C	58	35	1.657	5.688	0.01708	1	T	ADD	4257	1.304	0.1058	1.059	1.604	2.506	0.01222	0.867	0.98266	0.94171	Imputed	T	0.3782	intronic	PDE9A	44187169
19	chr19:55856705:A:G	55856705	G	A	25	43	0.5814	4.765	0.02905	2	G	ADD	4257	0.6343	0.1694	0.4551	0.884	-2.688	0.007194	0.4374	0.97656	0.85785	Imputed	G	0.1533	intronic	NLRP4	56368071
21	chr21:43839557:T:C	43839557	C	T	46	76	0.6053	7.377	0.006606	0	C	ADD	4257	0.7928	0.108	0.6416	0.9798	-2.149	0.03164	0.09664	0.99616	0.98657	Imputed	C	0.4029	intergenic	AATBC;AGPAT3	45259438
1	chr1:2040432:T:A	2040432	A	T	6	20	0.3	7.538	0.00604	3	A	ADD	4257	0.6103	0.2337	0.386	0.9649	-2.113	0.03461	0.3394	0.99295	0.89424	Imputed	A	0.07916	intergenic	GABRD;LOC105378591	1971871
11	chr11:68679642:C:T	68679642	T	C	4	0	NA	4	0.0455	0	T	ADD	4257	2.84	0.3683	1.38	5.847	2.834	0.004595	0.279	0.99966	0.97731	Imputed	T	0.009631	intergenic	PPP6R3;GAL	68447110
11	chr11:68680151:C:T	68680151	T	C	4	0	NA	4	0.0455	0	T	ADD	4257	2.84	0.3683	1.38	5.847	2.834	0.004595	0.279	0.99966	0.97771	Imputed	T	0.009631	intergenic	PPP6R3;GAL	68447619
6	chr6:48065431:A:C	48065431	C	A	23	40	0.575	4.587	0.03221	0	C	ADD	4257	0.6068	0.1836	0.4234	0.8695	-2.722	0.006495	0.4958	0.99883	0.98989	Imputed	C	0.1313	intronic	PTCHD4	48033167
6	chr6:48065890:G:C	48065890	C	G	23	40	0.575	4.587	0.03221	0	C	ADD	4257	0.6068	0.1836	0.4234	0.8695	-2.722	0.006495	0.4958	0.99883	0.98989	Imputed	C	0.1313	intronic	PTCHD4	48033626
16	chr16:85276574:A:C	85276574	A	C	33	54	0.6111	5.069	0.02436	0	A	ADD	4257	0.7119	0.1293	0.5525	0.9172	-2.628	0.00859	0.197	0.99925	0.99683	Genotyped	A	0.276	intergenic	LINC02139;LINC00311	85310180
4	chr4:56054629:A:C	56054629	C	A	16	31	0.5161	4.787	0.02867	0	C	ADD	4257	0.5881	0.1979	0.3991	0.8667	-2.683	0.007299	0.06031	0.99565	0.96068	Imputed	C	0.1166	intergenic	CEP135;MIR7641-2	56920795
6	chr6:169139676:C:T	169139676	T	C	25	44	0.5682	5.232	0.02218	0	T	ADD	4257	0.6893	0.1434	0.5204	0.9129	-2.595	0.009451	0.1716	0.9929	0.96114	Imputed	T	0.2093	intergenic	LOC102724357;LINC01615	169539771
16	chr16:52680229:A:G	52680229	G	A	40	60	0.6667	4	0.0455	0	G	ADD	4257	0.7349	0.1088	0.5938	0.9094	-2.833	0.004615	0.08509	0.99282	0.97224	Imputed	G	0.4058	intergenic	CASC16;LOC105371267	52714141
16	chr16:52681497:A:G	52681497	G	A	40	60	0.6667	4	0.0455	0	G	ADD	4257	0.7349	0.1088	0.5938	0.9094	-2.833	0.004615	0.08509	0.99287	0.97243	Imputed	G	0.4058	intergenic	CASC16;LOC105371267	52715409
1	chr1:3594069:C:A	3594069	A	C	26	46	0.5652	5.556	0.01842	2	A	ADD	4257	0.6708	0.1578	0.4924	0.914	-2.53	0.01141	0.5809	0.97726	0.87372	Imputed	A	0.1703	intronic	MEGF6	3510633
6	chr6:48078978:G:C	48078978	C	G	23	40	0.575	4.587	0.03221	0	C	ADD	4257	0.6071	0.1834	0.4238	0.8698	-2.72	0.006526	0.4142	0.99827	0.98512	Imputed	C	0.1314	intergenic	PTCHD4;MUT	48046714
6	chr6:48079248:A:T	48079248	T	A	23	40	0.575	4.587	0.03221	0	T	ADD	4257	0.6071	0.1834	0.4238	0.8698	-2.72	0.006526	0.4142	0.99827	0.98506	Imputed	T	0.1314	intergenic	PTCHD4;MUT	48046984
6	chr6:48075096:G:A	48075096	A	G	23	40	0.575	4.587	0.03221	0	A	ADD	4257	0.6072	0.1834	0.4238	0.8699	-2.72	0.00653	0.4142	0.99826	0.98504	Imputed	A	0.1314	intergenic	PTCHD4;MUT	48042832
11	chr11:46254943:A:G	46254943	G	A	12	4	3	4	0.0455	0	G	ADD	4257	1.899	0.2265	1.218	2.961	2.832	0.004626	0.2395	0.99766	0.95844	Imputed	G	0.03582	intergenic	LOC101928894;CREB3L1	46276494
18	chr18:29421432:G:A	29421432	A	G	8	1	8	5.444	0.01963	0	A	ADD	4257	1.864	0.2441	1.155	3.008	2.551	0.01073	0.5853	0.99987	0.99651	Imputed	A	0.03077	intergenic	CDH2;MIR302F	27001397
18	chr18:29425581:A:C	29425581	C	A	8	1	8	5.444	0.01963	0	C	ADD	4257	1.864	0.2441	1.155	3.008	2.551	0.01073	0.5853	0.99981	0.99511	Imputed	C	0.03077	intergenic	CDH2;MIR302F	27005546
18	chr18:29427144:C:T	29427144	T	C	8	1	8	5.444	0.01963	0	T	ADD	4257	1.864	0.2441	1.155	3.008	2.551	0.01073	0.5853	0.99987	0.99663	Imputed	T	0.03077	intergenic	CDH2;MIR302F	27007109
10	chr10:69868310:TGGC:T	69868310	T	TGGC	6	0	NA	6	0.01431	0	T	ADD	4257	1.899	0.263	1.134	3.18	2.439	0.01472	0.7266	0.99833	0.95416	Imputed	T	0.02443	intronic	COL13A1	71628066
3	chr3:132892606:A:G	132892606	G	A	22	9	2.444	5.452	0.01955	0	G	ADD	4257	1.633	0.1923	1.12	2.38	2.55	0.01078	0.2644	0.99977	0.99655	Imputed	G	0.05368	intergenic	NPHP3-AS1;TMEM108	132611450
20	chr20:44001719:A:G	44001719	A	G	31	57	0.5439	7.682	0.005578	0	A	ADD	4257	0.7828	0.1179	0.6214	0.9863	-2.077	0.03779	0.3066	0.97536	0.89573	Imputed	A	0.311	intronic	TOX2	42630359
11	chr11:17632839:A:C	17632839	C	A	40	23	1.739	4.587	0.03221	0	C	ADD	4257	1.418	0.1284	1.102	1.824	2.719	0.006552	0.6019	0.99291	0.96623	Imputed	C	0.1635	intronic	OTOG	17654386
6	chr6:48082766:A:G	48082766	G	A	23	40	0.575	4.587	0.03221	0	G	ADD	4257	0.6073	0.1834	0.4239	0.8701	-2.719	0.006555	0.4142	0.99768	0.98064	Imputed	G	0.1314	intergenic	PTCHD4;MUT	48050502
6	chr6:48069661:TGTGTGC:T	48069661	T	TGTGTGC	23	40	0.575	4.587	0.03221	0	T	ADD	4257	0.6072	0.1835	0.4237	0.8701	-2.718	0.006561	0.4958	0.99873	0.98898	Imputed	T	0.1313	upstream	PTCHD4	48037397
1	chr1:117159766:T:A	117159766	A	T	26	12	2.167	5.158	0.02314	0	A	ADD	4257	1.515	0.1595	1.109	2.071	2.606	0.009155	0.05077	0.99759	0.9831	Imputed	A	0.08997	intronic	VTCN1	117702388
22	chr22:33239294:C:T	33239294	C	T	1	10	0.1	7.364	0.006656	0	C	ADD	4257	0.4373	0.3853	0.2055	0.9307	-2.146	0.03184	0.5473	0.98807	0.64617	Imputed	C	0.03993	intergenic	LINC01640;LARGE1	33635280
6	chr6:48071698:C:G	48071698	G	C	23	40	0.575	4.587	0.03221	0	G	ADD	4257	0.6073	0.1835	0.4238	0.8702	-2.717	0.006584	0.4958	0.99827	0.98512	Imputed	G	0.1313	intergenic	PTCHD4;MUT	48039434
6	chr6:48076068:T:G	48076068	G	T	23	40	0.575	4.587	0.03221	0	G	ADD	4257	0.6073	0.1835	0.4238	0.8702	-2.717	0.006584	0.4958	0.99828	0.98516	Imputed	G	0.1313	intergenic	PTCHD4;MUT	48043804
22	chr22:17344343:CA:C	17344343	C	CA	5	15	0.3333	5	0.02535	2	C	ADD	4257	0.4061	0.3417	0.2079	0.7935	-2.637	0.008367	0.761	0.97483	0.6259	Imputed	C	0.05321	intergenic	CECR3;CECR2	17825233
14	chr14:65042901:A:G	65042901	G	A	5	0	NA	5	0.02535	0	G	ADD	4257	2.219	0.3023	1.227	4.013	2.637	0.008375	0.1636	0.99916	0.96483	Imputed	G	0.01421	intronic	CHURC1-FNTB;FNTB;MAX	65509619
20	chr20:20869939:C:A	20869939	C	A	68	45	1.511	4.681	0.03049	0	C	ADD	4257	1.334	0.1068	1.082	1.645	2.698	0.00697	0.01631	0.97133	0.91347	Imputed	C	0.4132	intergenic	RALGAPA2;LINC00237	20850582
16	chr16:52680036:C:A	52680036	A	C	40	60	0.6667	4	0.0455	0	A	ADD	4257	0.7353	0.1087	0.5941	0.9099	-2.828	0.004681	0.0849	0.99342	0.97388	Imputed	A	0.4057	intergenic	CASC16;LOC105371267	52713948
6	chr6:48061994:T:A	48061994	A	T	23	40	0.575	4.587	0.03221	0	A	ADD	4257	0.6075	0.1836	0.4239	0.8705	-2.716	0.006618	0.454	0.99883	0.98989	Imputed	A	0.1312	intronic	PTCHD4	48029730
6	chr6:48061995:A:C	48061995	C	A	23	40	0.575	4.587	0.03221	0	C	ADD	4257	0.6075	0.1836	0.4239	0.8705	-2.716	0.006618	0.454	0.99883	0.98989	Imputed	C	0.1312	intronic	PTCHD4	48029731
6	chr6:48062004:ATGTC:A	48062004	A	ATGTC	23	40	0.575	4.587	0.03221	0	A	ADD	4257	0.6075	0.1836	0.4239	0.8705	-2.716	0.006618	0.454	0.99883	0.98987	Imputed	A	0.1312	intronic	PTCHD4	48029740
6	chr6:48064083:G:T	48064083	T	G	23	40	0.575	4.587	0.03221	0	T	ADD	4257	0.6075	0.1836	0.4239	0.8705	-2.716	0.006618	0.454	0.99883	0.98989	Imputed	T	0.1312	intronic	PTCHD4	48031819
6	chr6:48081990:T:C	48081990	C	T	23	40	0.575	4.587	0.03221	0	C	ADD	4257	0.6078	0.1834	0.4243	0.8708	-2.714	0.006646	0.4137	0.99767	0.98053	Imputed	C	0.1313	intergenic	PTCHD4;MUT	48049726
7	chr7:148605420:A:G	148605420	G	A	25	46	0.5435	6.211	0.01269	2	G	ADD	4257	0.7162	0.1397	0.5447	0.9418	-2.39	0.01687	0.381	0.99056	0.95206	Imputed	G	0.2152	intronic	C7orf33	148302512
16	chr16:79220275:G:A	79220275	G	A	58	35	1.657	5.688	0.01708	1	G	ADD	4257	1.302	0.1058	1.058	1.603	2.496	0.01255	0.9238	0.99459	0.98234	Imputed	G	0.4427	intergenic	WWOX;MAF	79254172
7	chr7:65317513:T:C	65317513	T	C	46	74	0.6216	6.533	0.01059	1	T	ADD	4257	0.784	0.1048	0.6383	0.9628	-2.322	0.02026	0.2432	0.9965	0.98756	Imputed	T	0.4654	intergenic	INTS4P1;ZNF92	64782426
18	chr18:29402772:A:T	29402772	T	A	8	1	8	5.444	0.01963	0	T	ADD	4257	1.854	0.2426	1.152	2.983	2.545	0.01093	1	0.99991	0.99747	Imputed	T	0.03077	intergenic	CDH2;MIR302F	26982737
4	chr4:40221373:C:T	40221373	C	T	12	2	6	7.143	0.007526	0	C	ADD	4257	1.74	0.2529	1.06	2.856	2.189	0.02856	0.7698	0.98134	0.68247	Imputed	C	0.02819	intronic	RHOH	40222993
9	chr9:80438682:T:C	80438682	C	T	13	2	6.5	8.067	0.004509	0	C	ADD	4257	1.594	0.2357	1.005	2.531	1.979	0.04778	0.8194	0.99956	0.99122	Imputed	C	0.03688	intergenic	LINC01507;TLE1	83053597
8	chr8:15933895:G:T	15933895	T	G	46	73	0.6301	6.126	0.01332	0	G	ADD	4257	1.292	0.1066	1.049	1.592	2.405	0.01618	0.1575	0.99871	0.9951	Imputed	G	0.4988	intergenic	TUSC3;MSR1	15791404
11	chr11:88362266:G:C	88362266	G	C	28	47	0.5957	4.813	0.02824	0	G	ADD	4257	0.6687	0.1508	0.4976	0.8987	-2.668	0.007636	0.479	0.99226	0.95283	Imputed	G	0.1896	intergenic	CTSC;GRM5-AS1	88095434
17	chr17:42430278:T:C	42430278	C	T	40	61	0.6557	4.366	0.03666	0	C	ADD	4257	0.7202	0.1192	0.5702	0.9097	-2.754	0.005893	0.9431	0.99989	0.99949	Genotyped	C	0.3241	intergenic	CAVIN1;ATP6V0A1	40582296
17	chr17:42431403:A:G	42431403	G	A	40	61	0.6557	4.366	0.03666	0	G	ADD	4257	0.7202	0.1192	0.5702	0.9097	-2.754	0.005893	0.9431	0.99806	0.9915	Imputed	G	0.3241	intergenic	CAVIN1;ATP6V0A1	40583421
6	chr6:48080359:G:A	48080359	A	G	23	40	0.575	4.587	0.03221	0	A	ADD	4257	0.6082	0.1834	0.4246	0.8714	-2.711	0.006713	0.3763	0.99826	0.98507	Imputed	A	0.1312	intergenic	PTCHD4;MUT	48048095
8	chr8:13458192:A:T	13458192	T	A	8	1	8	5.444	0.01963	0	T	ADD	4257	2.212	0.3123	1.199	4.079	2.542	0.01103	0.5405	0.99473	0.86041	Imputed	T	0.01456	intronic	DLC1	13315701
15	chr15:42054534:T:C	42054534	C	T	4	0	NA	4	0.0455	0	C	ADD	4257	4.07	0.4973	1.536	10.79	2.823	0.00476	1	0.99903	0.92295	Imputed	C	0.003759	intergenic	PLA2G4E;PLA2G4D	42346732
15	chr15:79108666:G:A	79108666	A	G	28	14	2	4.667	0.03075	0	A	ADD	4257	1.502	0.1509	1.117	2.018	2.695	0.007044	0.6006	0.99084	0.92679	Imputed	A	0.1017	intergenic	RASGRF1;ANKRD34C-AS1	79401008
15	chr15:79108728:A:G	79108728	G	A	28	14	2	4.667	0.03075	0	G	ADD	4257	1.502	0.1509	1.117	2.018	2.695	0.007044	0.6006	0.99085	0.92681	Imputed	G	0.1017	intergenic	RASGRF1;ANKRD34C-AS1	79401070
21	chr21:43839444:C:G	43839444	G	C	46	75	0.6133	6.95	0.00838	0	G	ADD	4257	0.7842	0.1091	0.6333	0.9712	-2.228	0.02587	0.1581	0.9961	0.98637	Imputed	G	0.3934	intergenic	AATBC;AGPAT3	45259325
6	chr6:48083115:C:T	48083115	T	C	23	40	0.575	4.587	0.03221	0	T	ADD	4257	0.6084	0.1834	0.4247	0.8716	-2.709	0.006743	0.3763	0.99768	0.98061	Imputed	T	0.1312	intergenic	PTCHD4;MUT	48050851
6	chr6:48086657:G:A	48086657	A	G	23	40	0.575	4.587	0.03221	0	A	ADD	4257	0.6084	0.1834	0.4247	0.8716	-2.709	0.006743	0.3763	0.99767	0.98052	Imputed	A	0.1312	intergenic	PTCHD4;MUT	48054393
6	chr6:48089539:A:G	48089539	G	A	23	40	0.575	4.587	0.03221	0	G	ADD	4257	0.6084	0.1834	0.4247	0.8716	-2.709	0.006743	0.3763	0.99767	0.98057	Imputed	G	0.1312	intergenic	PTCHD4;MUT	48057275
6	chr6:48089563:T:C	48089563	C	T	23	40	0.575	4.587	0.03221	0	C	ADD	4257	0.6084	0.1834	0.4247	0.8716	-2.709	0.006743	0.3763	0.99767	0.98055	Imputed	C	0.1312	intergenic	PTCHD4;MUT	48057299
6	chr6:48090198:A:G	48090198	G	A	23	40	0.575	4.587	0.03221	0	G	ADD	4257	0.6084	0.1834	0.4247	0.8716	-2.709	0.006743	0.3763	0.99765	0.98032	Imputed	G	0.1312	intergenic	PTCHD4;MUT	48057934
6	chr6:48059112:T:C	48059112	C	T	23	40	0.575	4.587	0.03221	0	C	ADD	4257	0.6082	0.1835	0.4245	0.8715	-2.709	0.006746	0.4533	0.99883	0.98988	Imputed	C	0.1311	intronic	PTCHD4	48026848
6	chr6:48059163:C:G	48059163	G	C	23	40	0.575	4.587	0.03221	0	G	ADD	4257	0.6082	0.1835	0.4245	0.8715	-2.709	0.006746	0.4533	0.99883	0.98987	Imputed	G	0.1311	intronic	PTCHD4	48026899
6	chr6:48075810:C:G	48075810	G	C	23	40	0.575	4.587	0.03221	0	G	ADD	4257	0.6084	0.1835	0.4246	0.8718	-2.708	0.006772	0.4533	0.99827	0.98513	Imputed	G	0.1311	intergenic	PTCHD4;MUT	48043546
7	chr7:122671889:A:G	122671889	A	G	33	54	0.6111	5.069	0.02436	0	A	ADD	4257	0.7215	0.1249	0.5648	0.9216	-2.614	0.008957	0.5693	0.99085	0.96229	Imputed	A	0.2896	intronic	CADPS2	122311943
2	chr2:74294218:T:C	74294218	C	T	5	15	0.3333	5	0.02535	0	C	ADD	4257	0.4243	0.3263	0.2238	0.8044	-2.627	0.008617	0.1193	0.99934	0.98953	Imputed	C	0.05814	intronic	SLC4A5	74521345
22	chr22:43094869:G:A	43094869	A	G	18	36	0.5	6	0.01431	0	A	ADD	4257	0.6482	0.1787	0.4567	0.9201	-2.426	0.01528	0.01168	0.99411	0.95809	Imputed	A	0.1362	intergenic	TTLL1;BIK	43490875
15	chr15:79743228:G:A	79743228	A	G	53	33	1.606	4.651	0.03103	0	A	ADD	4257	1.341	0.1088	1.083	1.659	2.694	0.00706	0.582	0.99788	0.99183	Imputed	A	0.3125	intergenic	KIAA1024;MTHFS	80035570
9	chr9:133703719:T:C	133703719	T	C	26	13	2	4.333	0.03737	1	T	ADD	4257	1.576	0.165	1.14	2.177	2.755	0.005868	0.3781	0.98198	0.85918	Imputed	T	0.07869	intronic	SARDH	136568841
10	chr10:97631529:G:A	97631529	A	G	45	26	1.731	5.085	0.02414	0	A	ADD	4257	1.388	0.1258	1.085	1.777	2.608	0.009099	0.1644	0.9988	0.99411	Imputed	A	0.1902	intronic	MORN4	99391286
11	chr11:88349739:T:A	88349739	T	A	27	47	0.5745	5.405	0.02007	0	T	ADD	4257	0.685	0.1487	0.5119	0.9168	-2.544	0.01095	0.5823	0.9918	0.95172	Imputed	T	0.1925	intergenic	CTSC;GRM5-AS1	88082907
12	chr12:9785883:G:A	9785883	A	G	33	59	0.5593	7.348	0.006714	0	A	ADD	4257	0.7578	0.1299	0.5874	0.9776	-2.134	0.03283	0.4261	0.9992	0.99596	Imputed	A	0.2469	intergenic	CD69;KLRF1	9938479
7	chr7:97680878:T:G	97680878	G	T	4	0	NA	4	0.0455	0	G	ADD	4257	2.67	0.3486	1.348	5.287	2.817	0.004852	0.2468	0.99957	0.97182	Imputed	G	0.009044	intergenic	SDHAF3;TAC1	97310190
6	chr6:152922347:T:C	152922347	C	T	28	50	0.56	6.205	0.01274	0	C	ADD	4257	0.7362	0.1287	0.572	0.9474	-2.38	0.01733	0.3131	0.9946	0.97732	Imputed	C	0.2625	intergenic	VIP;FBXO5	153243482
16	chr16:52681257:A:G	52681257	G	A	40	60	0.6667	4	0.0455	0	G	ADD	4257	0.7362	0.1087	0.5949	0.9111	-2.817	0.004853	0.06868	0.99292	0.9726	Imputed	G	0.4053	intergenic	CASC16;LOC105371267	52715169
15	chr15:79109748:C:A	79109748	A	C	27	14	1.929	4.122	0.04233	0	A	ADD	4257	1.532	0.1528	1.136	2.068	2.793	0.005219	0.5788	0.99125	0.92572	Imputed	A	0.09561	intergenic	RASGRF1;ANKRD34C-AS1	79402090
18	chr18:29429876:G:A	29429876	A	G	8	1	8	5.444	0.01963	0	A	ADD	4257	1.886	0.2504	1.155	3.082	2.535	0.01126	0.7703	0.99964	0.99325	Imputed	A	0.02866	intergenic	CDH2;MIR302F	27009841
6	chr6:48642154:C:T	48642154	T	C	19	36	0.5278	5.255	0.02189	0	T	ADD	4257	0.627	0.1816	0.4392	0.895	-2.571	0.01014	0.4648	0.99916	0.99369	Imputed	T	0.1345	intergenic	PTCHD4;MUT	48609890
20	chr20:41575105:A:G	41575105	G	A	4	0	NA	4	0.0455	0	G	ADD	4257	6.667	0.674	1.779	24.98	2.815	0.00488	1	0.99959	0.96125	Imputed	G	0.001409	intronic	CHD6	40203744
1	chr1:3558519:C:T	3558519	T	C	36	59	0.6102	5.568	0.01829	0	T	ADD	4257	0.7408	0.1196	0.586	0.9366	-2.508	0.01214	0.3205	0.98972	0.95836	Imputed	T	0.3062	intronic	MEGF6	3475083
15	chr15:82028490:G:A	82028490	G	A	33	55	0.6	5.5	0.01902	0	G	ADD	4257	0.7299	0.1249	0.5714	0.9323	-2.522	0.01168	0.3568	0.99615	0.98179	Imputed	G	0.2841	intergenic	TMC3-AS1;MEX3B	82320831
2	chr2:105798374:CTTCT:C	105798374	C	CTTCT	10	1	10	7.364	0.006656	0	C	ADD	4257	2.376	0.4068	1.07	5.273	2.127	0.0334	1	0.99938	0.97898	Imputed	C	0.008339	intronic	NCK2	106414831
2	chr2:105799318:T:A	105799318	A	T	10	1	10	7.364	0.006656	0	A	ADD	4257	2.376	0.4068	1.07	5.273	2.127	0.0334	1	0.99938	0.97899	Imputed	A	0.008339	intronic	NCK2	106415775
15	chr15:82025904:A:G	82025904	A	G	33	55	0.6	5.5	0.01902	0	A	ADD	4257	0.7298	0.1249	0.5713	0.9323	-2.521	0.01169	0.3182	0.99618	0.98194	Imputed	A	0.2841	intergenic	TMC3-AS1;MEX3B	82318245
10	chr10:97631714:G:T	97631714	T	G	45	26	1.731	5.085	0.02414	0	T	ADD	4257	1.388	0.1258	1.084	1.776	2.604	0.009219	0.1498	0.9988	0.99416	Imputed	T	0.1903	intronic	MORN4	99391471
2	chr2:10526909:G:T	10526909	T	G	26	49	0.5306	7.053	0.007912	3	T	ADD	4257	0.7462	0.1334	0.5745	0.9691	-2.195	0.02816	0.06732	0.96852	0.86989	Imputed	T	0.2425	intergenic	LOC101929715;NOL10	10667035
18	chr18:75545429:A:T	75545429	T	A	5	0	NA	5	0.02535	0	T	ADD	4257	2.11	0.285	1.207	3.688	2.62	0.008791	0.3451	0.99967	0.98734	Imputed	T	0.01832	intergenic	SMIM21;LINC01898	73257384
11	chr11:88368079:G:A	88368079	G	A	28	47	0.5957	4.813	0.02824	0	G	ADD	4257	0.6702	0.1507	0.4988	0.9005	-2.656	0.007914	0.3897	0.99223	0.95267	Imputed	G	0.1893	intergenic	CTSC;GRM5-AS1	88101247
16	chr16:52678231:A:G	52678231	G	A	40	60	0.6667	4	0.0455	0	G	ADD	4257	0.7366	0.1087	0.5953	0.9115	-2.812	0.004923	0.0639	0.99351	0.97423	Imputed	G	0.4052	intergenic	CASC16;LOC105371267	52712143
10	chr10:124466947:AC:A	124466947	AC	A	48	72	0.6667	4.8	0.02846	2	AC	ADD	4257	0.7527	0.1069	0.6104	0.9282	-2.657	0.007875	0.5287	0.95098	0.85307	Imputed	AC	0.47	0		126155516
11	chr11:88353103:G:A	88353103	G	A	28	47	0.5957	4.813	0.02824	0	G	ADD	4257	0.672	0.1497	0.5011	0.9012	-2.655	0.007937	0.5481	0.99256	0.95449	Imputed	G	0.1922	intergenic	CTSC;GRM5-AS1	88086271
6	chr6:48087827:G:A	48087827	A	G	23	40	0.575	4.587	0.03221	0	A	ADD	4257	0.6097	0.1834	0.4256	0.8733	-2.699	0.006961	0.3749	0.9976	0.98026	Imputed	A	0.131	intergenic	PTCHD4;MUT	48055563
5	chr5:72494256:G:T	72494256	T	G	7	0	NA	7	0.008151	0	T	ADD	4257	2.121	0.3412	1.087	4.14	2.204	0.02754	1	0.99991	0.99473	Imputed	T	0.01304	intronic	ZNF366	71790083
7	chr7:154140467:T:G	154140467	T	G	39	65	0.6	6.5	0.01079	3	T	ADD	4257	0.7839	0.1053	0.6377	0.9637	-2.311	0.02082	0.6371	0.95579	0.85986	Imputed	T	0.4796	intronic	DPP6	153837552
16	chr16:20092831:A:C	20092831	C	A	4	0	NA	4	0.0455	0	C	ADD	4257	2.955	0.3855	1.388	6.29	2.811	0.004938	1	0.99959	0.96951	Imputed	C	0.007987	intergenic	GPR139;GP2	20104153
6	chr6:41936060:C:A	41936060	A	C	8	1	8	5.444	0.01963	0	A	ADD	4257	2.192	0.3103	1.193	4.026	2.529	0.01145	0.5786	0.99999	0.9997	Genotyped	A	0.01527	exonic	CCND3	41903798
10	chr10:10792802:C:T	10792802	T	C	35	54	0.6481	4.056	0.04401	0	T	ADD	4257	0.6632	0.1467	0.4975	0.8841	-2.8	0.005117	0.6993	0.99994	0.99962	Genotyped	T	0.2026	ncRNA_intronic	SFTA1P	10834765
10	chr10:10792940:C:T	10792940	T	C	35	54	0.6481	4.056	0.04401	0	T	ADD	4257	0.6632	0.1467	0.4975	0.8841	-2.8	0.005117	0.6993	0.99893	0.99355	Imputed	T	0.2026	ncRNA_intronic	SFTA1P	10834903
10	chr10:10794121:C:T	10794121	T	C	35	54	0.6481	4.056	0.04401	0	T	ADD	4257	0.6632	0.1467	0.4975	0.8841	-2.8	0.005117	0.6993	0.99889	0.99338	Imputed	T	0.2026	ncRNA_intronic	SFTA1P	10836084
11	chr11:88356023:G:T	88356023	G	T	28	47	0.5957	4.813	0.02824	0	G	ADD	4257	0.6722	0.1498	0.5012	0.9016	-2.652	0.008013	0.6165	0.99255	0.95444	Imputed	G	0.192	intergenic	CTSC;GRM5-AS1	88089191
11	chr11:111012880:T:A	111012880	T	A	43	71	0.6056	6.877	0.00873	0	T	ADD	4257	0.7801	0.1115	0.6269	0.9707	-2.227	0.02595	0.6424	0.99323	0.97359	Imputed	T	0.3818	intergenic	ARHGAP20;C11orf53	110883604
10	chr10:97627395:C:T	97627395	T	C	45	26	1.731	5.085	0.02414	0	T	ADD	4257	1.387	0.1259	1.083	1.774	2.597	0.009408	0.1498	0.99876	0.99389	Imputed	T	0.1904	intronic	MORN4	99387152
2	chr2:195852104:A:T	195852104	T	A	6	0	NA	6	0.01431	0	T	ADD	4257	2.649	0.404	1.2	5.848	2.412	0.01588	0.1464	0.99997	0.99747	Imputed	T	0.006812	intronic	DNAH7	196716828
2	chr2:195870914:G:C	195870914	C	G	6	0	NA	6	0.01431	0	C	ADD	4257	2.649	0.404	1.2	5.848	2.412	0.01588	0.1464	0.99997	0.99743	Imputed	C	0.006812	intronic	DNAH7	196735638
11	chr11:111011040:A:T	111011040	A	T	43	71	0.6056	6.877	0.00873	0	A	ADD	4257	0.7803	0.1115	0.6271	0.9708	-2.226	0.02604	0.6906	0.99304	0.97315	Imputed	A	0.3818	intergenic	ARHGAP20;C11orf53	110881764
11	chr11:111011229:CT:C	111011229	CT	C	43	71	0.6056	6.877	0.00873	0	CT	ADD	4257	0.7803	0.1115	0.6271	0.9708	-2.226	0.02604	0.6906	0.99294	0.97278	Imputed	CT	0.3818	0		110881953
10	chr10:97622569:C:G	97622569	G	C	43	26	1.654	4.188	0.0407	0	G	ADD	4257	1.415	0.1252	1.107	1.809	2.771	0.005588	0.1967	0.99943	0.99658	Imputed	G	0.1896	intronic	MORN4	99382326
11	chr11:30220694:C:T	30220694	T	C	9	2	4.5	4.455	0.03481	2	T	ADD	4257	2.074	0.2683	1.226	3.509	2.719	0.006545	0.6917	0.99803	0.95255	Imputed	T	0.02161	intergenic	KCNA4;FSHB	30242241
18	chr18:29396060:T:C	29396060	C	T	8	1	8	5.444	0.01963	0	C	ADD	4257	1.844	0.2426	1.146	2.967	2.524	0.01162	1	0.99989	0.99706	Imputed	C	0.03089	intergenic	CDH2;MIR302F	26976025
18	chr18:29396219:C:T	29396219	T	C	8	1	8	5.444	0.01963	0	T	ADD	4257	1.844	0.2426	1.146	2.967	2.524	0.01162	1	0.99989	0.99706	Imputed	T	0.03089	intergenic	CDH2;MIR302F	26976184
18	chr18:29396329:T:C	29396329	C	T	8	1	8	5.444	0.01963	0	C	ADD	4257	1.844	0.2426	1.146	2.967	2.524	0.01162	1	0.99989	0.99706	Imputed	C	0.03089	intergenic	CDH2;MIR302F	26976294
18	chr18:29396357:A:G	29396357	G	A	8	1	8	5.444	0.01963	0	G	ADD	4257	1.844	0.2426	1.146	2.967	2.524	0.01162	1	0.99989	0.99706	Imputed	G	0.03089	intergenic	CDH2;MIR302F	26976322
18	chr18:29396782:G:A	29396782	A	G	8	1	8	5.444	0.01963	0	A	ADD	4257	1.844	0.2426	1.146	2.967	2.524	0.01162	1	0.99989	0.99705	Imputed	A	0.03089	intergenic	CDH2;MIR302F	26976747
18	chr18:29396894:A:C	29396894	C	A	8	1	8	5.444	0.01963	0	C	ADD	4257	1.844	0.2426	1.146	2.967	2.524	0.01162	1	0.99988	0.99687	Imputed	C	0.03089	intergenic	CDH2;MIR302F	26976859
18	chr18:29396954:C:T	29396954	T	C	8	1	8	5.444	0.01963	0	T	ADD	4257	1.844	0.2426	1.146	2.967	2.524	0.01162	1	0.99989	0.99705	Imputed	T	0.03089	intergenic	CDH2;MIR302F	26976919
18	chr18:29397280:T:A	29397280	A	T	8	1	8	5.444	0.01963	0	A	ADD	4257	1.844	0.2426	1.146	2.967	2.524	0.01162	1	0.99991	0.99766	Imputed	A	0.03089	intergenic	CDH2;MIR302F	26977245
18	chr18:29397448:G:A	29397448	A	G	8	1	8	5.444	0.01963	0	A	ADD	4257	1.844	0.2426	1.146	2.967	2.524	0.01162	1	0.99991	0.99767	Imputed	A	0.03089	intergenic	CDH2;MIR302F	26977413
18	chr18:29397464:T:G	29397464	G	T	8	1	8	5.444	0.01963	0	G	ADD	4257	1.844	0.2426	1.146	2.967	2.524	0.01162	1	0.99991	0.99767	Imputed	G	0.03089	intergenic	CDH2;MIR302F	26977429
18	chr18:29397680:C:A	29397680	A	C	8	1	8	5.444	0.01963	0	A	ADD	4257	1.844	0.2426	1.146	2.967	2.524	0.01162	1	0.99988	0.99683	Imputed	A	0.03089	intergenic	CDH2;MIR302F	26977645
18	chr18:29397682:C:G	29397682	G	C	8	1	8	5.444	0.01963	0	G	ADD	4257	1.844	0.2426	1.146	2.967	2.524	0.01162	1	0.99989	0.99696	Imputed	G	0.03089	intergenic	CDH2;MIR302F	26977647
18	chr18:29398134:G:A	29398134	A	G	8	1	8	5.444	0.01963	0	A	ADD	4257	1.844	0.2426	1.146	2.967	2.524	0.01162	1	0.99991	0.99766	Imputed	A	0.03089	intergenic	CDH2;MIR302F	26978099
18	chr18:29398265:G:C	29398265	C	G	8	1	8	5.444	0.01963	0	C	ADD	4257	1.844	0.2426	1.146	2.967	2.524	0.01162	1	0.99991	0.99767	Imputed	C	0.03089	intergenic	CDH2;MIR302F	26978230
18	chr18:29398323:C:T	29398323	T	C	8	1	8	5.444	0.01963	0	T	ADD	4257	1.844	0.2426	1.146	2.967	2.524	0.01162	1	0.99991	0.99766	Imputed	T	0.03089	intergenic	CDH2;MIR302F	26978288
18	chr18:29398373:C:T	29398373	T	C	8	1	8	5.444	0.01963	0	T	ADD	4257	1.844	0.2426	1.146	2.967	2.524	0.01162	1	0.99991	0.99767	Imputed	T	0.03089	intergenic	CDH2;MIR302F	26978338
18	chr18:29398616:C:G	29398616	G	C	8	1	8	5.444	0.01963	0	G	ADD	4257	1.844	0.2426	1.146	2.967	2.524	0.01162	1	0.99988	0.99672	Imputed	G	0.03089	intergenic	CDH2;MIR302F	26978581
18	chr18:29398638:A:G	29398638	G	A	8	1	8	5.444	0.01963	0	G	ADD	4257	1.844	0.2426	1.146	2.967	2.524	0.01162	1	0.99991	0.99767	Imputed	G	0.03089	intergenic	CDH2;MIR302F	26978603
18	chr18:29399043:A:G	29399043	G	A	8	1	8	5.444	0.01963	0	G	ADD	4257	1.844	0.2426	1.146	2.967	2.524	0.01162	1	0.99991	0.99767	Imputed	G	0.03089	intergenic	CDH2;MIR302F	26979008
18	chr18:29399054:G:A	29399054	A	G	8	1	8	5.444	0.01963	0	A	ADD	4257	1.844	0.2426	1.146	2.967	2.524	0.01162	1	0.99991	0.99767	Imputed	A	0.03089	intergenic	CDH2;MIR302F	26979019
18	chr18:29399236:A:G	29399236	G	A	8	1	8	5.444	0.01963	0	G	ADD	4257	1.844	0.2426	1.146	2.967	2.524	0.01162	1	0.99991	0.99767	Imputed	G	0.03089	intergenic	CDH2;MIR302F	26979201
18	chr18:29399239:T:A	29399239	A	T	8	1	8	5.444	0.01963	0	A	ADD	4257	1.844	0.2426	1.146	2.967	2.524	0.01162	1	0.99991	0.99767	Imputed	A	0.03089	intergenic	CDH2;MIR302F	26979204
18	chr18:29399286:G:C	29399286	C	G	8	1	8	5.444	0.01963	0	C	ADD	4257	1.844	0.2426	1.146	2.967	2.524	0.01162	1	0.99991	0.99767	Imputed	C	0.03089	intergenic	CDH2;MIR302F	26979251
18	chr18:29399394:G:C	29399394	C	G	8	1	8	5.444	0.01963	0	C	ADD	4257	1.844	0.2426	1.146	2.967	2.524	0.01162	1	0.9999	0.99739	Imputed	C	0.03089	intergenic	CDH2;MIR302F	26979359
18	chr18:29399395:T:G	29399395	G	T	8	1	8	5.444	0.01963	0	G	ADD	4257	1.844	0.2426	1.146	2.967	2.524	0.01162	1	1	0.99999	Genotyped	G	0.03089	intergenic	CDH2;MIR302F	26979360
18	chr18:29399420:A:G	29399420	G	A	8	1	8	5.444	0.01963	0	G	ADD	4257	1.844	0.2426	1.146	2.967	2.524	0.01162	1	0.99991	0.99756	Imputed	G	0.03089	intergenic	CDH2;MIR302F	26979385
18	chr18:29399522:C:T	29399522	T	C	8	1	8	5.444	0.01963	0	T	ADD	4257	1.844	0.2426	1.146	2.967	2.524	0.01162	1	0.99991	0.99767	Imputed	T	0.03089	intergenic	CDH2;MIR302F	26979487
18	chr18:29399532:G:A	29399532	A	G	8	1	8	5.444	0.01963	0	A	ADD	4257	1.844	0.2426	1.146	2.967	2.524	0.01162	1	0.99984	0.99614	Imputed	A	0.03089	intergenic	CDH2;MIR302F	26979497
18	chr18:29399621:C:A	29399621	A	C	8	1	8	5.444	0.01963	0	A	ADD	4257	1.844	0.2426	1.146	2.967	2.524	0.01162	1	0.99991	0.99765	Imputed	A	0.03089	intergenic	CDH2;MIR302F	26979586
18	chr18:29400058:A:T	29400058	T	A	8	1	8	5.444	0.01963	0	T	ADD	4257	1.844	0.2426	1.146	2.967	2.524	0.01162	1	0.99991	0.99763	Imputed	T	0.03089	intergenic	CDH2;MIR302F	26980023
18	chr18:29400212:C:T	29400212	T	C	8	1	8	5.444	0.01963	0	T	ADD	4257	1.844	0.2426	1.146	2.967	2.524	0.01162	1	0.99991	0.99766	Imputed	T	0.03089	intergenic	CDH2;MIR302F	26980177
18	chr18:29400219:A:G	29400219	G	A	8	1	8	5.444	0.01963	0	G	ADD	4257	1.844	0.2426	1.146	2.967	2.524	0.01162	1	0.99991	0.99767	Imputed	G	0.03089	intergenic	CDH2;MIR302F	26980184
18	chr18:29400493:T:G	29400493	G	T	8	1	8	5.444	0.01963	0	G	ADD	4257	1.844	0.2426	1.146	2.967	2.524	0.01162	1	1	0.99999	Genotyped	G	0.03089	intergenic	CDH2;MIR302F	26980458
18	chr18:29401821:T:A	29401821	A	T	8	1	8	5.444	0.01963	0	A	ADD	4257	1.844	0.2426	1.146	2.967	2.524	0.01162	1	0.99988	0.9967	Imputed	A	0.03089	intergenic	CDH2;MIR302F	26981786
18	chr18:29402026:T:G	29402026	G	T	8	1	8	5.444	0.01963	0	G	ADD	4257	1.844	0.2426	1.146	2.967	2.524	0.01162	1	0.99991	0.99767	Imputed	G	0.03089	intergenic	CDH2;MIR302F	26981991
18	chr18:29402103:G:A	29402103	A	G	8	1	8	5.444	0.01963	0	A	ADD	4257	1.844	0.2426	1.146	2.967	2.524	0.01162	1	0.99991	0.99764	Imputed	A	0.03089	intergenic	CDH2;MIR302F	26982068
18	chr18:29402363:G:A	29402363	A	G	8	1	8	5.444	0.01963	0	A	ADD	4257	1.844	0.2426	1.146	2.967	2.524	0.01162	1	0.99991	0.99766	Imputed	A	0.03089	intergenic	CDH2;MIR302F	26982328
18	chr18:29402454:T:G	29402454	G	T	8	1	8	5.444	0.01963	0	G	ADD	4257	1.844	0.2426	1.146	2.967	2.524	0.01162	1	0.99991	0.99767	Imputed	G	0.03089	intergenic	CDH2;MIR302F	26982419
18	chr18:29402853:G:A	29402853	A	G	8	1	8	5.444	0.01963	0	A	ADD	4257	1.844	0.2426	1.146	2.967	2.524	0.01162	1	0.99991	0.99767	Imputed	A	0.03089	intergenic	CDH2;MIR302F	26982818
18	chr18:29403070:A:G	29403070	G	A	8	1	8	5.444	0.01963	0	G	ADD	4257	1.844	0.2426	1.146	2.967	2.524	0.01162	1	0.99991	0.99766	Imputed	G	0.03089	intergenic	CDH2;MIR302F	26983035
18	chr18:29403263:AT:A	29403263	A	AT	8	1	8	5.444	0.01963	0	A	ADD	4257	1.844	0.2426	1.146	2.967	2.524	0.01162	1	0.99991	0.99761	Imputed	A	0.03089	intergenic	CDH2;MIR302F	26983228
18	chr18:29403641:T:C	29403641	C	T	8	1	8	5.444	0.01963	0	C	ADD	4257	1.844	0.2426	1.146	2.967	2.524	0.01162	1	0.99991	0.99765	Imputed	C	0.03089	intergenic	CDH2;MIR302F	26983606
18	chr18:29403742:A:G	29403742	G	A	8	1	8	5.444	0.01963	0	G	ADD	4257	1.844	0.2426	1.146	2.967	2.524	0.01162	1	0.99991	0.99767	Imputed	G	0.03089	intergenic	CDH2;MIR302F	26983707
18	chr18:29404137:A:C	29404137	C	A	8	1	8	5.444	0.01963	0	C	ADD	4257	1.844	0.2426	1.146	2.967	2.524	0.01162	1	0.99984	0.99587	Imputed	C	0.03089	intergenic	CDH2;MIR302F	26984102
18	chr18:29404532:T:C	29404532	C	T	8	1	8	5.444	0.01963	0	C	ADD	4257	1.844	0.2426	1.146	2.967	2.524	0.01162	1	0.9998	0.99476	Imputed	C	0.03089	intergenic	CDH2;MIR302F	26984497
18	chr18:29405534:A:G	29405534	G	A	8	1	8	5.444	0.01963	0	G	ADD	4257	1.844	0.2426	1.146	2.967	2.524	0.01162	1	0.99991	0.99766	Imputed	G	0.03089	intergenic	CDH2;MIR302F	26985499
18	chr18:29406557:C:G	29406557	G	C	8	1	8	5.444	0.01963	0	G	ADD	4257	1.844	0.2426	1.146	2.967	2.524	0.01162	1	0.99991	0.99764	Imputed	G	0.03089	intergenic	CDH2;MIR302F	26986522
18	chr18:29407801:A:G	29407801	G	A	8	1	8	5.444	0.01963	0	G	ADD	4257	1.844	0.2426	1.146	2.967	2.524	0.01162	1	0.99989	0.99697	Imputed	G	0.03089	intergenic	CDH2;MIR302F	26987766
18	chr18:29408242:G:A	29408242	A	G	8	1	8	5.444	0.01963	0	A	ADD	4257	1.844	0.2426	1.146	2.967	2.524	0.01162	1	0.99991	0.99763	Imputed	A	0.03089	intergenic	CDH2;MIR302F	26988207
18	chr18:29408299:C:G	29408299	G	C	8	1	8	5.444	0.01963	0	G	ADD	4257	1.844	0.2426	1.146	2.967	2.524	0.01162	1	0.99991	0.99766	Imputed	G	0.03089	intergenic	CDH2;MIR302F	26988264
18	chr18:29413787:G:T	29413787	T	G	8	1	8	5.444	0.01963	0	T	ADD	4257	1.844	0.2426	1.146	2.967	2.524	0.01162	1	0.99991	0.9976	Imputed	T	0.03089	intergenic	CDH2;MIR302F	26993752
16	chr16:52667955:G:A	52667955	A	G	40	60	0.6667	4	0.0455	0	A	ADD	4257	0.7374	0.1086	0.5961	0.9123	-2.806	0.005019	0.05499	0.99262	0.97095	Imputed	A	0.4051	intergenic	CASC16;LOC105371267	52701867
21	chr21:45300675:A:G	45300675	G	A	14	4	3.5	5.556	0.01842	0	G	ADD	4257	1.756	0.2252	1.129	2.731	2.501	0.0124	1	0.99835	0.97095	Imputed	G	0.03559	intergenic	LOC642852;LINC00316	46720590
18	chr18:44136059:G:C	44136059	C	G	7	1	7	4.5	0.03389	0	C	ADD	4257	2.432	0.3281	1.279	4.627	2.709	0.006744	1	0.99864	0.95562	Imputed	C	0.01304	intergenic	SYT4;LINC01478	41716024
15	chr15:82026312:G:A	82026312	G	A	33	55	0.6	5.5	0.01902	0	G	ADD	4257	0.7307	0.1249	0.572	0.9334	-2.512	0.01202	0.3369	0.99617	0.98187	Imputed	G	0.2839	intergenic	TMC3-AS1;MEX3B	82318653
6	chr6:48025025:C:T	48025025	C	T	22	39	0.5641	4.738	0.02951	0	C	ADD	4257	0.6099	0.1858	0.4237	0.8777	-2.662	0.007771	0.4015	0.99123	0.92481	Imputed	C	0.1271	intronic	PTCHD4	47992761
6	chr6:48026401:A:G	48026401	A	G	22	39	0.5641	4.738	0.02951	0	A	ADD	4257	0.6099	0.1858	0.4237	0.8777	-2.662	0.007771	0.4015	0.99122	0.92472	Imputed	A	0.1271	intronic	PTCHD4	47994137
12	chr12:52765615:A:C	52765615	C	A	40	24	1.667	4	0.0455	0	C	ADD	4257	1.445	0.1312	1.117	1.868	2.804	0.005041	0.8	0.9954	0.97572	Imputed	C	0.1472	intergenic	KRT77;KRT76	53159399
3	chr3:10341826:T:C	10341826	C	T	12	2	6	7.143	0.007526	0	C	ADD	4257	1.684	0.2409	1.05	2.701	2.164	0.03049	0.1776	0.99516	0.89684	Imputed	C	0.03077	intronic	ATP2B2	10383510
17	chr17:35170312:A:G	35170312	G	A	68	41	1.659	6.688	0.009706	0	G	ADD	4257	1.269	0.1053	1.032	1.56	2.262	0.02371	0.8752	0.99856	0.99457	Imputed	G	0.4944	intronic	UNC45B	33497331
6	chr6:163645204:T:C	163645204	C	T	49	29	1.69	5.128	0.02354	0	C	ADD	4257	1.358	0.1185	1.076	1.713	2.582	0.00982	0.8904	0.99477	0.97418	Imputed	C	0.2209	intergenic	QKI;LOC102724152	164066236
17	chr17:50819717:A:G	50819717	G	A	48	27	1.778	5.88	0.01531	0	G	ADD	4257	1.325	0.116	1.056	1.664	2.43	0.0151	0.3435	0.99218	0.96851	Imputed	G	0.243	intergenic	MIR8059;WFIKKN2	48897078
9	chr9:18571092:G:C	18571092	C	G	12	4	3	4	0.0455	0	C	ADD	4257	2.069	0.2596	1.244	3.441	2.801	0.005089	0.1775	0.99772	0.95637	Imputed	C	0.02549	intronic	ADAMTSL1	18571090
15	chr15:79742451:T:C	79742451	C	T	53	33	1.606	4.651	0.03103	0	C	ADD	4257	1.338	0.1089	1.081	1.657	2.675	0.007463	0.5329	0.9979	0.99192	Imputed	C	0.313	intergenic	KIAA1024;MTHFS	80034793
9	chr9:121442285:C:T	121442285	C	T	79	48	1.646	7.567	0.005945	0	C	ADD	4257	1.236	0.1026	1.011	1.511	2.064	0.03899	0.02397	0.99828	0.99337	Imputed	C	0.4477	intergenic	STOM;GGTA1P	124204563
10	chr10:69868198:C:T	69868198	C	T	7	0	NA	7	0.008151	0	C	ADD	4257	1.767	0.2598	1.062	2.94	2.191	0.02847	0.3732	0.98921	0.7559	Imputed	C	0.02854	intronic	COL13A1	71627954
15	chr15:98297672:T:C	98297672	C	T	34	16	2.125	6.48	0.01091	1	C	ADD	4257	1.38	0.1399	1.049	1.816	2.303	0.02128	0.7355	0.99093	0.94479	Imputed	C	0.1368	intergenic	LINC01582;LINC02351	98840901
11	chr11:76249428:C:A	76249428	C	A	66	42	1.571	5.333	0.02092	2	C	ADD	4257	1.304	0.1046	1.062	1.601	2.539	0.0111	0.5624	0.98842	0.9661	Imputed	C	0.4255	intergenic	WNT11;THAP12	75960472
10	chr10:117939922:T:C	117939922	C	T	36	18	2	6	0.01431	0	C	ADD	4257	1.404	0.1414	1.065	1.853	2.402	0.01629	0.5713	0.99955	0.99693	Genotyped	C	0.1287	intergenic	EMX2;RAB11FIP2	119699433
15	chr15:79153939:T:A	79153939	A	T	27	13	2.077	4.9	0.02686	0	A	ADD	4257	1.491	0.1523	1.106	2.01	2.624	0.008697	0.8552	0.99413	0.9515	Imputed	A	0.09702	intergenic	RASGRF1;ANKRD34C-AS1	79446281
7	chr7:65285719:C:T	65285719	T	C	39	68	0.5735	7.86	0.005055	0	T	ADD	4257	0.8032	0.11	0.6475	0.9964	-1.992	0.04632	0.6659	0.99855	0.99419	Imputed	T	0.3809	intergenic	INTS4P1;ZNF92	64750626
10	chr10:1260464:T:C	1260464	T	C	34	15	2.267	7.367	0.006642	0	T	ADD	4257	1.326	0.1342	1.02	1.725	2.105	0.03529	0.1281	0.98529	0.91301	Imputed	T	0.162	intronic	ADARB2	1302515
9	chr9:83308399:A:G	83308399	G	A	9	1	9	6.4	0.01141	0	G	ADD	4257	1.895	0.276	1.103	3.255	2.316	0.02055	0.7062	0.99995	0.99818	Genotyped	G	0.02208	intronic	FRMD3	85923314
9	chr9:83308648:T:C	83308648	C	T	9	1	9	6.4	0.01141	0	C	ADD	4257	1.895	0.276	1.103	3.255	2.316	0.02055	0.7062	0.99987	0.99538	Imputed	C	0.02208	intronic	FRMD3	85923563
6	chr6:48104086:G:A	48104086	A	G	23	40	0.575	4.587	0.03221	0	A	ADD	4257	0.6068	0.1861	0.4213	0.874	-2.684	0.007282	0.6269	0.99695	0.9751	Imputed	A	0.1283	intergenic	PTCHD4;MUT	48071822
6	chr6:163644954:A:G	163644954	G	A	49	29	1.69	5.128	0.02354	0	G	ADD	4257	1.357	0.1185	1.076	1.712	2.577	0.009969	0.8904	0.99473	0.97406	Imputed	G	0.221	intergenic	QKI;LOC102724152	164065986
10	chr10:97622650:C:T	97622650	T	C	43	26	1.654	4.188	0.0407	0	T	ADD	4257	1.413	0.1253	1.106	1.806	2.761	0.005768	0.18	0.99939	0.99633	Imputed	T	0.1898	intronic	MORN4	99382407
11	chr11:111011997:A:C	111011997	A	C	43	71	0.6056	6.877	0.00873	0	A	ADD	4257	0.78	0.1122	0.626	0.972	-2.213	0.0269	0.7631	0.99231	0.96964	Imputed	A	0.3727	intergenic	ARHGAP20;C11orf53	110882721
7	chr7:121584569:A:G	121584569	G	A	8	1	8	5.444	0.01963	0	G	ADD	4257	1.912	0.258	1.153	3.171	2.513	0.01199	0.4711	0.99623	0.90157	Imputed	G	0.02384	intergenic	FAM3C;PTPRZ1	121224623
14	chr14:25500014:A:G	25500014	A	G	27	44	0.6136	4.07	0.04364	0	A	ADD	4257	0.6639	0.1472	0.4975	0.886	-2.782	0.005395	0.5568	0.98911	0.93296	Imputed	A	0.1983	intergenic	STXBP6;NOVA1	25969220
10	chr10:10602960:G:A	10602960	A	G	47	25	1.88	6.722	0.009522	1	A	ADD	4257	1.303	0.1179	1.034	1.642	2.245	0.02475	0.2604	0.99659	0.98432	Imputed	A	0.2148	intronic	CELF2	10644923
18	chr18:29399841:T:C	29399841	C	T	8	1	8	5.444	0.01963	0	C	ADD	4257	1.84	0.2427	1.143	2.96	2.512	0.01202	1	0.99985	0.99609	Imputed	C	0.03101	intergenic	CDH2;MIR302F	26979806
6	chr6:48107079:G:T	48107079	T	G	23	40	0.575	4.587	0.03221	0	T	ADD	4257	0.6071	0.1861	0.4216	0.8743	-2.681	0.007329	0.6269	0.99711	0.97645	Imputed	T	0.1283	intergenic	PTCHD4;MUT	48074815
10	chr10:66178534:A:C	66178534	C	A	23	8	2.875	7.258	0.007058	0	C	ADD	4257	1.462	0.1784	1.03	2.074	2.127	0.03345	0.1406	0.99949	0.99469	Imputed	C	0.07599	intronic	CTNNA3	67938292
14	chr14:94900204:C:T	94900204	T	C	4	0	NA	4	0.0455	0	T	ADD	4257	3.983	0.4946	1.511	10.5	2.795	0.005198	1	0.99994	0.99437	Imputed	T	0.003759	intergenic	DIGIT;DICER1	95366541
1	chr1:205471387:A:G	205471387	A	G	70	44	1.591	5.93	0.01489	0	A	ADD	4257	1.301	0.109	1.05	1.61	2.411	0.0159	0.02475	0.94228	0.82484	Imputed	A	0.3409	intergenic	BLACAT1;CDK18	205440515
20	chr20:48393998:T:C	48393998	C	T	23	10	2.3	5.121	0.02364	0	C	ADD	4257	1.453	0.145	1.093	1.93	2.575	0.01002	0.1897	0.99619	0.97334	Imputed	C	0.1173	intergenic	LINC00494;PREX1	47022741
10	chr10:10794351:G:C	10794351	C	G	35	54	0.6481	4.056	0.04401	0	C	ADD	4257	0.6645	0.1469	0.4983	0.8862	-2.783	0.005387	0.8845	0.9989	0.99343	Imputed	C	0.2021	ncRNA_intronic	SFTA1P	10836314
6	chr6:48092163:C:T	48092163	T	C	23	40	0.575	4.587	0.03221	0	T	ADD	4257	0.6115	0.1835	0.4267	0.8762	-2.68	0.007365	0.4935	0.99707	0.97672	Imputed	T	0.1305	intergenic	PTCHD4;MUT	48059899
15	chr15:59970404:T:C	59970404	T	C	34	19	1.789	4.245	0.03936	0	T	ADD	4257	1.403	0.1233	1.102	1.786	2.746	0.006028	0.793	0.99446	0.96812	Imputed	T	0.1852	intergenic	BNIP2;FOXB1	60262603
1	chr1:206854678:C:T	206854678	T	C	4	0	NA	4	0.0455	1	T	ADD	4257	3.171	0.4132	1.411	7.126	2.793	0.005224	1	0.99795	0.895	Imputed	T	0.006577	intergenic	IL19;IL20	207028023
22	chr22:27150233:C:T	27150233	T	C	9	1	9	6.4	0.01141	0	T	ADD	4257	2.177	0.3366	1.125	4.211	2.311	0.02085	0.4544	0.99957	0.98544	Imputed	T	0.0128	intergenic	LOC284898;LOC105372977	27546194
2	chr2:133235530:A:T	133235530	T	A	4	0	NA	4	0.0455	0	T	ADD	4257	3.992	0.4958	1.511	10.55	2.792	0.005235	1	0.99949	0.94835	Imputed	T	0.003759	intronic	NCKAP5	133993102
17	chr17:35163546:C:G	35163546	G	C	68	41	1.659	6.688	0.009706	0	G	ADD	4257	1.268	0.1055	1.031	1.559	2.248	0.02455	1	0.9987	0.99492	Imputed	G	0.4924	intronic	UNC45B	33490565
8	chr8:112262403:G:A	112262403	A	G	4	0	NA	4	0.0455	0	A	ADD	4257	3.127	0.4083	1.405	6.962	2.792	0.005239	0.05986	0.99981	0.99017	Imputed	A	0.01057	intronic	CSMD3	113274632
5	chr5:77141875:A:G	77141875	G	A	15	33	0.4545	6.75	0.009375	3	G	ADD	4257	0.6702	0.1791	0.4718	0.952	-2.234	0.02545	0.945	0.9927	0.93832	Imputed	G	0.1296	ncRNA_intronic	ZBED3-AS1	76437700
19	chr19:23054507:G:A	23054507	A	G	5	0	NA	5	0.02535	0	A	ADD	4257	2.263	0.3145	1.222	4.191	2.597	0.009414	1	0.99652	0.8354	Imputed	A	0.01456	downstream	LINC01858	23237309
18	chr18:75531491:G:C	75531491	C	G	5	0	NA	5	0.02535	0	C	ADD	4257	2.095	0.285	1.199	3.663	2.596	0.009431	0.3515	0.99959	0.98389	Imputed	C	0.01844	intergenic	SMIM21;LINC01898	73243446
6	chr6:48101855:C:A	48101855	A	C	23	40	0.575	4.587	0.03221	0	A	ADD	4257	0.6076	0.1861	0.4219	0.8751	-2.677	0.007427	0.6265	0.99694	0.97498	Imputed	A	0.1281	intergenic	PTCHD4;MUT	48069591
6	chr6:48101987:C:T	48101987	T	C	23	40	0.575	4.587	0.03221	0	T	ADD	4257	0.6076	0.1861	0.4219	0.8751	-2.677	0.007427	0.6265	0.99695	0.97511	Imputed	T	0.1281	intergenic	PTCHD4;MUT	48069723
6	chr6:48103700:GA:G	48103700	G	GA	23	40	0.575	4.587	0.03221	0	G	ADD	4257	0.6076	0.1861	0.4219	0.8751	-2.677	0.007427	0.6265	0.99679	0.97356	Imputed	G	0.1281	intergenic	PTCHD4;MUT	48071436
6	chr6:48104539:C:T	48104539	T	C	23	40	0.575	4.587	0.03221	0	T	ADD	4257	0.6076	0.1861	0.4219	0.8751	-2.677	0.007427	0.6265	0.99696	0.97515	Imputed	T	0.1281	intergenic	PTCHD4;MUT	48072275
6	chr6:48106929:G:A	48106929	A	G	23	40	0.575	4.587	0.03221	0	A	ADD	4257	0.6076	0.1861	0.4219	0.8751	-2.677	0.007427	0.6265	0.99696	0.97517	Imputed	A	0.1281	intergenic	PTCHD4;MUT	48074665
18	chr18:29416277:A:C	29416277	C	A	8	1	8	5.444	0.01963	0	C	ADD	4257	1.837	0.2426	1.142	2.955	2.506	0.01219	1	0.99987	0.99666	Imputed	C	0.03101	intergenic	CDH2;MIR302F	26996242
18	chr18:29418901:T:C	29418901	C	T	8	1	8	5.444	0.01963	0	C	ADD	4257	1.837	0.2426	1.142	2.955	2.506	0.01219	1	0.99987	0.99663	Imputed	C	0.03101	intergenic	CDH2;MIR302F	26998866
19	chr19:54475603:G:T	54475603	T	G	21	7	3	7	0.008151	0	T	ADD	4257	1.441	0.1677	1.037	2.001	2.177	0.02945	0.08394	0.99528	0.95494	Imputed	T	0.08057	intergenic	CDC42EP5;LAIR2	54986760
10	chr10:4641023:A:T	4641023	T	A	23	43	0.5349	6.061	0.01382	0	T	ADD	4257	0.7235	0.1361	0.5541	0.9446	-2.379	0.01738	0.3362	0.99541	0.97825	Imputed	T	0.2322	intergenic	LINC00703;LINC00704	4683215
8	chr8:13869398:T:C	13869398	C	T	38	60	0.6333	4.939	0.02626	0	C	ADD	4257	0.7153	0.1286	0.5559	0.9203	-2.605	0.00918	0.5433	0.9954	0.97736	Imputed	C	0.2605	intergenic	LOC102725080;SGCZ	13726907
8	chr8:137885699:C:T	137885699	T	C	17	6	2.833	5.261	0.02181	0	T	ADD	4257	1.717	0.2128	1.131	2.605	2.54	0.01109	1	0.9983	0.97228	Imputed	T	0.04181	intergenic	LOC101927915;FAM135B	138897942
6	chr6:169136415:T:C	169136415	C	T	25	44	0.5682	5.232	0.02218	0	C	ADD	4257	0.6977	0.1414	0.5288	0.9205	-2.546	0.01091	0.2461	0.99423	0.96818	Imputed	C	0.2139	intergenic	LOC102724357;LINC01615	169536510
12	chr12:41735470:A:G	41735470	G	A	24	9	2.667	6.818	0.009023	0	G	ADD	4257	1.477	0.1761	1.046	2.085	2.213	0.02687	0.3516	0.9985	0.98597	Imputed	G	0.07447	intergenic	PDZRN4;LINC02400	42129272
12	chr12:41735705:T:C	41735705	C	T	24	9	2.667	6.818	0.009023	0	C	ADD	4257	1.477	0.1761	1.046	2.085	2.213	0.02687	0.3516	0.9985	0.98596	Imputed	C	0.07447	intergenic	PDZRN4;LINC02400	42129507
12	chr12:41735895:C:T	41735895	T	C	24	9	2.667	6.818	0.009023	0	T	ADD	4257	1.477	0.1761	1.046	2.085	2.213	0.02687	0.3516	0.9985	0.98598	Imputed	T	0.07447	intergenic	PDZRN4;LINC02400	42129697
12	chr12:41736096:G:T	41736096	T	G	24	9	2.667	6.818	0.009023	0	T	ADD	4257	1.477	0.1761	1.046	2.085	2.213	0.02687	0.3516	0.9985	0.98598	Imputed	T	0.07447	intergenic	PDZRN4;LINC02400	42129898
16	chr16:4105277:AGTTT:A	4105277	A	AGTTT	4	0	NA	4	0.0455	0	A	ADD	4257	5.219	0.593	1.632	16.69	2.786	0.00533	1	0.99974	0.96857	Imputed	A	0.002349	intronic	ADCY9	4155278
12	chr12:9097871:T:G	9097871	G	T	47	76	0.6184	6.837	0.008927	0	T	ADD	4257	1.264	0.106	1.027	1.555	2.209	0.02717	0.7296	0.99218	0.97314	Imputed	T	0.4924	intronic	A2M	9250467
9	chr9:89022227:G:C	89022227	C	G	41	64	0.6406	5.038	0.0248	0	C	ADD	4257	0.761	0.1057	0.6186	0.9362	-2.583	0.009781	0.4891	0.99646	0.98655	Imputed	C	0.479	intronic	SHC3	91637142
10	chr10:66204931:T:C	66204931	C	T	23	8	2.875	7.258	0.007058	0	C	ADD	4257	1.457	0.178	1.028	2.066	2.116	0.03437	0.1703	0.99972	0.99697	Imputed	C	0.07576	intronic	CTNNA3	67964689
21	chr21:35381430:G:A	35381430	A	G	46	71	0.6479	5.342	0.02082	0	A	ADD	4257	0.762	0.1078	0.6169	0.9412	-2.522	0.01166	0.2831	0.99525	0.98341	Imputed	A	0.4612	ncRNA_intronic	LOC100506403	36753728
16	chr16:52668101:C:T	52668101	T	C	40	60	0.6667	4	0.0455	0	T	ADD	4257	0.739	0.1086	0.5973	0.9142	-2.786	0.005339	0.04715	0.9928	0.97147	Imputed	T	0.4045	intergenic	CASC16;LOC105371267	52702013
4	chr4:4348561:C:T	4348561	C	T	56	33	1.697	5.944	0.01477	0	C	ADD	4257	1.329	0.1186	1.053	1.677	2.399	0.01645	0.2624	0.98702	0.93768	Imputed	C	0.2288	intergenic	ZBTB49;NSG1	4350288
14	chr14:28641679:G:A	28641679	A	G	7	0	NA	7	0.008151	2	A	ADD	4257	2.103	0.3424	1.075	4.114	2.171	0.0299	1	0.99796	0.92586	Imputed	A	0.01315	intergenic	LINC00645;FOXG1-AS1	29110885
19	chr19:29500232:G:A	29500232	A	G	17	6	2.833	5.261	0.02181	0	A	ADD	4257	1.569	0.1776	1.108	2.223	2.537	0.01118	0.8958	0.99859	0.98317	Imputed	A	0.06566	ncRNA_intronic	LOC284395	29991139
11	chr11:18658950:A:G	18658950	G	A	4	0	NA	4	0.0455	0	G	ADD	4257	3.483	0.4481	1.447	8.382	2.784	0.005362	1	0.99901	0.91964	Imputed	G	0.005051	intergenic	SPTY2D1;TMEM86A	18680497
11	chr11:73336896:A:G	73336896	G	A	4	0	NA	4	0.0455	0	G	ADD	4257	6.248	0.6582	1.72	22.7	2.784	0.005372	1	0.99973	0.96541	Imputed	G	0.001644	intronic	ARHGEF17	73047941
12	chr12:9091671:C:T	9091671	T	C	48	76	0.6316	6.323	0.01192	0	C	ADD	4257	1.278	0.1059	1.039	1.573	2.317	0.02052	0.8259	0.99267	0.97433	Imputed	C	0.4922	intronic	A2M	9244267
12	chr12:9092605:C:G	9092605	G	C	48	76	0.6316	6.323	0.01192	0	C	ADD	4257	1.278	0.1059	1.039	1.573	2.317	0.02052	0.8259	0.99266	0.97427	Imputed	C	0.4922	intronic	A2M	9245201
16	chr16:17790800:T:C	17790800	C	T	21	37	0.5676	4.414	0.03565	0	C	ADD	4257	0.6206	0.1765	0.4392	0.8771	-2.703	0.00687	0.7552	0.99594	0.97248	Imputed	C	0.1454	intergenic	XYLT1;NPIPA7	17884657
12	chr12:9097863:T:C	9097863	C	T	47	76	0.6184	6.837	0.008927	0	T	ADD	4257	1.263	0.106	1.026	1.555	2.205	0.02746	0.7062	0.99218	0.97314	Imputed	T	0.4925	intronic	A2M	9250459
14	chr14:25521567:TAA:T	25521567	TAA	T	29	46	0.6304	3.853	0.04965	0	TAA	ADD	4257	0.6752	0.1397	0.5134	0.8879	-2.811	0.004943	0.5698	0.98687	0.92885	Imputed	TAA	0.2322	0		25990773
8	chr8:13871778:T:C	13871778	C	T	37	60	0.6167	5.454	0.01953	0	C	ADD	4257	0.7267	0.1279	0.5655	0.9338	-2.495	0.01258	0.4418	0.99567	0.97854	Imputed	C	0.2607	intergenic	LOC102725080;SGCZ	13729287
8	chr8:55957489:C:G	55957489	G	C	33	58	0.569	6.868	0.008775	0	G	ADD	4257	0.7687	0.1197	0.6079	0.972	-2.197	0.02803	0.6577	0.99732	0.98848	Imputed	G	0.3039	intronic	LYN	56870048
12	chr12:101572474:T:C	101572474	C	T	69	41	1.683	7.127	0.007592	0	C	ADD	4257	1.252	0.1049	1.019	1.537	2.139	0.03244	0.2273	0.99622	0.98531	Imputed	C	0.3767	intergenic	SPIC;MYBPC1	101966252
6	chr6:8987553:G:A	8987553	A	G	4	0	NA	4	0.0455	0	A	ADD	4257	4.763	0.5612	1.585	14.31	2.781	0.005418	1	0.99939	0.93744	Imputed	A	0.002584	intergenic	LOC100506207;TFAP2A	8987786
12	chr12:9054562:TTG:T	9054562	T	TTG	70	43	1.628	6.451	0.01109	0	T	ADD	4257	1.279	0.1077	1.036	1.58	2.286	0.02223	0.2325	0.99196	0.97276	Imputed	T	0.3618	intergenic	KLRG1;LINC00612	9207158
1	chr1:17994315:C:T	17994315	T	C	7	1	7	4.5	0.03389	0	T	ADD	4257	1.838	0.2267	1.178	2.866	2.684	0.007275	0.6277	0.99952	0.98988	Genotyped	T	0.03441	intergenic	ACTL8;LINC01654	18320809
6	chr6:48104899:T:A	48104899	A	T	23	40	0.575	4.587	0.03221	0	A	ADD	4257	0.6088	0.1861	0.4227	0.8767	-2.667	0.007656	0.5778	0.99696	0.97519	Imputed	A	0.1279	intergenic	PTCHD4;MUT	48072635
16	chr16:77471140:G:A	77471140	A	G	42	63	0.6667	4.2	0.04042	0	A	ADD	4257	0.7068	0.1265	0.5516	0.9058	-2.742	0.00611	0.01118	0.99869	0.99346	Imputed	A	0.2902	intergenic	ADAMTS18;NUDT7	77505037
12	chr12:52765488:C:T	52765488	T	C	40	24	1.667	4	0.0455	0	T	ADD	4257	1.439	0.131	1.113	1.86	2.78	0.00543	0.6581	0.99538	0.97561	Imputed	T	0.1475	intergenic	KRT77;KRT76	53159272
15	chr15:98308235:C:T	98308235	T	C	10	2	5	5.333	0.02092	0	T	ADD	4257	2.003	0.276	1.166	3.441	2.518	0.01182	0.673	0.99905	0.97295	Imputed	T	0.02067	intergenic	LINC01582;LINC02351	98851464
12	chr12:9097157:T:C	9097157	C	T	47	76	0.6184	6.837	0.008927	0	T	ADD	4257	1.263	0.106	1.026	1.554	2.201	0.02771	0.683	0.99212	0.97293	Imputed	T	0.4926	intronic	A2M	9249753
12	chr12:9784026:C:T	9784026	T	C	33	58	0.569	6.868	0.008775	0	T	ADD	4257	0.7545	0.1284	0.5866	0.9704	-2.194	0.02823	0.2895	0.9991	0.99553	Imputed	T	0.2576	intergenic	CD69;KLRF1	9936622
12	chr12:9784027:A:C	9784027	C	A	33	58	0.569	6.868	0.008775	0	C	ADD	4257	0.7545	0.1284	0.5866	0.9704	-2.194	0.02823	0.2895	0.9991	0.99554	Imputed	C	0.2576	intergenic	CD69;KLRF1	9936623
6	chr6:48095828:G:C	48095828	C	G	23	40	0.575	4.587	0.03221	0	C	ADD	4257	0.6092	0.1861	0.423	0.8772	-2.664	0.007722	0.5778	0.99713	0.97668	Imputed	C	0.1279	intergenic	PTCHD4;MUT	48063564
6	chr6:48103203:C:A	48103203	A	C	23	40	0.575	4.587	0.03221	0	A	ADD	4257	0.6092	0.1861	0.423	0.8772	-2.664	0.007722	0.5778	0.99712	0.97661	Imputed	A	0.1279	intergenic	PTCHD4;MUT	48070939
6	chr6:48103540:C:G	48103540	G	C	23	40	0.575	4.587	0.03221	0	G	ADD	4257	0.6092	0.1861	0.423	0.8772	-2.664	0.007722	0.5778	0.99711	0.9765	Imputed	G	0.1279	intergenic	PTCHD4;MUT	48071276
6	chr6:48103589:A:G	48103589	G	A	23	40	0.575	4.587	0.03221	0	G	ADD	4257	0.6092	0.1861	0.423	0.8772	-2.664	0.007722	0.5778	0.99712	0.97656	Imputed	G	0.1279	intergenic	PTCHD4;MUT	48071325
6	chr6:48103790:A:G	48103790	G	A	23	40	0.575	4.587	0.03221	0	G	ADD	4257	0.6092	0.1861	0.423	0.8772	-2.664	0.007722	0.5778	0.99713	0.97663	Imputed	G	0.1279	intergenic	PTCHD4;MUT	48071526
6	chr6:48103867:T:C	48103867	C	T	23	40	0.575	4.587	0.03221	0	C	ADD	4257	0.6092	0.1861	0.423	0.8772	-2.664	0.007722	0.5778	0.99708	0.97616	Imputed	C	0.1279	intergenic	PTCHD4;MUT	48071603
6	chr6:48108796:G:T	48108796	T	G	23	40	0.575	4.587	0.03221	0	T	ADD	4257	0.6092	0.1861	0.423	0.8772	-2.664	0.007722	0.5778	0.99711	0.97649	Imputed	T	0.1279	intergenic	PTCHD4;MUT	48076532
8	chr8:55957190:T:TTA	55957190	TTA	T	33	58	0.569	6.868	0.008775	0	TTA	ADD	4257	0.7692	0.1197	0.6083	0.9726	-2.192	0.02838	0.6313	0.99713	0.98767	Imputed	TTA	0.3037	0		56869749
6	chr6:169130083:A:T	169130083	T	A	25	44	0.5682	5.232	0.02218	0	T	ADD	4257	0.6987	0.1414	0.5295	0.9219	-2.535	0.01124	0.2273	0.99663	0.98107	Imputed	T	0.2136	intergenic	LOC102724357;LINC01615	169530178
15	chr15:82021094:T:C	82021094	T	C	35	61	0.5738	7.042	0.007963	0	T	ADD	4257	0.7689	0.1221	0.6052	0.9768	-2.152	0.03137	0.4718	0.99645	0.98346	Imputed	T	0.2911	intergenic	TMC3-AS1;MEX3B	82313435
10	chr10:66116235:G:T	66116235	T	G	22	8	2.75	6.533	0.01059	0	T	ADD	4257	1.498	0.1787	1.056	2.126	2.263	0.02363	0.3996	0.99827	0.98571	Imputed	T	0.07129	intronic	CTNNA3	67875993
20	chr20:48918181:T:C	48918181	C	T	11	2	5.5	6.231	0.01255	0	C	ADD	4257	1.865	0.2677	1.103	3.151	2.327	0.01996	1	0.99628	0.90816	Imputed	C	0.02337	intergenic	PREX1;ARFGEF2	47534718
20	chr20:48918182:G:A	48918182	A	G	11	2	5.5	6.231	0.01255	0	A	ADD	4257	1.865	0.2677	1.103	3.151	2.327	0.01996	1	0.99627	0.90785	Imputed	A	0.02337	intergenic	PREX1;ARFGEF2	47534719
6	chr6:161457364:G:T	161457364	T	G	12	2	6	7.143	0.007526	3	T	ADD	4257	1.622	0.2276	1.039	2.535	2.126	0.0335	0.03047	0.99363	0.89813	Imputed	T	0.03946	intronic	PRKN	161878396
20	chr20:49005958:T:C	49005958	C	T	11	2	5.5	6.231	0.01255	0	C	ADD	4257	1.863	0.2677	1.102	3.148	2.324	0.02011	1	0.99602	0.90151	Imputed	C	0.02337	intronic	ARFGEF2	47622495
6	chr6:169134981:C:G	169134981	G	C	25	44	0.5682	5.232	0.02218	0	G	ADD	4257	0.6993	0.1414	0.5301	0.9226	-2.53	0.0114	0.2651	0.99464	0.97024	Imputed	G	0.2135	intergenic	LOC102724357;LINC01615	169535076
1	chr1:241392287:C:A	241392287	A	C	6	0	NA	6	0.01431	0	A	ADD	4257	2.312	0.3532	1.157	4.619	2.372	0.01768	1	0.99947	0.97802	Imputed	A	0.01092	intergenic	RGS7;FH	241555587
9	chr9:121395175:G:A	121395175	G	A	79	48	1.646	7.567	0.005945	0	G	ADD	4257	1.232	0.1028	1.007	1.506	2.028	0.04258	0.01743	0.9966	0.98874	Imputed	G	0.4545	intergenic	STOM;GGTA1P	124157453
12	chr12:9991752:C:T	9991752	T	C	12	4	3	4	0.0455	0	T	ADD	4257	1.786	0.2091	1.185	2.69	2.772	0.005568	0.2037	0.99953	0.99028	Imputed	T	0.04005	intergenic	CLEC12A;CLEC1B	10144351
9	chr9:121397677:T:G	121397677	T	G	79	48	1.646	7.567	0.005945	0	T	ADD	4257	1.231	0.1025	1.007	1.505	2.027	0.04271	0.01109	0.99688	0.98927	Imputed	T	0.4516	intergenic	STOM;GGTA1P	124159955
10	chr10:87305565:CACA:C	87305565	C	CACA	1	9	0.1111	6.4	0.01141	0	C	ADD	4257	0.2631	0.5841	0.08372	0.8266	-2.286	0.02226	1	0.98545	0.57858	Imputed	C	0.02842	ncRNA_intronic	NUTM2A-AS1	89065322
8	chr8:112165719:C:T	112165719	T	C	5	0	NA	5	0.02535	0	T	ADD	4257	2.786	0.3979	1.277	6.077	2.575	0.01003	0.01124	0.99974	0.99129	Imputed	T	0.01139	intergenic	LINC02237;CSMD3	113177948
8	chr8:112171606:A:T	112171606	T	A	5	0	NA	5	0.02535	0	T	ADD	4257	2.786	0.3979	1.277	6.077	2.575	0.01003	0.01124	0.99972	0.9912	Imputed	T	0.01139	intergenic	LINC02237;CSMD3	113183835
6	chr6:48102475:T:C	48102475	C	T	23	40	0.575	4.587	0.03221	0	C	ADD	4257	0.6096	0.1863	0.4231	0.8783	-2.657	0.007894	0.7802	0.99713	0.97662	Imputed	C	0.1277	intergenic	PTCHD4;MUT	48070211
7	chr7:78689481:C:T	78689481	T	C	5	0	NA	5	0.02535	0	T	ADD	4257	1.793	0.2268	1.149	2.796	2.574	0.01004	0.4871	0.99737	0.92677	Imputed	T	0.03594	intronic	MAGI2	78318797
20	chr20:56617448:C:T	56617448	T	C	4	0	NA	4	0.0455	1	T	ADD	4257	2.914	0.3861	1.367	6.21	2.77	0.005599	1	0.99793	0.89809	Imputed	T	0.007869	intergenic	LINC01716;TFAP2C	55192504
1	chr1:4132248:C:G	4132248	G	C	50	75	0.6667	5	0.02535	2	G	ADD	4257	0.7563	0.1085	0.6114	0.9355	-2.574	0.01005	0.725	0.99394	0.98006	Imputed	G	0.4314	intergenic	LINC01346;LINC01777	4192308
6	chr6:23201274:G:A	23201274	A	G	27	48	0.5625	5.88	0.01531	3	A	ADD	4257	0.7053	0.1458	0.53	0.9386	-2.394	0.01665	0.3308	0.99214	0.95945	Imputed	A	0.1998	intergenic	LOC105374972;NRSN1	23201502
12	chr12:8295731:T:C	8295731	C	T	11	25	0.44	5.444	0.01963	2	C	ADD	4257	0.3545	0.4174	0.1564	0.8035	-2.484	0.01299	0.3226	0.97019	0.57896	Imputed	C	0.0404	intergenic	FAM86FP;LINC00937	8448327
3	chr3:132900481:T:C	132900481	C	T	23	9	2.556	6.125	0.01333	0	C	ADD	4257	1.576	0.1941	1.077	2.305	2.343	0.01915	0.4267	0.99909	0.99012	Imputed	C	0.05356	intergenic	NPHP3-AS1;TMEM108	132619325
6	chr6:47584444:A:T	47584444	T	A	57	31	1.839	7.682	0.005578	0	T	ADD	4257	1.254	0.1132	1.004	1.565	1.997	0.0458	0.5345	0.99553	0.98023	Imputed	T	0.2563	intronic	CD2AP	47552180
1	chr1:203393123:C:T	203393123	T	C	4	0	NA	4	0.0455	0	T	ADD	4257	3.906	0.4921	1.489	10.25	2.768	0.005634	1	0.99765	0.7751	Imputed	T	0.003993	intergenic	FMOD;PRELP	203362251
19	chr19:54431425:A:T	54431425	T	A	12	3	4	5.4	0.02014	0	T	ADD	4257	1.822	0.2408	1.136	2.921	2.491	0.01273	0.5822	0.99965	0.99134	Imputed	T	0.02995	intronic	TTYH1	54942603
17	chr17:10141230:A:G	10141230	G	A	45	71	0.6338	5.828	0.01578	0	G	ADD	4257	0.7676	0.1101	0.6186	0.9524	-2.403	0.01626	0.7455	0.99485	0.98232	Imputed	G	0.4073	intronic	GAS7	10044547
1	chr1:94907854:C:T	94907854	T	C	9	1	9	6.4	0.01141	0	T	ADD	4257	2.021	0.3083	1.104	3.698	2.282	0.02249	1	0.99956	0.98473	Imputed	T	0.01668	intronic	CNN3	95373410
12	chr12:9114963:C:T	9114963	T	C	48	78	0.6154	7.143	0.007526	0	C	ADD	4257	1.252	0.1061	1.017	1.541	2.119	0.03411	0.6151	0.9911	0.96988	Imputed	C	0.4947	intronic	A2M	9267559
12	chr12:9115877:A:C	9115877	C	A	48	78	0.6154	7.143	0.007526	0	A	ADD	4257	1.252	0.1061	1.017	1.541	2.119	0.03411	0.6151	0.99109	0.96985	Imputed	A	0.4947	UTR5	A2M	9268473
3	chr3:130374246:C:T	130374246	T	C	6	0	NA	6	0.01431	0	T	ADD	4257	2.348	0.3606	1.158	4.76	2.367	0.01795	1	0.99957	0.97857	Imputed	T	0.01081	intronic	COL6A5	130093089
3	chr3:130374971:G:C	130374971	C	G	6	0	NA	6	0.01431	0	C	ADD	4257	2.348	0.3606	1.158	4.76	2.367	0.01795	1	0.99962	0.97988	Imputed	C	0.01081	intronic	COL6A5	130093814
10	chr10:107787885:C:T	107787885	T	C	53	78	0.6795	4.771	0.02894	1	T	ADD	4257	0.7564	0.1067	0.6136	0.9323	-2.617	0.008882	0.9499	0.99229	0.97466	Imputed	T	0.4844	intergenic	SORCS1;LINC01435	109547643
1	chr1:42958014:C:G	42958014	G	C	26	10	2.6	7.111	0.007661	0	G	ADD	4257	1.389	0.1547	1.026	1.881	2.125	0.03359	0.5519	0.99927	0.99278	Imputed	G	0.1048	intronic	SLC2A1	43423685
3	chr3:194354174:G:A	194354174	A	G	4	0	NA	4	0.0455	1	A	ADD	4257	3.142	0.4138	1.396	7.071	2.767	0.005661	1	0.99736	0.84691	Imputed	A	0.00646	intergenic	CPN2;LRRC15	194074903
16	chr16:77450583:T:C	77450583	C	T	39	63	0.619	5.647	0.01748	0	C	ADD	4257	0.7665	0.109	0.6191	0.9491	-2.439	0.01474	0.6552	0.99663	0.98742	Imputed	C	0.4355	intergenic	ADAMTS18;NUDT7	77484480
7	chr7:153971756:G:C	153971756	C	G	13	29	0.4483	6.095	0.01355	2	C	ADD	4257	0.5872	0.227	0.3763	0.9163	-2.345	0.01902	0.1484	0.96879	0.70382	Imputed	C	0.08786	intronic	DPP6	153668841
3	chr3:190350087:A:G	190350087	G	A	7	19	0.3684	5.538	0.0186	0	G	ADD	4257	0.3913	0.3813	0.1853	0.8262	-2.461	0.01387	0.02576	0.9994	0.98645	Imputed	G	0.04405	intergenic	CLDN1;CLDN16	190067876
14	chr14:34581380:G:T	34581380	G	T	37	18	2.056	6.564	0.01041	0	G	ADD	4257	1.351	0.134	1.039	1.757	2.244	0.02481	0.1362	0.98703	0.92687	Imputed	G	0.1581	intronic	SNX6	35050586
9	chr9:121395828:T:C	121395828	T	C	79	48	1.646	7.567	0.005945	0	T	ADD	4257	1.23	0.1024	1.006	1.503	2.019	0.04346	0.01012	0.99699	0.98962	Imputed	T	0.4517	intergenic	STOM;GGTA1P	124158106
10	chr10:25749652:G:A	25749652	A	G	19	35	0.5429	4.741	0.02946	0	A	ADD	4257	0.622	0.1812	0.436	0.8873	-2.62	0.008799	0.9468	0.98967	0.91718	Imputed	A	0.1345	intergenic	LINC00836;LOC101929073	26038581
7	chr7:146237058:G:T	146237058	T	G	9	1	9	6.4	0.01141	0	T	ADD	4257	1.923	0.2871	1.095	3.375	2.278	0.02275	1	0.99868	0.95682	Imputed	T	0.01973	intronic	CNTNAP2	145934150
10	chr10:68112452:C:T	68112452	T	C	2	12	0.1667	7.143	0.007526	0	T	ADD	4257	0.288	0.5888	0.09081	0.9132	-2.114	0.03451	0.7502	0.99979	0.98966	Imputed	T	0.02502	intronic	MYPN	69872209
15	chr15:79108498:A:T	79108498	T	A	27	14	1.929	4.122	0.04233	0	T	ADD	4257	1.52	0.1527	1.127	2.05	2.74	0.006138	0.6459	0.9912	0.92597	Imputed	T	0.09631	intergenic	RASGRF1;ANKRD34C-AS1	79400840
21	chr21:26030684:G:A	26030684	A	G	5	0	NA	5	0.02535	0	A	ADD	4257	2.415	0.3435	1.232	4.735	2.567	0.01025	1	0.99794	0.90222	Imputed	A	0.01175	intronic	APP	27402999
12	chr12:9785051:C:T	9785051	T	C	33	58	0.569	6.868	0.008775	0	T	ADD	4257	0.7564	0.1284	0.5881	0.9728	-2.175	0.02962	0.3077	0.99916	0.99583	Imputed	T	0.2572	intergenic	CD69;KLRF1	9937647
12	chr12:9785791:C:T	9785791	T	C	33	58	0.569	6.868	0.008775	0	T	ADD	4257	0.7564	0.1284	0.5881	0.9728	-2.175	0.02962	0.3077	0.99917	0.99587	Imputed	T	0.2572	intergenic	CD69;KLRF1	9938387
19	chr19:54423692:G:T	54423692	T	G	12	3	4	5.4	0.02014	0	T	ADD	4257	1.819	0.2406	1.135	2.915	2.486	0.01291	0.7766	0.99999	0.99984	Genotyped	T	0.03007	intronic	TTYH1	54934870
20	chr20:48918180:A:G	48918180	G	A	11	2	5.5	6.231	0.01255	0	G	ADD	4257	1.857	0.2677	1.099	3.138	2.312	0.02078	1	0.99629	0.90837	Imputed	G	0.02349	intergenic	PREX1;ARFGEF2	47534717
16	chr16:52673753:G:A	52673753	A	G	40	60	0.6667	4	0.0455	0	A	ADD	4257	0.7408	0.1086	0.5987	0.9165	-2.762	0.005741	0.05076	0.99346	0.97399	Imputed	A	0.4038	intergenic	CASC16;LOC105371267	52707665
8	chr8:133695106:C:T	133695106	C	T	29	52	0.5577	6.531	0.0106	0	C	ADD	4257	0.7492	0.1286	0.5823	0.9639	-2.246	0.02469	0.9675	0.99485	0.97412	Imputed	C	0.2584	intergenic	LOC105375773;LOC101927798	134707349
6	chr6:161457017:C:T	161457017	T	C	12	2	6	7.143	0.007526	3	T	ADD	4257	1.617	0.2276	1.035	2.526	2.111	0.03479	0.03071	0.99371	0.89953	Imputed	T	0.03958	intronic	PRKN	161878049
10	chr10:67981028:TAGG:T	67981028	T	TAGG	2	12	0.1667	7.143	0.007526	0	T	ADD	4257	0.2893	0.5879	0.09139	0.9156	-2.11	0.03486	1	0.99989	0.9948	Imputed	T	0.02478	intronic	HERC4	69740785
1	chr1:205471383:T:G	205471383	T	G	71	44	1.614	6.339	0.01181	0	T	ADD	4257	1.282	0.1087	1.036	1.587	2.286	0.02226	0.05463	0.94211	0.82465	Imputed	T	0.3434	intergenic	BLACAT1;CDK18	205440511
1	chr1:2040323:A:G	2040323	G	A	6	20	0.3	7.538	0.00604	3	G	ADD	4257	0.6305	0.2286	0.4028	0.9868	-2.018	0.04359	0.3474	0.99264	0.89138	Imputed	G	0.08069	intergenic	GABRD;LOC105378591	1971762
10	chr10:66189906:C:T	66189906	T	C	22	8	2.75	6.533	0.01059	0	T	ADD	4257	1.492	0.1784	1.052	2.117	2.243	0.02489	0.1323	0.99965	0.99614	Imputed	T	0.07447	intronic	CTNNA3	67949664
10	chr10:66190662:G:A	66190662	A	G	22	8	2.75	6.533	0.01059	0	A	ADD	4257	1.492	0.1784	1.052	2.117	2.243	0.02489	0.1323	0.99971	0.99677	Imputed	A	0.07447	intronic	CTNNA3	67950420
10	chr10:66192109:A:T	66192109	T	A	22	8	2.75	6.533	0.01059	0	T	ADD	4257	1.492	0.1784	1.052	2.117	2.243	0.02489	0.1323	0.99973	0.99704	Imputed	T	0.07447	intronic	CTNNA3	67951867
10	chr10:66194180:C:A	66194180	A	C	22	8	2.75	6.533	0.01059	0	A	ADD	4257	1.492	0.1784	1.052	2.117	2.243	0.02489	0.1323	1	0.99999	Genotyped	A	0.07447	intronic	CTNNA3	67953938
15	chr15:42094945:G:A	42094945	A	G	4	0	NA	4	0.0455	0	A	ADD	4257	3.93	0.4961	1.486	10.39	2.759	0.005798	1	0.99949	0.95574	Imputed	A	0.003876	upstream	PLA2G4D	42387143
16	chr16:56993182:T:C	56993182	C	T	68	41	1.659	6.688	0.009706	0	C	ADD	4257	1.276	0.1104	1.028	1.584	2.209	0.02718	0.9399	0.99895	0.99609	Genotyped	C	0.2982	intronic	NLRC5	57027094
6	chr6:169104855:A:C	169104855	C	A	24	42	0.5714	4.909	0.02672	0	C	ADD	4257	0.6896	0.1441	0.52	0.9147	-2.579	0.009909	0.2724	0.99673	0.98016	Imputed	C	0.2058	intergenic	LOC102724357;LINC01615	169504950
10	chr10:97635266:G:C	97635266	C	G	45	26	1.731	5.085	0.02414	0	C	ADD	4257	1.378	0.1261	1.076	1.764	2.544	0.01097	0.2146	0.99948	0.99688	Imputed	C	0.189	intergenic	MORN4;PI4K2A	99395023
9	chr9:121390824:GT:G	121390824	G	GT	77	47	1.638	7.258	0.007058	0	G	ADD	4257	1.241	0.1038	1.013	1.521	2.08	0.03753	0.05262	0.99453	0.98258	Imputed	G	0.3797	intergenic	STOM;GGTA1P	124153102
12	chr12:9113681:C:T	9113681	T	C	48	78	0.6154	7.143	0.007526	0	C	ADD	4257	1.25	0.106	1.016	1.539	2.106	0.0352	0.6374	0.9911	0.96988	Imputed	C	0.4951	intronic	A2M	9266277
12	chr12:9116882:TGTATAAAATACA:T	9116882	T	TGTATAAAATACA	48	78	0.6154	7.143	0.007526	0	TGTATAAAATACA	ADD	4257	1.25	0.106	1.016	1.539	2.106	0.03521	0.66	0.99087	0.96907	Imputed	TGTATAAAATACA	0.4949	upstream	A2M	9269478
14	chr14:76545371:G:A	76545371	G	A	28	13	2.154	5.488	0.01915	0	G	ADD	4257	1.415	0.1412	1.073	1.867	2.461	0.01384	0.1715	0.96839	0.79402	Imputed	G	0.1267	intergenic	ESRRB;VASH1	77011714
10	chr10:68097921:C:T	68097921	T	C	2	12	0.1667	7.143	0.007526	0	T	ADD	4257	0.2897	0.5887	0.09138	0.9185	-2.104	0.03535	0.7485	0.99971	0.98666	Imputed	T	0.0249	intergenic	HERC4;MYPN	69857678
10	chr10:68098268:C:T	68098268	T	C	2	12	0.1667	7.143	0.007526	0	T	ADD	4257	0.2897	0.5887	0.09138	0.9185	-2.104	0.03535	0.7485	0.9997	0.98651	Imputed	T	0.0249	intergenic	HERC4;MYPN	69858025
10	chr10:68098621:G:A	68098621	A	G	2	12	0.1667	7.143	0.007526	0	A	ADD	4257	0.2897	0.5887	0.09138	0.9185	-2.104	0.03535	0.7485	0.99971	0.98662	Imputed	A	0.0249	intergenic	HERC4;MYPN	69858378
10	chr10:68100488:G:A	68100488	A	G	2	12	0.1667	7.143	0.007526	0	A	ADD	4257	0.2897	0.5887	0.09138	0.9185	-2.104	0.03535	0.7485	0.9997	0.98623	Imputed	A	0.0249	intergenic	HERC4;MYPN	69860245
10	chr10:68100685:C:T	68100685	T	C	2	12	0.1667	7.143	0.007526	0	T	ADD	4257	0.2897	0.5887	0.09138	0.9185	-2.104	0.03535	0.7485	0.9996	0.9822	Imputed	T	0.0249	intergenic	HERC4;MYPN	69860442
10	chr10:68101263:G:A	68101263	A	G	2	12	0.1667	7.143	0.007526	0	A	ADD	4257	0.2897	0.5887	0.09138	0.9185	-2.104	0.03535	0.7485	0.99972	0.98693	Imputed	A	0.0249	intergenic	HERC4;MYPN	69861020
10	chr10:68102613:G:A	68102613	A	G	2	12	0.1667	7.143	0.007526	0	A	ADD	4257	0.2897	0.5887	0.09138	0.9185	-2.104	0.03535	0.7485	0.99972	0.98689	Imputed	A	0.0249	intergenic	HERC4;MYPN	69862370
10	chr10:68102664:T:C	68102664	C	T	2	12	0.1667	7.143	0.007526	0	C	ADD	4257	0.2897	0.5887	0.09138	0.9185	-2.104	0.03535	0.7485	0.99972	0.98689	Imputed	C	0.0249	intergenic	HERC4;MYPN	69862421
10	chr10:68103974:G:A	68103974	A	G	2	12	0.1667	7.143	0.007526	0	A	ADD	4257	0.2897	0.5887	0.09138	0.9185	-2.104	0.03535	0.7485	0.99974	0.98788	Imputed	A	0.0249	intergenic	HERC4;MYPN	69863731
10	chr10:68109347:T:C	68109347	C	T	2	12	0.1667	7.143	0.007526	0	C	ADD	4257	0.2897	0.5887	0.09138	0.9185	-2.104	0.03535	0.7485	0.99978	0.98931	Imputed	C	0.0249	intronic	MYPN	69869104
10	chr10:68098853:A:AT	68098853	AT	A	2	12	0.1667	7.143	0.007526	0	AT	ADD	4257	0.2898	0.5886	0.09143	0.9186	-2.104	0.03536	0.7485	0.99969	0.98575	Imputed	AT	0.0249	0		69858610
18	chr18:51247718:G:T	51247718	G	T	42	70	0.6	7	0.008151	0	G	ADD	4257	0.7937	0.1082	0.6421	0.9811	-2.136	0.03268	0.725	0.99438	0.97874	Imputed	G	0.4307	intergenic	MEX3C;LINC01630	48774088
1	chr1:39225285:C:T	39225285	T	C	9	21	0.4286	4.8	0.02846	0	T	ADD	4257	0.4777	0.2843	0.2736	0.8341	-2.598	0.009378	0.03655	0.99466	0.90766	Imputed	T	0.06742	intronic	MACF1	39690957
15	chr15:79108235:A:C	79108235	C	A	27	14	1.929	4.122	0.04233	0	C	ADD	4257	1.518	0.1528	1.125	2.048	2.731	0.006309	0.6462	0.9912	0.92592	Imputed	C	0.09643	intergenic	RASGRF1;ANKRD34C-AS1	79400577
2	chr2:195433350:G:C	195433350	C	G	16	5	3.2	5.762	0.01638	0	C	ADD	4257	1.751	0.2334	1.108	2.767	2.401	0.01635	1	0.99943	0.98869	Imputed	C	0.03371	intergenic	LINC01790;SLC39A10	196298074
2	chr2:195434308:T:TA	195434308	TA	T	16	5	3.2	5.762	0.01638	0	TA	ADD	4257	1.751	0.2334	1.108	2.767	2.401	0.01635	1	0.99943	0.98869	Imputed	TA	0.03371	0		196299032
2	chr2:195437106:C:T	195437106	T	C	16	5	3.2	5.762	0.01638	0	T	ADD	4257	1.751	0.2334	1.108	2.767	2.401	0.01635	1	0.99943	0.98867	Imputed	T	0.03371	intergenic	LINC01790;SLC39A10	196301830
15	chr15:82031847:TA:T	82031847	TA	T	33	54	0.6111	5.069	0.02436	0	TA	ADD	4257	0.728	0.1249	0.57	0.9298	-2.542	0.01101	0.3779	0.99474	0.97602	Imputed	TA	0.2847	0		82324188
19	chr19:54438118:A:C	54438118	C	A	12	3	4	5.4	0.02014	0	C	ADD	4257	1.815	0.2408	1.132	2.909	2.475	0.01332	0.7766	0.99976	0.99389	Imputed	C	0.03007	intergenic	TTYH1;LENG8-AS1	54949300
19	chr19:54438491:C:T	54438491	T	C	12	3	4	5.4	0.02014	0	T	ADD	4257	1.815	0.2408	1.132	2.909	2.475	0.01332	0.7766	1	1	Genotyped	T	0.03007	intergenic	TTYH1;LENG8-AS1	54949673
1	chr1:42948892:G:A	42948892	A	G	26	10	2.6	7.111	0.007661	0	A	ADD	4257	1.385	0.1545	1.023	1.875	2.108	0.03502	0.671	0.99925	0.99272	Imputed	A	0.1048	intronic	SLC2A1	43414563
1	chr1:42948894:T:C	42948894	C	T	26	10	2.6	7.111	0.007661	0	C	ADD	4257	1.385	0.1545	1.023	1.875	2.108	0.03502	0.671	0.99925	0.99273	Imputed	C	0.1048	intronic	SLC2A1	43414565
1	chr1:42949847:T:TG	42949847	TG	T	26	10	2.6	7.111	0.007661	0	TG	ADD	4257	1.385	0.1545	1.023	1.875	2.108	0.03502	0.671	0.99912	0.99147	Imputed	TG	0.1048	0		43415518
11	chr11:17927086:C:T	17927086	T	C	6	0	NA	6	0.01431	0	T	ADD	4257	1.953	0.2848	1.117	3.412	2.35	0.01878	0.6611	0.99933	0.97915	Imputed	T	0.01997	intronic	SERGEF	17948633
11	chr11:88363038:G:A	88363038	G	A	28	47	0.5957	4.813	0.02824	0	G	ADD	4257	0.6786	0.1496	0.5062	0.9098	-2.592	0.009537	0.4811	0.99211	0.9527	Imputed	G	0.1909	intergenic	CTSC;GRM5-AS1	88096206
6	chr6:23201570:G:A	23201570	A	G	27	48	0.5625	5.88	0.01531	3	A	ADD	4257	0.7075	0.1458	0.5317	0.9415	-2.374	0.0176	0.3064	0.99214	0.95906	Imputed	A	0.1994	intergenic	LOC105374972;NRSN1	23201798
9	chr9:18455522:CT:C	18455522	C	CT	16	6	2.667	4.545	0.03301	0	C	ADD	4257	1.906	0.2439	1.182	3.075	2.645	0.008169	0.5841	0.99759	0.96109	Imputed	C	0.0303	intergenic	SH3GL2;ADAMTSL1	18455520
10	chr10:68109248:CA:C	68109248	C	CA	2	12	0.1667	7.143	0.007526	0	C	ADD	4257	0.291	0.5886	0.0918	0.9222	-2.097	0.03595	0.7468	0.99971	0.98603	Imputed	C	0.02478	intronic	MYPN	69869005
10	chr10:66192231:G:C	66192231	C	G	22	8	2.75	6.533	0.01059	0	C	ADD	4257	1.489	0.1784	1.05	2.113	2.233	0.02556	0.1323	0.99955	0.99516	Imputed	C	0.07458	intronic	CTNNA3	67951989
10	chr10:7438670:C:A	7438670	A	C	11	3	3.667	4.571	0.03251	0	A	ADD	4257	1.678	0.1963	1.142	2.466	2.638	0.008338	0.2276	0.99781	0.96108	Imputed	A	0.04945	intergenic	SFMBT2;ITIH5	7480632
16	chr16:56993853:A:T	56993853	T	A	68	41	1.659	6.688	0.009706	0	T	ADD	4257	1.275	0.1103	1.027	1.582	2.198	0.02793	0.97	0.99604	0.98329	Imputed	T	0.2984	intronic	NLRC5	57027765
2	chr2:16374116:A:C	16374116	A	C	70	42	1.667	7	0.008151	0	A	ADD	4257	1.254	0.1064	1.018	1.545	2.127	0.03339	0.681	0.97468	0.90497	Imputed	A	0.3582	intergenic	GACAT3;FAM49A	16555384
14	chr14:25499850:G:C	25499850	G	C	27	44	0.6136	4.07	0.04364	0	G	ADD	4257	0.6685	0.1473	0.5009	0.8922	-2.734	0.006249	0.6582	0.98911	0.93295	Imputed	G	0.1973	intergenic	STXBP6;NOVA1	25969056
6	chr6:47435902:G:T	47435902	T	G	69	40	1.725	7.716	0.005475	0	T	ADD	4257	1.232	0.1063	1	1.517	1.961	0.04982	0.4702	0.99512	0.98324	Imputed	T	0.3548	intergenic	TNFRSF21;CD2AP	47403638
6	chr6:169137159:A:G	169137159	G	A	25	44	0.5682	5.232	0.02218	0	G	ADD	4257	0.7019	0.1414	0.532	0.926	-2.503	0.0123	0.2842	0.9945	0.96945	Imputed	G	0.2127	intergenic	LOC102724357;LINC01615	169537254
8	chr8:112187602:T:G	112187602	G	T	5	0	NA	5	0.02535	0	G	ADD	4257	2.761	0.3983	1.265	6.027	2.55	0.01078	0.01197	0.99993	0.99636	Imputed	G	0.01151	intergenic	LINC02237;CSMD3	113199831
7	chr7:992982:C:G	992982	G	C	33	18	1.833	4.412	0.03569	0	G	ADD	4257	1.443	0.1375	1.102	1.889	2.667	0.00766	0.8392	0.99894	0.99343	Imputed	G	0.1361	intergenic	CYP2W1;C7orf50	1032618
10	chr10:33474242:C:T	33474242	C	T	46	72	0.6389	5.729	0.01669	0	C	ADD	4257	0.7699	0.109	0.6219	0.9532	-2.4	0.0164	0.07971	0.99427	0.97748	Imputed	C	0.4376	intergenic	NRP1;LINC00838	33763170
4	chr4:6346464:T:C	6346464	T	C	21	38	0.5526	4.898	0.02688	3	T	ADD	4257	0.6092	0.1929	0.4174	0.8891	-2.569	0.01019	0.5215	0.9185	0.57825	Imputed	T	0.1239	intronic	PPP2R2C	6348191
8	chr8:112186087:T:A	112186087	A	T	5	0	NA	5	0.02535	0	A	ADD	4257	2.762	0.3987	1.265	6.034	2.549	0.01081	0.01197	0.99993	0.99649	Imputed	A	0.01151	intergenic	LINC02237;CSMD3	113198316
8	chr8:112194490:A:G	112194490	G	A	5	0	NA	5	0.02535	0	G	ADD	4257	2.762	0.3987	1.265	6.034	2.549	0.01081	0.01197	0.99993	0.99649	Imputed	G	0.01151	intergenic	LINC02237;CSMD3	113206719
1	chr1:83736546:G:A	83736546	A	G	4	0	NA	4	0.0455	0	A	ADD	4257	3.021	0.4026	1.372	6.65	2.746	0.006028	0.1255	0.99845	0.90744	Imputed	A	0.006342	ncRNA_intronic	LINC01725	84202229
15	chr15:61057721:G:A	61057721	A	G	37	62	0.5968	6.313	0.01198	0	A	ADD	4257	0.7707	0.1145	0.6157	0.9646	-2.275	0.02293	0.7022	0.99987	0.9994	Genotyped	A	0.3423	intronic	RORA	61349920
17	chr17:79616302:G:A	79616302	A	G	3	14	0.2143	7.118	0.007633	0	A	ADD	4257	0.5342	0.2991	0.2972	0.9599	-2.097	0.03601	0.2449	0.96202	0.5249	Imputed	A	0.05591	intergenic	RBFOX3;MIR4739	62246
14	chr14:26067012:G:A	26067012	A	G	11	25	0.44	5.444	0.01963	0	A	ADD	4257	0.5381	0.2522	0.3282	0.8822	-2.457	0.01401	0.9117	0.99267	0.92199	Imputed	A	0.07564	intergenic	STXBP6;NOVA1	26536218
7	chr7:137409632:C:T	137409632	C	T	20	40	0.5	6.667	0.009823	2	C	ADD	4257	0.7206	0.1492	0.5379	0.9652	-2.197	0.02801	0.7186	0.98246	0.89764	Imputed	C	0.1856	intronic	DGKI	137094378
1	chr1:42951753:C:T	42951753	T	C	26	10	2.6	7.111	0.007661	0	T	ADD	4257	1.383	0.1545	1.021	1.872	2.098	0.03594	0.671	0.99925	0.99273	Imputed	T	0.1049	intronic	SLC2A1	43417424
1	chr1:42952110:C:T	42952110	T	C	26	10	2.6	7.111	0.007661	0	T	ADD	4257	1.383	0.1545	1.021	1.872	2.098	0.03594	0.671	0.99913	0.9918	Imputed	T	0.1049	intronic	SLC2A1	43417781
1	chr1:42960373:A:T	42960373	T	A	26	10	2.6	7.111	0.007661	0	T	ADD	4257	1.386	0.1556	1.022	1.88	2.098	0.03595	0.6046	0.99926	0.9926	Imputed	T	0.1029	ncRNA_intronic	SLC2A1-AS1	43426044
9	chr9:91117213:C:G	91117213	G	C	49	30	1.633	4.57	0.03254	1	G	ADD	4257	1.377	0.1217	1.085	1.748	2.632	0.008477	0.5534	0.99293	0.96695	Imputed	G	0.2007	intergenic	LOC100129316;LINC00484	93879495
10	chr10:33473254:T:A	33473254	T	A	46	72	0.6389	5.729	0.01669	0	T	ADD	4257	0.7702	0.1089	0.6221	0.9535	-2.397	0.01655	0.08529	0.99436	0.9778	Imputed	T	0.4375	intergenic	NRP1;LINC00838	33762182
9	chr9:19166924:T:A	19166924	A	T	0	7	0	7	0.008151	0	A	ADD	4257	0.3819	0.4538	0.1569	0.9294	-2.121	0.03389	0.459	0.99825	0.92322	Imputed	A	0.03242	intergenic	PLIN2;DENND4C	19166922
19	chr19:54425057:C:T	54425057	T	C	12	3	4	5.4	0.02014	0	T	ADD	4257	1.81	0.2408	1.129	2.902	2.464	0.01372	0.7775	0.99975	0.99368	Imputed	T	0.03019	intronic	TTYH1	54936235
19	chr19:54425162:C:T	54425162	T	C	12	3	4	5.4	0.02014	0	T	ADD	4257	1.81	0.2408	1.129	2.902	2.464	0.01372	0.7775	0.99974	0.99347	Imputed	T	0.03019	intronic	TTYH1	54936340
6	chr6:48078278:A:T	48078278	T	A	23	40	0.575	4.587	0.03221	0	T	ADD	4257	0.6135	0.1859	0.4261	0.8832	-2.628	0.008594	0.4845	0.99816	0.9846	Imputed	T	0.1271	intergenic	PTCHD4;MUT	48046014
6	chr6:48078287:C:A	48078287	A	C	23	40	0.575	4.587	0.03221	0	A	ADD	4257	0.6135	0.1859	0.4261	0.8832	-2.628	0.008594	0.4845	0.99816	0.9846	Imputed	A	0.1271	intergenic	PTCHD4;MUT	48046023
11	chr11:88372167:G:A	88372167	G	A	28	47	0.5957	4.813	0.02824	0	G	ADD	4257	0.6794	0.1497	0.5066	0.9111	-2.582	0.009823	0.5793	0.99177	0.9509	Imputed	G	0.1905	intergenic	CTSC;GRM5-AS1	88105335
11	chr11:88372621:G:T	88372621	G	T	28	47	0.5957	4.813	0.02824	0	G	ADD	4257	0.6794	0.1497	0.5066	0.9111	-2.582	0.009823	0.5793	0.99197	0.95215	Imputed	G	0.1905	intergenic	CTSC;GRM5-AS1	88105789
19	chr19:29505550:GA:G	29505550	G	GA	17	6	2.833	5.261	0.02181	0	G	ADD	4257	1.557	0.1777	1.099	2.205	2.491	0.01272	1	0.99852	0.98225	Imputed	G	0.06624	ncRNA_intronic	LOC284395	29996457
18	chr18:25601594:C:T	25601594	T	C	12	4	3	4	0.0455	0	T	ADD	4257	1.88	0.2302	1.197	2.952	2.742	0.006104	1	1	0.99989	Genotyped	T	0.03242	intergenic	ZNF521;SS18	23181558
19	chr19:54438707:A:G	54438707	G	A	12	3	4	5.4	0.02014	0	G	ADD	4257	1.809	0.2408	1.129	2.901	2.462	0.0138	0.7775	0.99976	0.99391	Imputed	G	0.03019	intergenic	TTYH1;LENG8-AS1	54949889
7	chr7:134739534:G:A	134739534	A	G	23	9	2.556	6.125	0.01333	0	A	ADD	4257	1.435	0.1564	1.056	1.95	2.311	0.02086	0.03702	0.99331	0.94365	Imputed	A	0.1024	intergenic	BPGM;CALD1	134424285
1	chr1:42942899:C:G	42942899	G	C	26	10	2.6	7.111	0.007661	0	G	ADD	4257	1.382	0.1545	1.021	1.87	2.093	0.03634	0.6712	0.99884	0.98915	Imputed	G	0.105	intronic	SLC2A1	43408570
3	chr3:150661946:T:C	150661946	C	T	9	2	4.5	4.455	0.03481	0	C	ADD	4257	2.151	0.2889	1.221	3.789	2.652	0.008011	1	0.99836	0.95705	Imputed	C	0.01821	intronic	ERICH6	150379733
2	chr2:195429090:A:G	195429090	G	A	16	5	3.2	5.762	0.01638	0	G	ADD	4257	1.745	0.2333	1.104	2.757	2.386	0.01705	1	0.99884	0.97917	Imputed	G	0.03383	intergenic	LINC01790;SLC39A10	196293814
3	chr3:132895402:C:T	132895402	T	C	22	9	2.444	5.452	0.01955	0	T	ADD	4257	1.602	0.1924	1.099	2.337	2.45	0.01429	0.2095	1	1	Genotyped	T	0.05438	intergenic	NPHP3-AS1;TMEM108	132614246
12	chr12:30829860:G:A	30829860	A	G	3	12	0.25	5.4	0.02014	0	A	ADD	4257	0.4107	0.3617	0.2021	0.8344	-2.46	0.01388	0.6051	0.99934	0.98674	Imputed	A	0.0471	intergenic	LINC00941;TSPAN11	30982794
12	chr12:30829962:C:T	30829962	T	C	3	12	0.25	5.4	0.02014	0	T	ADD	4257	0.4107	0.3617	0.2021	0.8344	-2.46	0.01388	0.6051	0.99934	0.98675	Imputed	T	0.0471	intergenic	LINC00941;TSPAN11	30982896
8	chr8:83834281:G:A	83834281	A	G	42	63	0.6667	4.2	0.04042	0	A	ADD	4257	0.748	0.1075	0.6059	0.9235	-2.701	0.006917	0.1758	0.99757	0.99077	Imputed	A	0.4736	intergenic	LINC01419;RALYL	84746516
2	chr2:105766655:GT:G	105766655	G	GT	10	1	10	7.364	0.006656	0	G	ADD	4257	2.284	0.4061	1.03	5.062	2.033	0.04201	1	0.99933	0.97818	Imputed	G	0.008574	intronic	NCK2	106383112
19	chr19:54426149:GTGT:G	54426149	G	GTGT	12	3	4	5.4	0.02014	0	G	ADD	4257	1.808	0.2408	1.128	2.898	2.46	0.0139	0.7775	0.99975	0.99384	Imputed	G	0.03019	intronic	TTYH1	54937326
19	chr19:54428147:C:T	54428147	T	C	12	3	4	5.4	0.02014	0	T	ADD	4257	1.808	0.2408	1.128	2.898	2.46	0.0139	0.7775	0.9997	0.99251	Imputed	T	0.03019	intronic	TTYH1	54939325
19	chr19:54431817:G:A	54431817	A	G	12	3	4	5.4	0.02014	0	A	ADD	4257	1.808	0.2408	1.128	2.898	2.46	0.0139	0.7775	1	1	Genotyped	A	0.03019	intronic	TTYH1	54942995
19	chr19:54432205:G:A	54432205	A	G	12	3	4	5.4	0.02014	0	A	ADD	4257	1.808	0.2408	1.128	2.898	2.46	0.0139	0.7775	0.99976	0.99391	Imputed	A	0.03019	intronic	TTYH1	54943383
19	chr19:54434456:T:G	54434456	G	T	12	3	4	5.4	0.02014	0	G	ADD	4257	1.808	0.2408	1.128	2.898	2.46	0.0139	0.7775	0.99975	0.99384	Imputed	G	0.03019	intronic	TTYH1	54945636
19	chr19:54436466:T:C	54436466	C	T	12	3	4	5.4	0.02014	0	C	ADD	4257	1.808	0.2408	1.128	2.898	2.46	0.0139	0.7775	0.99976	0.99391	Imputed	C	0.03019	UTR3	TTYH1	54947646
17	chr17:73665734:G:C	73665734	C	G	36	18	2	6	0.01431	0	C	ADD	4257	1.33	0.1223	1.047	1.691	2.334	0.01959	0.2975	0.99648	0.98297	Imputed	C	0.1993	intergenic	SDK2;LOC100134391	71661873
18	chr18:58982849:T:C	58982849	C	T	9	2	4.5	4.455	0.03481	0	C	ADD	4257	1.89	0.2402	1.18	3.026	2.65	0.008056	1	0.99974	0.99528	Genotyped	C	0.02925	intronic	ZNF532	56650081
15	chr15:84895870:CAG:C	84895870	C	CAG	12	2	6	7.143	0.007526	0	C	ADD	4257	1.637	0.2367	1.029	2.604	2.083	0.03728	0.6304	0.99908	0.98432	Imputed	C	0.03512	UTR3	SLC28A1	85439101
3	chr3:150659839:C:CA	150659839	CA	C	9	2	4.5	4.455	0.03481	0	CA	ADD	4257	2.049	0.2708	1.205	3.485	2.649	0.008063	0.7032	0.99819	0.95561	Imputed	CA	0.02208	0		150377626
14	chr14:91686226:T:C	91686226	C	T	64	40	1.6	5.538	0.0186	2	C	ADD	4257	1.31	0.1111	1.054	1.628	2.43	0.0151	0.9373	0.97572	0.91859	Imputed	C	0.2779	intronic	CATSPERB	92152570
17	chr17:79614088:C:T	79614088	T	C	3	14	0.2143	7.118	0.007633	0	T	ADD	4257	0.4894	0.3423	0.2502	0.9573	-2.088	0.03683	0.7246	0.96688	0.51186	Imputed	T	0.04604	intergenic	RBFOX3;MIR4739	60031
2	chr2:195441985:C:T	195441985	T	C	16	5	3.2	5.762	0.01638	0	T	ADD	4257	1.744	0.2334	1.104	2.755	2.383	0.01717	1	0.9997	0.99406	Imputed	T	0.03383	intergenic	LINC01790;SLC39A10	196306709
10	chr10:119019929:T:G	119019929	T	G	8	1	8	5.444	0.01963	0	T	ADD	4257	1.895	0.261	1.136	3.16	2.448	0.01435	0.515	0.98708	0.73103	Imputed	T	0.02537	intergenic	CACUL1;NANOS1	120779441
6	chr6:48098583:C:G	48098583	G	C	23	40	0.575	4.587	0.03221	0	G	ADD	4257	0.614	0.186	0.4264	0.8842	-2.621	0.008755	0.5752	0.99709	0.97647	Imputed	G	0.127	intergenic	PTCHD4;MUT	48066319
10	chr10:66193663:T:C	66193663	C	T	22	8	2.75	6.533	0.01059	0	C	ADD	4257	1.484	0.1779	1.047	2.102	2.217	0.02663	0.2038	0.99974	0.99708	Imputed	C	0.0747	intronic	CTNNA3	67953421
2	chr2:195747380:C:T	195747380	T	C	6	0	NA	6	0.01431	0	T	ADD	4257	2.568	0.4045	1.162	5.674	2.332	0.01971	0.1518	0.99992	0.9942	Imputed	T	0.00693	intronic	DNAH7	196612104
2	chr2:195909080:T:C	195909080	C	T	6	0	NA	6	0.01431	0	C	ADD	4257	2.568	0.4045	1.162	5.674	2.332	0.01971	0.1518	0.99996	0.99723	Imputed	C	0.00693	intronic	DNAH7	196773804
19	chr19:55849065:A:T	55849065	T	A	20	9	2.222	4.172	0.04109	1	T	ADD	4257	1.549	0.1619	1.128	2.128	2.703	0.006873	0.2021	0.98952	0.91506	Imputed	T	0.0895	intronic	NLRP4	56360431
9	chr9:99415695:T:C	99415695	C	T	25	10	2.5	6.429	0.01123	0	C	ADD	4257	1.428	0.1593	1.045	1.952	2.239	0.02517	0.2383	0.99837	0.98567	Imputed	C	0.0895	intergenic	NAMA;LOC101928438	102177977
9	chr9:99416507:G:C	99416507	C	G	25	10	2.5	6.429	0.01123	0	C	ADD	4257	1.428	0.1593	1.045	1.952	2.239	0.02517	0.2383	0.99838	0.98576	Imputed	C	0.0895	intergenic	NAMA;LOC101928438	102178789
6	chr6:161457090:C:T	161457090	T	C	12	2	6	7.143	0.007526	3	T	ADD	4257	1.605	0.2276	1.028	2.508	2.079	0.03759	0.03132	0.99371	0.89955	Imputed	T	0.03982	intronic	PRKN	161878122
2	chr2:225990830:G:A	225990830	A	G	19	34	0.5588	4.245	0.03936	0	A	ADD	4257	0.6232	0.176	0.4414	0.8798	-2.688	0.007192	0.657	0.99881	0.98918	Imputed	A	0.142	intergenic	NYAP2;LOC646736	226855546
16	chr16:89217822:C:T	89217822	T	C	10	23	0.4348	5.121	0.02364	0	T	ADD	4257	0.5815	0.2158	0.381	0.8876	-2.513	0.01198	0.7968	0.99808	0.97839	Imputed	T	0.0996	UTR5	ZNF778	89284230
19	chr19:29509582:C:T	29509582	T	C	18	7	2.571	4.84	0.02781	0	T	ADD	4257	1.54	0.1681	1.108	2.141	2.569	0.0102	0.8255	0.99784	0.97808	Imputed	T	0.07881	ncRNA_intronic	LOC284395	30000489
22	chr22:46045338:G:C	46045338	C	G	4	0	NA	4	0.0455	0	C	ADD	4257	3.41	0.4484	1.416	8.211	2.735	0.006235	1	0.99879	0.90586	Imputed	C	0.005285	upstream	LINC00899	46441218
6	chr6:16813369:C:T	16813369	T	C	4	0	NA	4	0.0455	0	T	ADD	4257	3.107	0.4146	1.379	7.004	2.734	0.00625	1	0.99966	0.97884	Imputed	T	0.006342	intergenic	LOC101928433;STMND1	16813600
4	chr4:4348163:T:G	4348163	T	G	57	32	1.781	7.022	0.008049	0	T	ADD	4257	1.283	0.1186	1.017	1.619	2.103	0.03545	0.08847	0.9872	0.94037	Imputed	T	0.2369	intergenic	ZBTB49;NSG1	4349890
4	chr4:4348190:T:C	4348190	T	C	57	32	1.781	7.022	0.008049	0	T	ADD	4257	1.283	0.1186	1.017	1.619	2.103	0.03545	0.08847	0.9872	0.94036	Imputed	T	0.2369	intergenic	ZBTB49;NSG1	4349917
8	chr8:133668869:C:T	133668869	C	T	36	62	0.5806	6.898	0.008629	0	C	ADD	4257	0.7758	0.1192	0.6142	0.9799	-2.131	0.03313	0.4427	0.99535	0.97957	Imputed	C	0.3107	ncRNA_intronic	LOC105375773	134681112
16	chr16:52658496:C:G	52658496	G	C	40	60	0.6667	4	0.0455	1	G	ADD	4257	0.743	0.1087	0.6004	0.9195	-2.732	0.006297	0.06334	0.99055	0.96442	Imputed	G	0.4031	intergenic	CASC16;LOC105371267	52692408
18	chr18:29405049:A:T	29405049	T	A	20	7	2.857	6.259	0.01235	0	T	ADD	4257	1.502	0.1793	1.057	2.135	2.27	0.0232	0.8004	0.99829	0.98223	Imputed	T	0.06801	intergenic	CDH2;MIR302F	26985014
18	chr18:29410169:A:C	29410169	C	A	20	7	2.857	6.259	0.01235	0	C	ADD	4257	1.502	0.1793	1.057	2.135	2.27	0.0232	0.8004	0.99846	0.98378	Imputed	C	0.06801	intergenic	CDH2;MIR302F	26990134
12	chr12:104864317:G:C	104864317	C	G	1	10	0.1	7.364	0.006656	0	C	ADD	4257	0.3981	0.4555	0.163	0.9722	-2.022	0.04318	1	0.99842	0.93813	Imputed	C	0.03124	intronic	SLC41A2	105258095
12	chr12:104866320:CA:C	104866320	C	CA	1	10	0.1	7.364	0.006656	0	C	ADD	4257	0.3981	0.4555	0.163	0.9722	-2.022	0.04318	1	0.99845	0.9397	Imputed	C	0.03124	intronic	SLC41A2	105260098
10	chr10:15013362:G:A	15013362	A	G	9	23	0.3913	6.125	0.01333	1	A	ADD	4257	0.531	0.2755	0.3095	0.9112	-2.298	0.02158	0.6123	0.99668	0.95282	Imputed	A	0.06519	intergenic	MEIG1;DCLRE1CP1	15055361
10	chr10:21287076:T:C	21287076	C	T	12	4	3	4	0.0455	0	C	ADD	4257	1.982	0.2506	1.213	3.24	2.73	0.006328	0.523	0.99984	0.99692	Genotyped	C	0.02678	intergenic	NEBL-AS1;CASC10	21576005
15	chr15:82029734:G:A	82029734	G	A	33	54	0.6111	5.069	0.02436	0	G	ADD	4257	0.73	0.125	0.5714	0.9327	-2.518	0.01182	0.2997	0.99617	0.98192	Imputed	G	0.284	intergenic	TMC3-AS1;MEX3B	82322075
3	chr3:139561990:GT:G	139561990	G	GT	4	0	NA	4	0.0455	0	G	ADD	4257	2.426	0.3246	1.284	4.583	2.73	0.006331	0.4476	0.99939	0.97545	Imputed	G	0.01292	ncRNA_intronic	LOC100507291	139280832
8	chr8:133691361:T:TG	133691361	T	TG	30	53	0.566	6.373	0.01158	0	T	ADD	4257	0.7508	0.1278	0.5844	0.9645	-2.243	0.0249	1	0.99503	0.975	Imputed	T	0.2612	intergenic	LOC105375773;LOC101927798	134703604
10	chr10:66207647:G:A	66207647	A	G	22	8	2.75	6.533	0.01059	0	A	ADD	4257	1.497	0.1828	1.046	2.143	2.208	0.02724	0.1992	0.99982	0.9978	Imputed	A	0.06707	intronic	CTNNA3	67967405
6	chr6:48640298:G:A	48640298	A	G	19	35	0.5429	4.741	0.02946	0	A	ADD	4257	0.6255	0.1816	0.4382	0.893	-2.583	0.009797	0.4649	0.99923	0.99425	Imputed	A	0.1347	intergenic	PTCHD4;MUT	48608034
6	chr6:48640332:G:A	48640332	A	G	19	35	0.5429	4.741	0.02946	0	A	ADD	4257	0.6255	0.1816	0.4382	0.893	-2.583	0.009797	0.4649	0.99923	0.99427	Imputed	A	0.1347	intergenic	PTCHD4;MUT	48608068
19	chr19:47609897:G:C	47609897	C	G	4	0	NA	4	0.0455	0	C	ADD	4257	10.81	0.8721	1.956	59.71	2.729	0.006349	1	0.99917	0.90502	Imputed	C	0.0007047	intronic	BICRA	48113154
19	chr19:47640685:C:T	47640685	T	C	4	0	NA	4	0.0455	0	T	ADD	4257	10.81	0.8721	1.956	59.71	2.729	0.006349	1	0.99923	0.91139	Imputed	T	0.0007047	intronic	BICRA	48143942
1	chr1:182632222:G:C	182632222	C	G	18	32	0.5625	3.92	0.04771	0	C	ADD	4257	0.5233	0.236	0.3295	0.831	-2.745	0.006056	0.09425	0.99866	0.98709	Imputed	C	0.09126	intergenic	LINC01686;RGS8	182601357
11	chr11:17637298:C:T	17637298	T	C	40	24	1.667	4	0.0455	0	T	ADD	4257	1.424	0.1295	1.105	1.836	2.729	0.006362	1	0.99311	0.96718	Imputed	T	0.1614	intronic	OTOG	17658845
20	chr20:57472465:TAGC:T	57472465	T	TAGC	54	29	1.862	7.53	0.006068	1	T	ADD	4257	1.257	0.1157	1.002	1.578	1.979	0.04781	0.9664	0.99081	0.96301	Imputed	T	0.2494	intergenic	RBM38;CTCFL	56047521
2	chr2:235698379:T:G	235698379	G	T	7	20	0.35	6.259	0.01235	1	G	ADD	4257	0.4769	0.3269	0.2513	0.9051	-2.265	0.02351	0.3488	0.99853	0.96864	Imputed	G	0.05168	intronic	AGAP1	236607023
4	chr4:147679939:A:G	147679939	G	A	5	0	NA	5	0.02535	0	G	ADD	4257	2.125	0.2981	1.185	3.812	2.528	0.01146	1	0.99862	0.94508	Imputed	G	0.01727	intronic	PRMT9	148601090
4	chr4:41149611:G:A	41149611	A	G	67	44	1.523	4.766	0.02903	3	A	ADD	4257	1.322	0.1083	1.069	1.634	2.576	0.01001	0.4317	0.99134	0.96907	Imputed	A	0.3285	intronic	APBB2	41151628
4	chr4:57798996:T:C	57798996	T	C	56	31	1.806	7.184	0.007356	1	T	ADD	4257	1.275	0.1179	1.012	1.606	2.058	0.03954	0.7839	0.99009	0.95486	Imputed	T	0.2225	intergenic	LINC02380;LINC02494	58665162
18	chr18:25609438:T:A	25609438	A	T	12	4	3	4	0.0455	0	A	ADD	4257	1.873	0.2302	1.193	2.942	2.727	0.006398	1	0.9997	0.99343	Imputed	A	0.03265	intergenic	ZNF521;SS18	23189402
1	chr1:181638158:C:G	181638158	C	G	29	46	0.6304	3.853	0.04965	0	C	ADD	4257	0.6727	0.1439	0.5073	0.8919	-2.755	0.00587	0.5797	0.9942	0.96844	Imputed	C	0.2148	intronic	CACNA1E	181607294
16	chr16:89132700:G:A	89132700	A	G	16	31	0.5161	4.787	0.02867	0	A	ADD	4257	0.6278	0.1812	0.4401	0.8954	-2.57	0.01017	0.8421	0.99903	0.99123	Imputed	A	0.1348	intronic	ACSF3	89199108
12	chr12:104872878:C:CT	104872878	CT	C	1	10	0.1	7.364	0.006656	0	CT	ADD	4257	0.3993	0.4555	0.1635	0.975	-2.016	0.04384	1	0.99843	0.93865	Imputed	CT	0.03113	0		105266656
6	chr6:48048616:G:A	48048616	G	A	23	40	0.575	4.587	0.03221	0	G	ADD	4257	0.6195	0.1835	0.4324	0.8877	-2.609	0.009073	0.4888	0.99154	0.92878	Imputed	G	0.1288	intronic	PTCHD4	48016352
15	chr15:82009781:G:A	82009781	G	A	36	62	0.5806	6.898	0.008629	0	G	ADD	4257	0.7716	0.1223	0.6072	0.9805	-2.121	0.03393	0.4256	0.99672	0.98466	Imputed	G	0.2902	intergenic	TMC3-AS1;MEX3B	82302122
17	chr17:75204360:CCT:C	75204360	C	CCT	4	0	NA	4	0.0455	0	C	ADD	4257	6.517	0.688	1.692	25.1	2.724	0.006442	1	0.99996	0.99523	Imputed	C	0.001409	intergenic	SUMO2;NUP85	73200455
17	chr17:75378373:A:G	75378373	G	A	4	0	NA	4	0.0455	0	G	ADD	4257	6.517	0.688	1.692	25.1	2.724	0.006442	1	0.9999	0.98828	Imputed	G	0.001409	intronic	GRB2	73374454
17	chr17:75423935:G:A	75423935	A	G	4	0	NA	4	0.0455	0	A	ADD	4257	6.517	0.688	1.692	25.1	2.724	0.006442	1	0.99991	0.98904	Imputed	A	0.001409	intergenic	MIR3678;TMEM94	73420016
17	chr17:75549335:G:T	75549335	T	G	4	0	NA	4	0.0455	0	T	ADD	4257	6.517	0.688	1.692	25.1	2.724	0.006442	1	0.99992	0.99008	Imputed	T	0.001409	intronic	LLGL2	73545416
17	chr17:75567220:T:C	75567220	C	T	4	0	NA	4	0.0455	0	C	ADD	4257	6.517	0.688	1.692	25.1	2.724	0.006442	1	0.99992	0.98998	Imputed	C	0.001409	intronic	LLGL2	73563301
16	chr16:56992873:CTTA:C	56992873	C	CTTA	68	41	1.659	6.688	0.009706	1	C	ADD	4257	1.271	0.1106	1.023	1.579	2.167	0.03021	1	0.99617	0.98443	Imputed	C	0.2966	intronic	NLRC5	57026785
19	chr19:54441613:T:A	54441613	A	T	12	3	4	5.4	0.02014	0	A	ADD	4257	1.801	0.2408	1.123	2.886	2.443	0.01458	0.7784	0.99964	0.99142	Imputed	A	0.0303	intergenic	TTYH1;LENG8-AS1	54952795
6	chr6:48658759:CACTTAT:C	48658759	C	CACTTAT	19	35	0.5429	4.741	0.02946	0	C	ADD	4257	0.6262	0.1816	0.4387	0.894	-2.577	0.009968	0.4648	0.99878	0.99114	Imputed	C	0.1346	intergenic	PTCHD4;MUT	48626495
1	chr1:15518223:G:A	15518223	A	G	9	2	4.5	4.455	0.03481	0	A	ADD	4257	2.315	0.3187	1.24	4.324	2.634	0.008442	0.1364	0.99995	0.99742	Genotyped	A	0.01339	exonic	CASP9	15844718
7	chr7:148598082:C:T	148598082	T	C	29	50	0.58	5.582	0.01814	1	T	ADD	4257	0.7271	0.1326	0.5607	0.9428	-2.404	0.0162	0.8019	0.99456	0.9733	Imputed	T	0.2481	intronic	C7orf33	148295174
9	chr9:121507203:G:A	121507203	G	A	81	50	1.62	7.336	0.006759	0	G	ADD	4257	1.23	0.1026	1.006	1.504	2.019	0.04348	0.01342	0.99533	0.98399	Imputed	G	0.4545	intergenic	GGTA1P;DAB2IP	124269482
9	chr9:89450455:T:C	89450455	C	T	49	26	1.885	7.053	0.007912	0	C	ADD	4257	1.273	0.116	1.014	1.599	2.084	0.03719	0.2076	0.99596	0.98414	Imputed	C	0.2388	intronic	SEMA4D	92065370
6	chr6:48640054:A:G	48640054	G	A	19	35	0.5429	4.741	0.02946	0	G	ADD	4257	0.6263	0.1816	0.4388	0.8941	-2.576	0.009995	0.4648	0.99923	0.99431	Imputed	G	0.1346	intergenic	PTCHD4;MUT	48607790
6	chr6:47449853:G:C	47449853	C	G	76	46	1.652	7.377	0.006606	2	C	ADD	4257	1.235	0.1049	1.005	1.516	2.009	0.04459	1	0.98917	0.97005	Imputed	C	0.4498	intergenic	TNFRSF21;CD2AP	47417589
16	chr16:88405285:G:GT	88405285	GT	G	33	51	0.6471	3.857	0.04953	2	GT	ADD	4257	0.6962	0.1317	0.5379	0.9012	-2.75	0.005962	0.3396	0.97273	0.88544	Imputed	GT	0.2502	0		88471693
11	chr11:8269653:C:G	8269653	G	C	13	4	3.25	4.765	0.02905	0	G	ADD	4257	1.8	0.2287	1.15	2.818	2.569	0.01018	0.6031	0.99913	0.98489	Imputed	G	0.03289	intergenic	LMO1;STK33	8291200
15	chr15:82030912:A:G	82030912	A	G	33	54	0.6111	5.069	0.02436	0	A	ADD	4257	0.731	0.125	0.5722	0.9338	-2.508	0.01215	0.3177	0.99618	0.98196	Imputed	A	0.2838	intergenic	TMC3-AS1;MEX3B	82323253
9	chr9:121484347:C:T	121484347	C	T	81	50	1.62	7.336	0.006759	0	C	ADD	4257	1.23	0.1025	1.006	1.503	2.016	0.04382	0.01121	0.99639	0.98741	Imputed	C	0.4547	ncRNA_intronic	GGTA1P	124246625
16	chr16:89126851:A:G	89126851	G	A	14	29	0.4828	5.233	0.02217	0	G	ADD	4257	0.6069	0.2019	0.4086	0.9014	-2.474	0.01336	0.2123	0.99937	0.99214	Imputed	G	0.1115	intronic	ACSF3	89193259
16	chr16:87859504:G:A	87859504	A	G	12	3	4	5.4	0.02014	0	A	ADD	4257	1.643	0.2035	1.102	2.448	2.439	0.01472	0.6012	0.99964	0.99479	Imputed	A	0.0491	intronic	SLC7A5	87893110
20	chr20:53898383:G:A	53898383	A	G	4	0	NA	4	0.0455	1	A	ADD	4257	3.487	0.4592	1.418	8.576	2.72	0.006523	0.0184	0.99656	0.82668	Imputed	A	0.007752	intergenic	SUMO1P1;BCAS1	52514922
7	chr7:65303251:A:G	65303251	A	G	46	74	0.6216	6.533	0.01059	1	A	ADD	4257	0.7947	0.1046	0.6474	0.9755	-2.197	0.02803	0.1554	0.9969	0.98905	Imputed	A	0.4621	intergenic	INTS4P1;ZNF92	64768178
16	chr16:57885224:C:T	57885224	T	C	7	0	NA	7	0.008151	0	T	ADD	4257	2.04	0.3408	1.046	3.978	2.092	0.03643	1	0.99405	0.78945	Imputed	T	0.01386	intronic	CNGB1	57919128
16	chr16:82804115:C:G	82804115	G	C	71	43	1.651	6.877	0.00873	0	G	ADD	4257	1.252	0.1061	1.017	1.542	2.12	0.03404	0.6794	0.99461	0.98173	Imputed	G	0.4476	ncRNA_intronic	LOC101928446	82837720
9	chr9:121497472:G:T	121497472	G	T	81	50	1.62	7.336	0.006759	0	G	ADD	4257	1.229	0.1025	1.006	1.503	2.014	0.04399	0.01226	0.9964	0.98748	Imputed	G	0.4548	ncRNA_intronic	GGTA1P	124259751
6	chr6:168347217:T:C	168347217	C	T	7	0	NA	7	0.008151	0	C	ADD	4257	2.5	0.4383	1.059	5.903	2.091	0.03654	1	0.99998	0.99861	Imputed	C	0.00693	intergenic	DACT2;SMOC2	168747897
6	chr6:169101694:T:C	169101694	C	T	24	42	0.5714	4.909	0.02672	0	C	ADD	4257	0.6936	0.1442	0.5229	0.9201	-2.538	0.01115	0.2133	0.99673	0.98015	Imputed	C	0.2048	intergenic	LOC102724357;LINC01615	169501789
19	chr19:29509738:T:C	29509738	C	T	18	7	2.571	4.84	0.02781	0	C	ADD	4257	1.535	0.168	1.105	2.134	2.552	0.01072	0.6611	0.99784	0.97804	Imputed	C	0.07905	ncRNA_intronic	LOC284395	30000645
19	chr19:54434069:A:G	54434069	G	A	12	3	4	5.4	0.02014	0	G	ADD	4257	1.798	0.2407	1.122	2.882	2.437	0.01482	0.7784	1	0.99999	Genotyped	G	0.0303	intronic	TTYH1	54945249
6	chr6:48646337:A:C	48646337	C	A	19	35	0.5429	4.741	0.02946	0	C	ADD	4257	0.627	0.1816	0.4392	0.895	-2.571	0.01014	0.4648	0.9992	0.99404	Imputed	C	0.1345	intergenic	PTCHD4;MUT	48614073
6	chr6:48648015:G:A	48648015	A	G	19	35	0.5429	4.741	0.02946	0	A	ADD	4257	0.627	0.1816	0.4392	0.895	-2.571	0.01014	0.4648	0.9992	0.99404	Imputed	A	0.1345	intergenic	PTCHD4;MUT	48615751
6	chr6:48648028:CT:C	48648028	C	CT	19	35	0.5429	4.741	0.02946	0	C	ADD	4257	0.627	0.1816	0.4392	0.895	-2.571	0.01014	0.4648	0.9992	0.99404	Imputed	C	0.1345	intergenic	PTCHD4;MUT	48615764
6	chr6:48648604:G:A	48648604	A	G	19	35	0.5429	4.741	0.02946	0	A	ADD	4257	0.627	0.1816	0.4392	0.895	-2.571	0.01014	0.4648	0.99919	0.99394	Imputed	A	0.1345	intergenic	PTCHD4;MUT	48616340
6	chr6:48648737:A:G	48648737	G	A	19	35	0.5429	4.741	0.02946	0	G	ADD	4257	0.627	0.1816	0.4392	0.895	-2.571	0.01014	0.4648	0.9992	0.99403	Imputed	G	0.1345	intergenic	PTCHD4;MUT	48616473
6	chr6:48649580:A:T	48649580	T	A	19	35	0.5429	4.741	0.02946	0	T	ADD	4257	0.627	0.1816	0.4392	0.895	-2.571	0.01014	0.4648	0.99915	0.9936	Imputed	T	0.1345	intergenic	PTCHD4;MUT	48617316
6	chr6:48652502:G:A	48652502	A	G	19	35	0.5429	4.741	0.02946	0	A	ADD	4257	0.627	0.1816	0.4392	0.895	-2.571	0.01014	0.4648	0.9992	0.99404	Imputed	A	0.1345	intergenic	PTCHD4;MUT	48620238
9	chr9:121487842:C:T	121487842	C	T	81	50	1.62	7.336	0.006759	0	C	ADD	4257	1.229	0.1026	1.005	1.503	2.012	0.04421	0.01341	0.99638	0.98738	Imputed	C	0.4547	ncRNA_intronic	GGTA1P	124250120
6	chr6:48055810:G:T	48055810	T	G	23	40	0.575	4.587	0.03221	0	T	ADD	4257	0.6204	0.1835	0.433	0.8889	-2.602	0.009279	0.4883	0.99894	0.99073	Imputed	T	0.1287	intronic	PTCHD4	48023546
1	chr1:224062351:GA:G	224062351	G	GA	25	41	0.6098	3.879	0.0489	0	G	ADD	4257	0.644	0.1605	0.4702	0.8821	-2.742	0.006115	0.1062	0.99542	0.96921	Imputed	G	0.1673	intergenic	LOC100287497;FBXO28	224250053
4	chr4:54081459:T:C	54081459	C	T	7	1	7	4.5	0.03389	0	C	ADD	4257	2.249	0.3095	1.226	4.126	2.619	0.008826	1	0.99587	0.87908	Imputed	C	0.01492	intergenic	CHIC2;GSX2	54947626
6	chr6:48669441:A:C	48669441	C	A	19	35	0.5429	4.741	0.02946	0	C	ADD	4257	0.627	0.1816	0.4392	0.8951	-2.57	0.01016	0.4648	0.99878	0.99114	Imputed	C	0.1345	intergenic	PTCHD4;MUT	48637175
6	chr6:48672980:G:A	48672980	A	G	19	35	0.5429	4.741	0.02946	0	A	ADD	4257	0.627	0.1816	0.4392	0.8951	-2.57	0.01016	0.4648	0.99875	0.99084	Imputed	A	0.1345	intergenic	PTCHD4;MUT	48640714
11	chr11:117683902:A:G	117683902	G	A	6	0	NA	6	0.01431	0	G	ADD	4257	1.833	0.2624	1.096	3.066	2.309	0.02092	0.5189	0.9995	0.98172	Imputed	G	0.0256	intronic	DSCAML1	117554617
10	chr10:131491642:G:A	131491642	A	G	27	44	0.6136	4.07	0.04364	0	A	ADD	4257	0.658	0.1548	0.4857	0.8912	-2.704	0.006861	0.06042	0.99991	0.99936	Genotyped	A	0.1822	intergenic	TCERG1L;LINC01164	133289905
6	chr6:48079632:C:A	48079632	A	C	23	43	0.5349	6.061	0.01382	0	A	ADD	4257	0.6694	0.1748	0.4752	0.9429	-2.296	0.02167	0.5047	0.99791	0.98273	Imputed	A	0.1347	intergenic	PTCHD4;MUT	48047368
2	chr2:225973050:T:C	225973050	C	T	19	35	0.5429	4.741	0.02946	0	C	ADD	4257	0.6433	0.1717	0.4594	0.9006	-2.569	0.01019	0.7092	0.99617	0.97208	Imputed	C	0.1458	intergenic	NYAP2;LOC646736	226837766
[truncated: 3,672 more rows]

## Sheet: sTable2
Supplementary Table 2 Gene-based association tests of the GWAS
Chr (hg38)	Gene	nSNPs	nSims	Start	Stop	Test	Pvalue (Family)	Best-SNP	SNP-pvalue	Chr	Gene	nSNPs	nSims	Start	Stop	Test	Pvalue (Cases/Controls)	Best-SNP	SNP-pvalue
1	IL23R	4	100000	67632168	67725650	26.5645	0.00729993	chr1:67241638:A:G	0.006656	1	IL23R	4	1000000	67632168	67725650	79.0974	3e-06	chr1:67212821:C:G	7.2e-07
20	LOC101929413	1	100000	10855980	10889920	4.99982	0.0260597	chr20:10899655:C:T	0.02535	20	LOC101929413	1	1000000	10855980	10889920	22.3946	5.99999e-06	chr20:10899655:C:T	2.22e-06
6	PI16	2	100000	36916038	36932613	8.00002	0.0450495	chr6:36957526:C:T	0.0455	6	PI16	2	1000000	36916038	36932613	35.959	2e-05	chr6:36962914:C:G	1.75e-05
20	MACROD2	3	100000	13976145	16033841	13.6373	0.00340997	chr20:15629716:T:C	0.01842	20	MACROD2	3	1000000	13976145	16033841	21.8093	7.09999e-05	chr20:14149837:G:T	0.000711
12	KRT76	6	100000	53161938	53171129	30.5515	0.0155398	chr12:52771064:G:A	0.02259	12	KRT76	6	1000000	53161938	53171129	78.2116	8.59999e-05	chr12:52772408:G:A	0.0002003
1	F11R	2	100000	160965000	160991133	8.14087	0.0436096	chr1:161014836:A:G	0.04364	1	F11R	2	1000000	160965000	160991133	28.6381	0.00013	chr1:161015918:A:G	0.0001403
1	SLC1A7	6	1000000	53552850	53608304	45.2511	0.000765999	chr1:53116649:G:A	0.0003477	1	SLC1A7	6	1000000	53552850	53608304	56.8204	0.000141	chr1:53124129:A:G	0.0005948
7	CADPS2	2	100000	121958477	122526813	11.3003	0.00334997	chr7:122381593:C:T	0.01255	7	CADPS2	2	1000000	121958477	122526813	17.7171	0.00018	chr7:122381593:C:T	0.0009691
21	UBASH3A	1	100000	43823970	43867790	4.00001	0.0455595	chr21:42436366:T:C	0.0455	21	UBASH3A	1	1000000	43823970	43867790	13.2651	0.000296	chr21:42436366:T:C	0.0002704
19	UQCR11	1	100000	1597153	1605483	5.99949	0.0142899	chr19:1599796:G:T	0.01431	19	UQCR11	1	1000000	1597153	1605483	12.8931	0.000327	chr19:1599796:G:T	0.0003298
15	GABRG3	1	100000	27216428	27778373	5.99949	0.0138199	chr15:27490849:A:G	0.01431	15	GABRG3	1	1000000	27216428	27778373	12.4273	0.000424	chr15:27490849:A:G	0.0004231
15	CPEB1	2	100000	83211950	83316767	10.889	0.0188798	chr15:82567126:G:C	0.01963	15	CPEB1	2	1000000	83211950	83316767	24.1217	0.000431	chr15:82567126:G:C	0.0001928
20	SPTLC3	1	100000	12989626	13147411	4.00001	0.0454295	chr20:13099670:T:C	0.0455	20	SPTLC3	1	1000000	12989626	13147411	11.9054	0.000519999	chr20:13099670:T:C	0.0005597
1	LPHN2	1	100000	82266081	82458107	4.00001	0.0453495	chr1:81956341:A:AT	0.0455	1	LPHN2	1	1000000	82266081	82458107	11.9081	0.000573999	chr1:81956341:A:AT	0.0005589
2	MRPL30	1	100000	99797541	99816020	4.99982	0.0257297	chr2:99192710:C:T	0.02535	2	MRPL30	1	1000000	99797541	99816020	11.8123	0.000580999	chr2:99192710:C:T	0.0005884
1	MORN1	2	100000	2252695	2322993	9.16395	0.0112999	chr1:2324572:A:G	0.02474	1	MORN1	2	1000000	2252695	2322993	15.1514	0.000683999	chr1:2335368:C:T	0.001813
19	NLRP4	2	100000	56347943	56393220	8.93695	0.0112599	chr19:55856705:A:G	0.02905	19	NLRP4	2	1000000	56347943	56393220	14.5297	0.000742999	chr19:55849065:A:T	0.006873
3	STAG1	2	100000	136055998	136471245	9.83962	0.00750992	chr3:136592276:T:C	0.02535	3	STAG1	2	1000000	136055998	136471245	14.3464	0.000755999	chr3:136592276:T:C	0.002198
22	NPTXR	1	100000	39214455	39240017	4.45447	0.0352396	chr22:38820352:G:A	0.03481	22	NPTXR	1	1000000	39214455	39240017	11.4021	0.000807999	chr22:38820352:G:A	0.0007336
11	B3GAT1	1	100000	134248397	134281812	4.54526	0.0339597	chr11:134410397:C:T	0.03301	11	B3GAT1	1	1000000	134248397	134281812	11.0676	0.000864999	chr11:134410397:C:T	0.0008785
9	ADAMTSL1	5	100000	18474078	18910947	26.9375	0.00273997	chr9:18711378:A:G	0.001091	9	ADAMTSL1	5	1000000	18474078	18910947	30.0944	0.000970999	chr9:18571092:G:C	0.005089
1	TRAF5	2	100000	211499956	211548286	8.00002	0.0450195	chr1:211338992:G:A	0.0455	1	TRAF5	2	1000000	211499956	211548286	21.6034	0.001033	chr1:211354991:G:A	0.0009452
16	RBFOX1	11	1000000	6069131	7763340	62.8106	0.000174	chr16:6735437:G:A	0.004385	16	RBFOX1	11	1000000	6069131	7763340	49.763	0.001053	chr16:6292640:T:C	0.01591
5	JMY	4	100000	78531924	78623038	24.2349	0.00268997	chr5:79243183:CA:C	0.007633	5	JMY	4	100000	78531924	78623038	27.1471	0.00106999	chr5:79301884:C:T	0.001503
20	L3MBTL1	2	100000	42136319	42170535	8.00002	0.0458395	chr20:43508479:G:A	0.0455	20	L3MBTL1	2	100000	42136319	42170535	21.2258	0.00108999	chr20:43508479:G:A	0.001123
14	TTC7B	3	100000	91006931	91282761	15.7759	0.00911991	chr14:90715165:A:G	0.01185	14	TTC7B	3	1000000	91006931	91282761	24.3566	0.001148	chr14:90672146:G:A	0.001358
1	RCOR3	2	100000	211432707	211489725	8.00002	0.0438296	chr1:211280653:A:G	0.0455	1	RCOR3	2	100000	211432707	211489725	21.0516	0.00115999	chr1:211280653:A:G	0.001099
2	LOC100506457	2	100000	12147241	12718474	10.9993	0.00399996	chr2:12113069:G:A	0.01431	2	LOC100506457	2	100000	12147241	12718474	13.3799	0.00129999	chr2:12113069:G:A	0.002778
1	CAMTA1	4	1000000	6845383	7829766	21.1664	0.000309	chr1:7687512:A:G	0.004267	1	CAMTA1	4	100000	6845383	7829766	17.8054	0.00130999	chr1:7657989:G:A	0.02384
15	APH1B	3	100000	63569748	63601325	25.7598	0.00325997	chr15:63303679:T:C	0.00275	15	APH1B	3	100000	63569748	63601325	29.5897	0.00138999	chr15:63277703:C:T	0.001262
20	C20orf26	2	100000	20033157	20341346	11.7655	0.0150198	chr20:20290570:T:C	0.01529	20	C20orf26	2	100000	20033157	20341346	21.3057	0.00139999	chr20:20290570:T:C	0.001099
1	AGBL4	13	100000	48998526	50489626	65.8781	0.00378996	chr1:48581890:G:A	0.01431	1	AGBL4	13	100000	48998526	50489626	73.5205	0.00154998	chr1:49234000:G:A	0.004251
3	IRAK2	5	100000	10206562	10285427	25.1806	0.0166398	chr3:10197575:G:A	0.007356	3	IRAK2	5	100000	10206562	10285427	43.4759	0.00158998	chr3:10202858:A:G	0.0002354
15	FRMD5	1	100000	44162958	44487492	4.00001	0.0450195	chr15:43911906:A:G	0.0455	15	FRMD5	1	100000	44162958	44487492	9.93574	0.00161998	chr15:43911906:A:G	0.001621
20	PPDPF	1	100000	62152132	62153524	5.53874	0.0187398	chr20:63522164:AG:A	0.0186	20	PPDPF	1	100000	62152132	62153524	9.84386	0.00162998	chr20:63522164:AG:A	0.001704
21	LINC00189	1	100000	30565814	30660526	4.99982	0.0252997	chr21:29205220:G:A	0.02535	21	LINC00189	1	100000	30565814	30660526	9.93574	0.00163998	chr21:29205220:G:A	0.001621
14	JAG2	9	100000	105607317	105635161	41.2615	0.0268997	chr14:105165573:C:G	0.01366	14	JAG2	9	100000	105607317	105635161	81.4422	0.00166998	chr14:105165573:C:G	0.001294
15	LOC100996876	1	100000	60973767	60979448	4.14937	0.0431596	chr15:60684273:CT:C	0.04165	15	LOC100996876	1	100000	60973767	60979448	9.93121	0.00173998	chr15:60684273:CT:C	0.001625
8	PVT1	1	100000	128902873	129113499	4.25521	0.0386396	chr8:128085491:CT:C	0.03913	8	PVT1	1	1000000	128902873	129113499	9.75948	0.001808	chr8:128085491:CT:C	0.001784
12	ACVR1B	1	100000	52345450	52390863	4.76465	0.0291497	chr12:51957071:C:T	0.02905	12	ACVR1B	1	100000	52345450	52390863	9.64759	0.00182998	chr12:51957071:C:T	0.001896
1	RIMKLA	2	100000	42846467	42889900	13.8893	0.00669993	chr1:42402289:A:G	0.003892	1	RIMKLA	2	100000	42846467	42889900	17.9605	0.00185998	chr1:42388019:G:A	0.001188
6	RNF8	1	100000	37321747	37362514	4.99982	0.0251797	chr6:37383300:T:G	0.02535	6	RNF8	1	100000	37321747	37362514	9.68578	0.00185998	chr6:37383300:T:G	0.001857
3	NCK1	1	100000	136581049	136670452	4.00001	0.0462995	chr3:136901374:T:A	0.0455	3	NCK1	1	100000	136581049	136670452	9.55045	0.00186998	chr3:136901374:T:A	0.001999
6	FGD2	1	100000	36973422	36996845	4.48168	0.0337497	chr6:37007181:T:C	0.03426	6	FGD2	1	100000	36973422	36996845	9.31488	0.00196998	chr6:37007181:T:C	0.002273
7	TYW1	1	100000	66461791	66704507	4.00001	0.0461095	chr7:67038020:GC:G	0.0455	7	TYW1	1	100000	66461791	66704507	9.4126	0.00205998	chr7:67038020:GC:G	0.002155
2	MIR4435-1HG	1	100000	112124590	112252692	4.00001	0.0459395	chr2:111473556:C:A	0.0455	2	MIR4435-1HG	1	100000	112124590	112252692	9.53582	0.00209998	chr2:111473556:C:A	0.002015
10	SRGN	3	100000	70847827	70864567	13.5007	0.0331497	chr10:69099448:C:A	0.03389	10	SRGN	3	100000	70847827	70864567	28.4279	0.00211998	chr10:69103428:A:G	0.00167
19	TECR	1	100000	14640378	14676792	4.50024	0.0340697	chr19:14543983:C:G	0.03389	19	TECR	1	100000	14640378	14676792	9.06745	0.00252997	chr19:14543983:C:G	0.002602
17	RNF157	1	100000	74138533	74236390	4.00001	0.0452895	chr17:76182384:C:T	0.0455	17	RNF157	1	100000	74138533	74236390	9.19332	0.00257997	chr17:76182384:C:T	0.002429
16	SYT17	1	100000	19179637	19278554	4.54526	0.0328597	chr16:19195591:C:G	0.03301	16	SYT17	1	100000	19179637	19278554	8.93146	0.00260997	chr16:19195591:C:G	0.002803
1	AHCTF1	1	100000	247002401	247094726	4.00001	0.0464295	chr1:246929922:T:G	0.0455	1	AHCTF1	1	100000	247002401	247094726	8.92236	0.00264997	chr1:246929922:T:G	0.002817
17	MSI2	2	100000	55333930	55757299	11.3329	0.00357996	chr17:57568030:G:A	0.01431	17	MSI2	2	1000000	55333930	55757299	11.7463	0.002765	chr17:57401387:A:G	0.009725
6	F13A1	1	100000	6144310	6320924	4.00001	0.0449996	chr6:6166726:C:A	0.0455	6	F13A1	1	100000	6144310	6320924	9.10437	0.00278997	chr6:6166726:C:A	0.00255
22	PLA2G6	1	100000	38507501	38577836	4.99982	0.0257497	chr22:38143078:A:G	0.02535	22	PLA2G6	1	100000	38507501	38577836	9.01141	0.00282997	chr22:38143078:A:G	0.002683
10	SFTA1P	6	100000	10826401	10836877	28.0873	0.0204698	chr10:10788660:G:A	0.005206	10	SFTA1P	6	100000	10826401	10836877	45.3946	0.00283997	chr10:10793257:T:C	0.003628
1	TTC39A	1	100000	51752929	51810785	4.50024	0.0336997	chr1:51321543:C:T	0.03389	1	TTC39A	1	100000	51752929	51810785	9.12965	0.00284997	chr1:51321543:C:T	0.002515
2	ALK	1	100000	29415639	30144477	4.45447	0.0354796	chr2:29210496:G:A	0.03481	2	ALK	1	1000000	29415639	30144477	8.90045	0.002879	chr2:29210496:G:A	0.002851
14	NUBPL	2	100000	32030590	32330429	11.999	0.0148399	chr14:31842169:G:A	0.01431	14	NUBPL	2	100000	32030590	32330429	17.3818	0.00290997	chr14:31842169:G:A	0.003198
19	ZNF433	1	100000	12125531	12146525	4.5714	0.0332297	chr19:12022167:T:C	0.03251	19	ZNF433	1	100000	12125531	12146525	8.97232	0.00296997	chr19:12022167:T:C	0.002741
16	UBN1	6	100000	4897631	4932402	26.6049	0.0119299	chr16:4848119:C:G	0.02192	16	UBN1	6	100000	4897631	4932402	35.2256	0.00300997	chr16:4879371:A:G	0.002846
17	DNAH9	2	100000	11501747	11873065	12.1619	0.00239998	chr17:11778202:A:G	0.01141	17	DNAH9	2	100000	11501747	11873065	11.4399	0.00303997	chr17:11778202:A:G	0.009992
4	ABLIM2	6	100000	7967036	8160559	33.3862	0.00141999	chr4:8031599:T:C	0.004271	4	ABLIM2	6	100000	7967036	8160559	28.1041	0.00305997	chr4:8031978:C:T	0.02486
3	CPNE4	4	100000	131252403	131758450	18.5875	0.00887991	chr3:131589440:C:A	0.01242	3	CPNE4	4	100000	131252403	131758450	22.7848	0.00308997	chr3:131804613:G:A	0.008038
17	UNC45B	11	100000	33474835	33516364	60.0525	0.0143699	chr17:35180909:G:A	0.007592	17	UNC45B	11	100000	33474835	33516364	87.3346	0.00308997	chr17:35175373:A:G	0.001633
1	PRDM16	1	100000	2985741	3355185	4.00001	0.0443896	chr1:3386609:A:C	0.0455	1	PRDM16	1	100000	2985741	3355185	8.6576	0.00310997	chr1:3386609:A:C	0.003257
10	ADARB2	15	100000	1223252	1779670	102.608	0.00425996	chr10:1286946:T:G	0.00319	10	ADARB2	15	100000	1223252	1779670	108.701	0.00312997	chr10:1218049:G:A	0.0001726
10	PI4K2A	23	100000	99400442	99436187	111.926	0.0240198	chr10:97642621:C:A	0.02414	10	PI4K2A	23	100000	99400442	99436187	193.091	0.00314997	chr10:97643594:T:C	0.001659
14	NUDT14	1	100000	105639273	105647660	4.00001	0.0465195	chr14:105175148:T:C	0.0455	14	NUDT14	1	100000	105639273	105647660	8.78751	0.00314997	chr14:105175148:T:C	0.003033
15	SLC28A1	2	100000	85427891	85489027	11.0248	0.00432996	chr15:84895870:CAG:C	0.007526	15	SLC28A1	2	100000	85427891	85489027	11.5234	0.00323997	chr15:84941366:C:T	0.007348
17	PRCD	2	100000	74523667	74541458	8.00002	0.0449896	chr17:76527898:G:T	0.0455	17	PRCD	2	100000	74523667	74541458	16.2962	0.00323997	chr17:76543910:C:T	0.002429
9	SARDH	10	100000	136528683	136605077	50.3076	0.00938991	chr9:133701856:A:G	0.008151	9	SARDH	10	100000	136528683	136605077	62.3449	0.00334997	chr9:133677215:T:C	0.001575
10	ANK3	21	100000	61786055	62493284	93.5398	0.00618994	chr10:60716147:G:T	0.0208	10	ANK3	21	100000	61786055	62493284	105.129	0.00335997	chr10:60116842:A:G	0.01169
12	CLEC12A	5	100000	10103914	10138194	20	0.0451295	chr12:9973991:CT:C	0.0455	12	CLEC12A	5	100000	10103914	10138194	43.0703	0.00339997	chr12:9973991:CT:C	0.003285
12	CLEC1B	4	100000	10145661	10151899	16	0.0454795	chr12:9993353:C:T	0.0455	12	CLEC1B	4	100000	10145661	10151899	34.1483	0.00342997	chr12:9997539:T:A	0.003407
1	ALG14	1	100000	95448278	95538507	4.00001	0.0459495	chr1:95043086:T:C	0.0455	1	ALG14	1	100000	95448278	95538507	8.4829	0.00346997	chr1:95043086:T:C	0.003585
16	NMRAL1	1	100000	4511694	4524896	6.99999	0.00798992	chr16:4467923:T:G	0.008151	16	NMRAL1	1	100000	4511694	4524896	8.47329	0.00347997	chr16:4467923:T:G	0.003604
10	MORN4	18	100000	99374309	99393913	95.2288	0.0178898	chr10:97633477:G:A	0.001134	10	MORN4	18	100000	99374309	99393913	145.949	0.00347997	chr10:97621123:GAAAT:G	0.001362
12	EPYC	6	100000	91357455	91398803	32.0007	0.0205398	chr12:90969911:A:G	0.02092	12	EPYC	6	100000	91357455	91398803	49.4207	0.00348997	chr12:90978392:T:C	0.003889
12	CNTN1	4	100000	41086243	41466213	17.8062	0.0106699	chr12:40895848:C:T	0.02181	12	CNTN1	4	100000	41086243	41466213	21.5645	0.00355996	chr12:41063275:A:G	0.004361
11	PGA4	1	100000	60989802	60999179	7.34793	0.00684993	chr11:61230184:G:A	0.006714	11	PGA4	1	1000000	60989802	60999179	8.44226	0.003653	chr11:61230184:G:A	0.003666
7	CNTNAP2	5	100000	145813452	148118088	26.1826	0.00132999	chr7:146237058:G:T	0.01141	7	CNTNAP2	5	100000	145813452	148118088	21.6374	0.00367996	chr7:146237058:G:T	0.02275
9	SEMA4D	26	100000	91975705	92094611	149.623	0.0134199	chr9:89423745:G:A	0.007104	9	SEMA4D	26	100000	91975705	92094611	198.244	0.00370996	chr9:89413007:T:C	0.001129
1	TMCO4	4	100000	20008705	20126410	27.4999	0.00800992	chr1:19725855:G:A	0.005272	1	TMCO4	4	100000	20008705	20126410	32.8206	0.00374996	chr1:19730065:G:A	0.001852
17	LLGL2	3	100000	73521782	73571290	12	0.0462295	chr17:75547158:G:A	0.0455	17	LLGL2	3	100000	73521782	73571290	23.0634	0.00374996	chr17:75547158:G:A	0.004146
5	BHMT	4	100000	78407603	78428113	19.7322	0.0129799	chr5:79122949:T:G	0.01255	5	BHMT	4	100000	78407603	78428113	26.3396	0.00378996	chr5:79122949:T:G	0.002315
17	RBFOX3	3	100000	77085426	77512230	12.7097	0.0188398	chr17:79176492:C:T	0.03481	17	RBFOX3	3	100000	77085426	77512230	18.5331	0.00387996	chr17:79195193:C:A	0.001571
11	TENM4	1	100000	78364327	79151695	4.00001	0.0449696	chr11:78876123:G:A	0.0455	11	TENM4	1	100000	78364327	79151695	8.42547	0.00391996	chr11:78876123:G:A	0.0037
8	CSMD3	2	100000	113235158	114449242	8.99983	0.0254697	chr8:112223644:T:C	0.02535	8	CSMD3	2	100000	113235158	114449242	15.3959	0.00394996	chr8:112262403:G:A	0.005239
17	ACOX1	1	100000	73937588	73975515	4.00001	0.0452595	chr17:75949106:C:T	0.0455	17	ACOX1	1	100000	73937588	73975515	8.292	0.00398996	chr17:75949106:C:T	0.003982
11	OTOG	6	100000	17568919	17667491	26.6733	0.0306897	chr11:17634292:A:T	0.02225	11	OTOG	6	100000	17568919	17667491	46.7528	0.00402996	chr11:17629948:G:T	0.003147
1	LEMD1-AS1	1	100000	205342379	205356568	4.00001	0.0447696	chr1:205376289:C:T	0.0455	1	LEMD1-AS1	1	100000	205342379	205356568	8.16358	0.00404996	chr1:205376289:C:T	0.004274
1	USF1	1	100000	161009040	161015769	3.95113	0.0470095	chr1:161041527:A:G	0.04684	1	USF1	1	100000	161009040	161015769	8.23545	0.00413996	chr1:161041527:A:G	0.004108
16	ACSF3	22	100000	89160216	89222254	118.095	0.0166898	chr16:89103236:G:A	0.01255	16	ACSF3	22	100000	89160216	89222254	166.583	0.00416996	chr16:89104976:G:A	0.00298
1	KCNN3	2	100000	154669941	154842754	9.43387	0.0220998	chr1:154798309:A:G	0.01975	1	KCNN3	2	100000	154669941	154842754	14.2545	0.00423996	chr1:154798309:A:G	0.00414
2	NYAP2	1	100000	226265601	226518734	3.8573	0.0491595	chr2:225615738:T:C	0.04953	2	NYAP2	1	100000	226265601	226518734	8.39188	0.00425996	chr2:225615738:T:C	0.003769
3	C3orf20	1	100000	14716605	14814543	4.50024	0.0339397	chr3:14687480:T:A	0.03389	3	C3orf20	1	100000	14716605	14814543	8.0831	0.00434996	chr3:14687480:T:A	0.004468
7	NXPH1	3	100000	8473584	8792593	16.4388	0.00262997	chr7:8628889:G:A	0.004586	7	NXPH1	3	100000	8473584	8792593	14.8344	0.00436996	chr7:8705686:G:A	0.01027
1	TSNAX-DISC1	2	100000	231664398	232177019	8.50025	0.0144799	chr1:231773680:A:G	0.03389	1	TSNAX-DISC1	2	100000	231664398	232177019	10.7335	0.00449996	chr1:231948320:CT:C	0.008906
18	CCBE1	12	100000	57098170	57364644	86.6126	0.00177998	chr18:59501436:C:T	0.001091	18	CCBE1	12	100000	57098170	57364644	75.5535	0.00452995	chr18:59501936:C:T	0.0006805
2	TGFA	1	100000	70674411	70781147	4.00001	0.0457895	chr2:70528436:C:T	0.0455	2	TGFA	1	100000	70674411	70781147	8.12537	0.00455995	chr2:70528436:C:T	0.004365
1	DISC1	2	100000	231762560	232177019	8.50025	0.0139199	chr1:231773680:A:G	0.03389	1	DISC1	2	100000	231762560	232177019	10.7335	0.00456995	chr1:231948320:CT:C	0.008906
17	UNK	1	100000	73780919	73821886	4.00001	0.0445796	chr17:75800964:C:T	0.0455	17	UNK	1	100000	73780919	73821886	8.07339	0.00458995	chr17:75800964:C:T	0.004492
14	SYT16	1	100000	62462540	62568427	4.5714	0.0326697	chr14:62032361:G:A	0.03251	14	SYT16	1	100000	62462540	62568427	8.07986	0.00465995	chr14:62032361:G:A	0.004476
1	TSNAX	2	100000	231664398	232177019	8.50025	0.0143699	chr1:231773680:A:G	0.03389	1	TSNAX	2	100000	231664398	232177019	10.7335	0.00466995	chr1:231948320:CT:C	0.008906
20	CHD6	1	100000	40030742	40247133	4.00001	0.0465595	chr20:41575105:A:G	0.0455	20	CHD6	1	100000	40030742	40247133	7.92338	0.00467995	chr20:41575105:A:G	0.00488
12	PDZRN4	2	100000	41582249	41968392	8.00002	0.0431996	chr12:41197500:T:C	0.0455	12	PDZRN4	2	100000	41582249	41968392	15.5081	0.00474995	chr12:41197500:T:C	0.003271
10	PFKFB3	2	100000	6186842	6277507	13.4539	0.00102999	chr10:6182603:C:T	0.002076	10	PFKFB3	2	100000	6186842	6277507	10.8546	0.00493995	chr10:6182603:C:T	0.008381
15	RORA	7	100000	60780482	61521502	44.2715	0.00320997	chr15:61065667:C:T	0.005564	15	RORA	7	100000	60780482	61521502	40.3753	0.00506995	chr15:60684273:CT:C	0.001625
18	ATP8B1	1	100000	55313658	55470327	5.99949	0.0152098	chr18:57736647:G:A	0.01431	18	ATP8B1	1	100000	55313658	55470327	7.89251	0.00508995	chr18:57736647:G:A	0.004964
12	CHST11	2	100000	104850691	105155792	8.74246	0.0126299	chr12:104658101:G:C	0.02781	12	CHST11	2	100000	104850691	105155792	10.4931	0.00521995	chr12:104724774:C:T	0.0123
7	MYL10	1	100000	101256604	101272576	5.12085	0.0243398	chr7:101614294:T:C	0.02364	7	MYL10	1	100000	101256604	101272576	7.71216	0.00535995	chr7:101614294:T:C	0.005485
3	ERICH6	4	100000	150377674	150421742	17.8179	0.0335897	chr3:150661358:C:T	0.03481	3	ERICH6	4	100000	150377674	150421742	29.5924	0.00539995	chr3:150661358:C:T	0.005065
17	PTRF	5	100000	40554466	40575338	25.2331	0.0216498	chr17:42417929:G:C	0.0221	17	PTRF	5	100000	40554466	40575338	35.5825	0.00560994	chr17:42419266:T:C	0.005322
18	DLGAP1	6	100000	3496029	4455266	48.5407	0.00321997	chr18:4030563:TTGAG:T	0.00096	18	DLGAP1	6	100000	3496029	4455266	42.9745	0.00562994	chr18:4026587:T:G	0.0008854
16	ANKRD11	2	100000	89334028	89556969	8.40767	0.0156398	chr16:89278023:A:G	0.03959	16	ANKRD11	2	100000	89334028	89556969	10.3472	0.00567994	chr16:89316200:CAG:C	0.01233
10	SORCS1	4	100000	108333420	108924466	17.3335	0.00753992	chr10:106896040:C:G	0.02092	10	SORCS1	4	100000	108333420	108924466	17.8297	0.00578994	chr10:107041750:G:A	0.01606
10	AVPI1	3	100000	99437180	99447015	17.0435	0.0144099	chr10:97683079:G:A	0.004678	10	AVPI1	3	100000	99437180	99447015	21.3794	0.00600994	chr10:97679931:A:G	0.002196
1	CACNA1E	2	100000	181452685	181775921	7.70648	0.0491895	chr1:181636029:A:G	0.04965	1	CACNA1E	2	100000	181452685	181775921	14.8725	0.00611994	chr1:181638158:C:G	0.00587
1	LOC101927587	1	100000	84041470	84326679	4.00001	0.0456295	chr1:83736546:G:A	0.0455	1	LOC101927587	1	100000	84041470	84326679	7.54191	0.00620994	chr1:83736546:G:A	0.006028
17	TMEM98	2	100000	31254927	31268667	8.54527	0.0297697	chr17:32935065:A:G	0.03301	17	TMEM98	2	100000	31254927	31268667	13.7846	0.00627994	chr17:32928645:C:CA	0.00711
11	ARHGEF17	3	100000	73019662	73080425	12	0.0456695	chr11:73333089:G:A	0.0455	11	ARHGEF17	3	100000	73019662	73080425	21.8727	0.00632994	chr11:73336896:A:G	0.005372
17	GRB2	1	100000	73314156	73401790	4.00001	0.0453095	chr17:75378373:A:G	0.0455	17	GRB2	1	100000	73314156	73401790	7.42231	0.00633994	chr17:75378373:A:G	0.006442
1	LRP8	1	100000	53708040	53793821	6.99999	0.00812992	chr1:53251926:C:T	0.008151	1	LRP8	1	100000	53708040	53793821	7.22039	0.00634994	chr1:53251926:C:T	0.007208
17	TMEM104	1	100000	72772621	72835922	4.99982	0.0246898	chr17:74822940:G:A	0.02535	17	TMEM104	1	100000	72772621	72835922	7.30586	0.00637994	chr17:74822940:G:A	0.006873
3	NMNAT3	1	100000	139279022	139396885	4.00001	0.0450595	chr3:139561990:GT:G	0.0455	3	NMNAT3	1	100000	139279022	139396885	7.45359	0.00639994	chr3:139561990:GT:G	0.006331
19	VSTM2B	12	100000	30017490	30055226	87.8402	0.00593994	chr19:29528598:C:T	0.0027	19	VSTM2B	12	100000	30017490	30055226	86.4178	0.00640994	chr19:29530438:C:CT	0.005416
1	MEGF6	6	100000	3404505	3528059	34.2039	0.0095199	chr1:3562771:T:G	0.008629	1	MEGF6	6	100000	3404505	3528059	38.6558	0.00642994	chr1:3564101:C:A	0.008557
10	PFKP	1	100000	3109711	3178997	4.00001	0.0449296	chr10:3136242:C:T	0.0455	10	PFKP	1	100000	3109711	3178997	7.35706	0.00648994	chr10:3136242:C:T	0.00668
10	HPSE2	4	100000	100216833	100995632	16	0.0177598	chr10:98492376:C:T	0.0455	10	HPSE2	4	100000	100216833	100995632	20.3156	0.00653993	chr10:98492376:C:T	0.008183
2	MIR7853	2	100000	133551020	134196212	8.00002	0.0379296	chr2:132962265:T:C	0.0455	2	MIR7853	2	100000	133551020	134196212	12.4527	0.00654993	chr2:133235530:A:T	0.005235
19	GLTSCR1	2	100000	48111452	48206534	8.00002	0.0458095	chr19:47609897:G:C	0.0455	19	GLTSCR1	2	100000	48111452	48206534	14.897	0.00657993	chr19:47609897:G:C	0.006349
9	HMCN2	1	100000	133028157	133309510	3.84616	0.0493595	chr9:130420988:G:A	0.04986	9	HMCN2	1	100000	133028157	133309510	7.2812	0.00672993	chr9:130420988:G:A	0.006968
2	NCKAP5	2	100000	133429371	134326031	8.00002	0.0389596	chr2:132962265:T:C	0.0455	2	NCKAP5	2	100000	133429371	134326031	12.4527	0.00679993	chr2:133235530:A:T	0.005235
3	LOC339862	1	100000	18004063	18310410	4.99982	0.0255797	chr3:18246901:T:C	0.02535	3	LOC339862	1	100000	18004063	18310410	7.26887	0.00681993	chr3:18246901:T:C	0.007016
14	ESRRB	6	1000000	76837689	76968180	48.5615	0.000204	chr14:76377630:G:T	0.000393	14	ESRRB	6	100000	76837689	76968180	27.5033	0.00691993	chr14:76477339:G:C	0.01732
1	GNG12-AS1	3	100000	68297970	68668670	13.604	0.0147799	chr1:68010272:C:A	0.0221	1	GNG12-AS1	3	100000	68297970	68668670	16.074	0.00691993	chr1:68010272:C:A	0.01901
8	DLC1_1	3	100000	12940871	13372429	15.9592	0.00705993	chr8:13438011:A:T	0.01963	8	DLC1_1	3	100000	12940871	13372429	15.8239	0.00693993	chr8:13458192:A:T	0.01103
22	SLC2A11	1	100000	24198889	24228299	3.8573	0.0488295	chr22:23883082:A:C	0.04953	22	SLC2A11	1	100000	24198889	24228299	7.3322	0.00698993	chr22:23883082:A:C	0.006773
2	SLC39A10	1	100000	196521531	196602426	5.99949	0.0143299	chr2:195656808:C:T	0.01431	2	SLC39A10	1	100000	196521531	196602426	7.32241	0.00718993	chr2:195656808:C:T	0.00681
7	MUC17	1	100000	100663363	100702140	6.09585	0.0131899	chr7:101031028:C:T	0.01355	7	MUC17	1	100000	100663363	100702140	7.1358	0.00724993	chr7:101031028:C:T	0.007556
3	EPHB1	2	100000	134514098	134979307	7.939	0.0196298	chr3:134877869:A:G	0.04335	3	EPHB1	2	100000	134514098	134979307	9.84591	0.00726993	chr3:134877869:A:G	0.01473
12	KERA	3	100000	91444270	91452131	16.0003	0.0216398	chr12:91052145:TA:T	0.02092	12	KERA	3	100000	91444270	91452131	21.7799	0.00727993	chr12:91052145:TA:T	0.006777
17	CYGB	1	100000	74523429	74533987	4.00001	0.0450095	chr17:76527898:G:T	0.0455	17	CYGB	1	100000	74523429	74533987	7.10288	0.00732993	chr17:76527898:G:T	0.007696
17	MIR548W	35	1000000	60798857	61268734	289.794	0.002211	chr17:62950613:C:G	0.00286	17	MIR548W	35	100000	60798857	61268734	221.34	0.00733993	chr17:62967766:T:C	0.002744
16	ADCY9	2	100000	4012649	4166186	8.00002	0.0425696	chr16:4085239:A:G	0.0455	16	ADCY9	2	100000	4012649	4166186	13.6851	0.00739993	chr16:4105277:AGTTT:A	0.00533
17	TANC2	32	100000	61086897	61505067	259.848	0.00162998	chr17:63015116:TA:T	0.00286	17	TANC2	32	100000	61086897	61505067	183.731	0.00741993	chr17:63086798:G:A	0.01001
16	CDH15	2	100000	89238162	89261900	11.9762	0.0106699	chr16:89194270:C:G	0.009023	16	CDH15	2	100000	89238162	89261900	12.7783	0.00745993	chr16:89178857:C:A	0.008899
7	DPP6	8	100000	153584181	154686000	48.2937	0.00326997	chr7:154133955:T:C	0.007218	7	DPP6	8	100000	153584181	154686000	40.1263	0.00750992	chr7:153971756:G:C	0.01902
1	CEP350	10	100000	179923907	180084015	39.0335	0.0479495	chr1:180003854:C:T	0.04819	1	CEP350	10	100000	179923907	180084015	70.1147	0.00753992	chr1:180043555:A:G	0.006972
9	AIF1L	6	100000	133971862	133998539	24.0001	0.0421496	chr9:131097132:T:G	0.0455	9	AIF1L	6	100000	133971862	133998539	40.1707	0.00766992	chr9:131099353:A:G	0.001477
17	KIAA0195	1	100000	73452663	73496533	4.99982	0.0254097	chr17:75497492:T:C	0.02535	17	KIAA0195	1	100000	73452663	73496533	7.11621	0.00767992	chr17:75497492:T:C	0.007639
16	CNGB1	2	100000	57916243	58005020	12.5387	0.00194998	chr16:57885224:C:T	0.008151	16	CNGB1	2	100000	57916243	58005020	9.60065	0.00781992	chr16:57943243:G:A	0.02228
3	ATP2B2	5	100000	10365706	10547268	27.4308	0.00259997	chr3:10341826:T:C	0.007526	3	ATP2B2	5	100000	10365706	10547268	22.0897	0.00781992	chr3:10376599:T:C	0.02334
6	PTCHD4	33	100000	47845763	48036425	152.32	0.0310097	chr6:48067834:A:C	0.02225	6	PTCHD4	33	100000	47845763	48036425	229.993	0.00790992	chr6:48066801:GA:G	0.005479
12	LINC00612	4	100000	9208184	9217666	28.7698	0.00432996	chr12:9057189:G:C	0.002925	12	LINC00612	4	100000	9208184	9217666	24.8376	0.00793992	chr12:9057189:G:C	0.005417
11	GAB2	1	100000	77926335	78128868	3.92017	0.0471395	chr11:78412031:AAAC:A	0.04771	11	GAB2	1	100000	77926335	78128868	7.2184	0.00806992	chr11:78412031:AAAC:A	0.007216
4	APBB2	11	100000	40812043	41216635	54.0772	0.00476995	chr4:41147299:G:A	0.01332	4	APBB2	11	100000	40812043	41216635	48.6884	0.00812992	chr4:41149611:G:A	0.01001
10	LHPP	1	100000	126150340	126302710	4.79998	0.0276397	chr10:124466947:AC:A	0.02846	10	LHPP	1	100000	126150340	126302710	7.06168	0.00813992	chr10:124466947:AC:A	0.007875
1	CASP9	1	100000	15817895	15851285	4.45447	0.0342997	chr1:15518223:G:A	0.03481	1	CASP9	1	100000	15817895	15851285	6.93722	0.00817992	chr1:15518223:G:A	0.008442
10	CUBN	2	100000	16865964	17171816	8.85533	0.0114599	chr10:17124512:G:T	0.03075	10	CUBN	2	100000	16865964	17171816	9.65058	0.00818992	chr10:17124512:G:T	0.02246
14	MAX	1	100000	65472818	65569413	4.99982	0.0255197	chr14:65042901:A:G	0.02535	14	MAX	1	100000	65472818	65569413	6.95148	0.00818992	chr14:65042901:A:G	0.008375
4	SCOC	1	100000	141178439	141303710	4.00001	0.0460395	chr4:140286750:G:T	0.0455	4	SCOC	1	100000	141178439	141303710	6.97384	0.00831992	chr4:140286750:G:T	0.008271
14	CHURC1-FNTB	1	100000	65381078	65529373	4.99982	0.0249198	chr14:65042901:A:G	0.02535	14	CHURC1-FNTB	1	100000	65381078	65529373	6.95148	0.00839992	chr14:65042901:A:G	0.008375
2	ACOXL	10	100000	111490149	111875799	43.0062	0.0237498	chr2:110940501:C:T	0.03098	2	ACOXL	10	100000	111490149	111875799	57.3473	0.00842992	chr2:110940501:C:T	0.006032
4	LOC100129858	1	100000	141204879	141294546	4.00001	0.0446096	chr4:140286750:G:T	0.0455	4	LOC100129858	1	100000	141204879	141294546	6.97384	0.00849992	chr4:140286750:G:T	0.008271
16	LINC00304	1	100000	89225627	89230083	4.99982	0.0256697	chr16:89163190:G:A	0.02535	16	LINC00304	1	100000	89225627	89230083	6.98295	0.00851991	chr16:89163190:G:A	0.008229
12	SLC2A13	1	100000	40148822	40499661	4.00001	0.0459395	chr12:40058212:T:G	0.0455	12	SLC2A13	1	100000	40148822	40499661	6.88422	0.00852991	chr12:40058212:T:G	0.008696
1	RYR2	2	100000	237205701	237997288	8.99983	0.0105899	chr1:237380210:G:A	0.02535	1	RYR2	2	100000	237205701	237997288	9.59513	0.00854991	chr1:237253079:C:T	0.02249
18	ZNF532	1	100000	56530060	56653709	4.45447	0.0351196	chr18:58982849:T:C	0.03481	18	ZNF532	1	100000	56530060	56653709	7.02098	0.00864991	chr18:58982849:T:C	0.008056
20	PPP1R16B	2	100000	37434347	37551667	10.6859	0.0102499	chr20:38888955:G:A	0.01255	20	PPP1R16B	2	100000	37434347	37551667	10.8733	0.00868991	chr20:38888955:G:A	0.01436
14	FNTB	1	100000	65381078	65529373	4.99982	0.0251997	chr14:65042901:A:G	0.02535	14	FNTB	1	100000	65381078	65529373	6.95148	0.00869991	chr14:65042901:A:G	0.008375
16	PIEZO1	7	100000	88781745	88851372	37.2259	0.00692993	chr16:88733768:G:T	0.003276	16	PIEZO1	7	100000	88781745	88851372	35.6778	0.00878991	chr16:88769137:G:A	0.01404
22	SCUBE1	1	100000	43599228	43739394	4.36614	0.0364196	chr22:43232561:C:A	0.03666	22	SCUBE1	1	100000	43599228	43739394	6.65208	0.00905991	chr22:43232561:C:A	0.009904
17	KCTD2	1	100000	73028661	73061984	4.00001	0.0457495	chr17:75056305:A:G	0.0455	17	KCTD2	1	100000	73028661	73061984	6.81195	0.00906991	chr17:75056305:A:G	0.009055
11	KCNC1	1	100000	17757494	17804602	4.00001	0.0451295	chr11:17778031:A:G	0.0455	11	KCNC1	1	100000	17757494	17804602	6.75701	0.00912991	chr11:17778031:A:G	0.009338
16	GLYR1	6	100000	4853203	4897303	33.7516	0.00828992	chr16:4803815:G:A	0.003509	16	GLYR1	6	100000	4853203	4897303	31.9338	0.00926991	chr16:4803815:G:A	0.007171
7	AUTS2	9	100000	69063904	70258054	35.9034	0.0341097	chr7:70701953:G:T	0.0455	7	AUTS2	9	100000	69063904	70258054	52.944	0.00926991	chr7:70707374:C:T	0.007025
17	ATP6V0A1	2	100000	40610861	40674597	8.73227	0.0357396	chr17:42470894:A:G	0.03666	17	ATP6V0A1	2	100000	40610861	40674597	13.5165	0.00938991	chr17:42470894:A:G	0.009163
1	VTCN1	6	100000	117686208	117753582	27.3555	0.0262397	chr1:117159023:A:T	0.02314	1	VTCN1	6	100000	117686208	117753582	37.4675	0.00939991	chr1:117163413:T:A	0.001463
11	SYT9	1	100000	7273180	7490276	4.16654	0.0408896	chr11:7396207:T:C	0.04123	11	SYT9	1	100000	7273180	7490276	6.70747	0.00948991	chr11:7396207:T:C	0.009601
1	MACF1	1	100000	39549838	39952810	4.79998	0.0287697	chr1:39225285:C:T	0.02846	1	MACF1	1	100000	39549838	39952810	6.74939	0.00949991	chr1:39225285:C:T	0.009378
3	PLCL2	4	100000	16926451	17132098	21.9985	0.0155598	chr3:16995475:G:A	0.01431	3	PLCL2	4	100000	16926451	17132098	25.7498	0.0095999	chr3:16995475:G:A	0.009193
19	SLC1A6	1	100000	15060844	15121455	4.00001	0.0448496	chr19:14960480:AGAAT:A	0.0455	19	SLC1A6	1	100000	15060844	15121455	6.71603	0.0097199	chr19:14960480:AGAAT:A	0.009555
16	ZNF778	2	100000	89284110	89295965	10.2417	0.0229398	chr16:89217822:C:T	0.02364	16	ZNF778	2	100000	89284110	89295965	13.2549	0.0099399	chr16:89218465:A:G	0.008424
15	UNC13C	8	100000	54305100	54920806	33.4044	0.0316697	chr15:54582987:G:C	0.03389	15	UNC13C	8	100000	54305100	54920806	47.4457	0.0099599	chr15:54582987:G:C	0.001202
4	INPP4B	4	100000	142949181	143767604	20.0195	0.0208598	chr4:142526862:C:CA	0.01586	4	INPP4B	4	100000	142949181	143767604	24.6564	0.0100099	chr4:142527751:T:C	0.004844
6	DNAH8	1	100000	38683116	38998574	3.93007	0.0476395	chr6:38731134:G:A	0.04743	6	DNAH8	1	100000	38683116	38998574	6.62956	0.0100599	chr6:38731134:G:A	0.01003
19	LOC284395	15	100000	29777917	30016659	75.7044	0.0214098	chr19:29524728:G:A	0.009322	19	LOC284395	15	100000	29777917	30016659	95.135	0.0100699	chr19:29524728:G:A	0.007813
17	LOC102723517	8	100000	70030247	70053875	52.0282	0.00910991	chr17:72035184:A:G	0.006132	17	LOC102723517	8	100000	70030247	70053875	48.9453	0.0101299	chr17:72042309:A:T	0.005895
4	PPP2R2C	1	100000	6322304	6565327	4.8985	0.0274397	chr4:6346464:T:C	0.02688	4	PPP2R2C	1	100000	6322304	6565327	6.60138	0.0102699	chr4:6346464:T:C	0.01019
22	CECR2	1	100000	17840838	18037856	6.25992	0.0121599	chr22:17381969:G:A	0.01235	22	CECR2	1	100000	17840838	18037856	6.56506	0.0105399	chr22:17381969:G:A	0.0104
19	DNMT1	1	100000	10244021	10305755	4.00001	0.0444796	chr19:10184921:G:A	0.0455	19	DNMT1	1	100000	10244021	10305755	6.48645	0.0106999	chr19:10184921:G:A	0.01087
1	SKI	2	100000	2160133	2241652	12.0886	0.00332997	chr1:2300156:A:C	0.01059	1	SKI	2	100000	2160133	2241652	9.84561	0.0108399	chr1:2300156:A:C	0.0187
2	DPP10	6	100000	115199898	116602326	30.346	0.0174798	chr2:115592140:A:T	0.01141	2	DPP10	6	100000	115199898	116602326	35.9048	0.0111399	chr2:115580866:A:T	0.00735
17	GAS7	6	100000	9813925	10101868	28.2759	0.0180198	chr17:10140797:G:A	0.01578	17	GAS7	6	100000	9813925	10101868	32.5589	0.0111899	chr17:10142618:C:G	0.01613
7	C7orf33	11	100000	148287656	148312952	68.1584	0.00601994	chr7:148601789:T:C	0.0027	7	C7orf33	11	100000	148287656	148312952	58.7921	0.0112599	chr7:148600142:A:T	0.01156
[truncated: 520 more rows]

## Sheet: sTable3
Supplementary Table 3 The summary statistics of the burden analysis of rare coding variants
[truncated: 6,567 more rows]

[truncated: 4 more sheets: sTable4, sTable5, sTable6, sFig1]
